# Supplementary material for: Integration of Large-Scale Genomic Data Sources With Evolutionary History Reveals Novel Genetic Loci for Congenital Heart Disease
Source: Circ Genom Precis Med. 2019 Oct 15;12(10):e002694. doi: 10.1161/CIRCGEN.119.002694 (PMC6798745; doi:10.1161/CIRCGEN.119.002694)
Supplement: Supplementary file 3 [file hcg-12-e002694-s003.xlsx]

## Sheet: D1-Fotiou_Data_1
Gene.stable.ID	FFS	Branch.Length	Paralog.Status	SSD.Partners	Strict.Partners	Intermediate.Partners	Relaxed.Partners
ENSG00000000003	441	1.40219	Strict	NA	ENSG00000156298 |ENSG00000250349 |	ENSG00000156298 |ENSG00000250349 |	ENSG00000135404 |ENSG00000156298 |ENSG00000250349 |
ENSG00000000005	441	0.995239	Relaxed	ENSG00000136110	NA	NA	ENSG00000136110 |
ENSG00000000419	1215.8	1.22754	Singleton	NA	NA	NA	NA
ENSG00000000457	937.5	1.15724	Singleton	NA	NA	NA	NA
ENSG00000000460	535.7	0.529563	Singleton	NA	NA	NA	NA
ENSG00000000938	937.5	0.829281	Intermediate	ENSG00000010810	NA	ENSG00000010810 |ENSG00000176105 |	ENSG00000010810 |ENSG00000176105 |ENSG00000197122 |
ENSG00000000971	296	0.899598	SSD	ENSG00000134389	NA	NA	NA
ENSG00000001036	937.5	0.668907	Strict	ENSG00000179163	ENSG00000179163 |	ENSG00000179163 |	ENSG00000179163 |
ENSG00000001084	1215.8	0.642955	Singleton	NA	NA	NA	NA
ENSG00000001167	1215.8	1.13921	Singleton	NA	NA	NA	NA
ENSG00000001460	722.5	0.724414	Singleton	NA	NA	NA	NA
ENSG00000001461	535.7	2.69784	Intermediate	ENSG00000104361	NA	ENSG00000104361 |	ENSG00000104361 |
ENSG00000001497	1215.8	1.26002	Singleton	NA	NA	NA	NA
ENSG00000001561	722.5	1.18012	SSD	ENSG00000112796	NA	NA	NA
ENSG00000001617	535.7	1.21137	Relaxed	ENSG00000075223	NA	NA	ENSG00000075213 |ENSG00000075223 |ENSG00000153993 |ENSG00000170381 |
ENSG00000001626	937.5	1.68091	SSD	ENSG00000125257	NA	NA	NA
ENSG00000001629	937.5	1.7166	Singleton	NA	NA	NA	NA
ENSG00000001630	1215.8	1.20047	Intermediate	NA	NA	ENSG00000003137 |ENSG00000095596 |	ENSG00000003137 |ENSG00000095596 |
ENSG00000001631	937.5	1.87332	SSD	ENSG00000126391	NA	NA	NA
ENSG00000002016	1215.8	1.12664	Singleton	NA	NA	NA	NA
ENSG00000002079	NA	NA	Singleton	NA	NA	NA	NA
ENSG00000002330	441	0.676092	Singleton	NA	NA	NA	NA
ENSG00000002549	937.5	1.5292	SSD	ENSG00000215440	NA	NA	NA
ENSG00000002586	296	0.462927	Singleton	NA	NA	NA	NA
ENSG00000002587	535.7	3.3353	SSD	ENSG00000249853	NA	NA	NA
ENSG00000002726	535.7	0.695188	Singleton	NA	NA	NA	NA
ENSG00000002745	937.5	1.28463	Singleton	NA	NA	NA	NA
ENSG00000002746	937.5	1.64478	Relaxed	ENSG00000138411	NA	NA	ENSG00000138411 |
ENSG00000002822	937.5	1.25972	Singleton	NA	NA	NA	NA
ENSG00000002834	937.5	0.711252	Strict	NA	ENSG00000183091 |	ENSG00000183091 |	ENSG00000078114 |ENSG00000183091 |
ENSG00000002919	937.5	1.87222	Relaxed	ENSG00000086300	NA	NA	ENSG00000086300 |
ENSG00000002933	162.6	0.632424	SSD	ENSG00000106565	NA	NA	NA
ENSG00000003056	722.5	0.743293	Singleton	NA	NA	NA	NA
ENSG00000003096	414.9	1.50798	IntermediateSSD	ENSG00000198642	NA	ENSG00000186231 |	ENSG00000135686 |ENSG00000167487 |ENSG00000174010 |ENSG00000186231 |
ENSG00000003137	535.7	3.00741	Strict	ENSG00000187553	ENSG00000095596 |ENSG00000187553 |	ENSG00000001630 |ENSG00000095596 |ENSG00000187553 |	ENSG00000001630 |ENSG00000095596 |ENSG00000187553 |
ENSG00000003147	937.5	1.13498	Strict	ENSG00000163596	ENSG00000163596 |	ENSG00000163596 |	ENSG00000163596 |
ENSG00000003249	441	0.626965	Singleton	NA	NA	NA	NA
ENSG00000003393	937.5	0.859119	SSD	ENSG00000178038	NA	NA	NA
ENSG00000003400	414.9	0.837901	SSD	ENSG00000064012	NA	NA	NA
ENSG00000003402	535.7	0.727563	Singleton	NA	NA	NA	NA
ENSG00000003436	937.5	0.786566	Relaxed	NA	NA	NA	ENSG00000105825 |
ENSG00000003509	937.5	0.889158	Singleton	NA	NA	NA	NA
ENSG00000003756	937.5	1.12922	Relaxed	ENSG00000182872	NA	NA	ENSG00000182872 |
ENSG00000003987	1215.8	0.988956	Strict	NA	ENSG00000102043 |ENSG00000139505 |	ENSG00000102043 |ENSG00000139505 |	ENSG00000102043 |ENSG00000139505 |
ENSG00000003989	535.7	1.10115	Relaxed	NA	NA	NA	ENSG00000139514 |
ENSG00000004059	937.5	0.6166	Strict	ENSG00000168374	ENSG00000168374 |	ENSG00000168374 |	ENSG00000168374 |
ENSG00000004139	937.5	0.685976	Singleton	NA	NA	NA	NA
ENSG00000004142	937.5	0.884981	Singleton	NA	NA	NA	NA
ENSG00000004399	722.5	1.08941	Strict	ENSG00000136040	ENSG00000196576 |ENSG00000198753 |	ENSG00000164050 |ENSG00000196576 |ENSG00000198753 |	ENSG00000164050 |ENSG00000196576 |ENSG00000198753 |
ENSG00000004455	1215.8	0.925149	SSD	ENSG00000165695	NA	NA	NA
ENSG00000004468	441	0.718423	SSD	ENSG00000109743	NA	NA	NA
ENSG00000004478	937.5	1.33591	Relaxed	ENSG00000096060	NA	NA	ENSG00000096060 |
ENSG00000004487	937.5	2.30828	SSD	ENSG00000165097	NA	NA	NA
ENSG00000004534	535.7	1.38906	Relaxed	NA	NA	NA	ENSG00000182872 |
ENSG00000004660	441	1.39509	Strict	ENSG00000110931	ENSG00000110931 |	ENSG00000110931 |	ENSG00000110931 |
ENSG00000004700	937.5	0.960421	SSD	ENSG00000197299	NA	NA	NA
ENSG00000004766	937.5	1.12127	Singleton	NA	NA	NA	NA
ENSG00000004776	441	0.866502	Relaxed	ENSG00000109846	NA	NA	ENSG00000109846 |
ENSG00000004777	937.5	1.20386	Strict	ENSG00000134909	ENSG00000031081 |	ENSG00000031081 |ENSG00000134909 |ENSG00000186517 |	ENSG00000031081 |ENSG00000134909 |ENSG00000186517 |
ENSG00000004779	1215.8	0.878742	Singleton	NA	NA	NA	NA
ENSG00000004799	441	1.90182	Strict	ENSG00000005882	ENSG00000005882 |ENSG00000152256 |	ENSG00000005882 |ENSG00000152256 |	ENSG00000005882 |ENSG00000152256 |
ENSG00000004809	937.5	1.21709	Singleton	NA	NA	NA	NA
ENSG00000004838	937.5	1.03995	Singleton	NA	NA	NA	NA
ENSG00000004846	535.7	1.46961	Relaxed	NA	NA	NA	ENSG00000005471 |ENSG00000073734 |ENSG00000085563 |
ENSG00000004848	937.5	0.774551	Singleton	NA	NA	NA	NA
ENSG00000004864	535.7	0.82547	Strict	ENSG00000115840	ENSG00000115840 |	ENSG00000115840 |	ENSG00000115840 |
ENSG00000004866	937.5	0.694347	Intermediate	ENSG00000007341	NA	ENSG00000007341 |	ENSG00000007341 |
ENSG00000004897	1215.8	1.32951	Singleton	NA	NA	NA	NA
ENSG00000004939	535.7	1.45842	Strict	NA	ENSG00000114923 |	ENSG00000114923 |ENSG00000164889 |	ENSG00000114923 |ENSG00000164889 |
ENSG00000004948	937.5	0.814959	Relaxed	ENSG00000064989	NA	NA	ENSG00000064989 |
ENSG00000004961	1215.8	1.23937	Singleton	NA	NA	NA	NA
ENSG00000004975	441	0.662563	Intermediate	ENSG00000161202	NA	ENSG00000107404 |ENSG00000161202 |	ENSG00000107404 |ENSG00000161202 |
ENSG00000005001	167.4	0.634127	SSD	ENSG00000172382	NA	NA	NA
ENSG00000005007	1215.8	0.810762	Singleton	NA	NA	NA	NA
ENSG00000005020	722.5	1.80718	Intermediate	ENSG00000141293	NA	ENSG00000141293 |	ENSG00000141293 |
ENSG00000005022	441	0.720952	Relaxed	ENSG00000169100	NA	NA	ENSG00000151729 |ENSG00000169100 |
ENSG00000005059	535.7	0.863351	Strict	ENSG00000156026	ENSG00000156026 |	ENSG00000156026 |	ENSG00000156026 |
ENSG00000005073	722.5	0.711729	Strict	ENSG00000128713	ENSG00000123364 |ENSG00000128709 |ENSG00000128710 |ENSG00000128713 |ENSG00000170689 |ENSG00000180806 |ENSG00000180818 |	ENSG00000123364 |ENSG00000128709 |ENSG00000128710 |ENSG00000128713 |ENSG00000170178 |ENSG00000170689 |ENSG00000180806 |ENSG00000180818 |	ENSG00000123364 |ENSG00000123388 |ENSG00000123407 |ENSG00000128709 |ENSG00000128710 |ENSG00000128713 |ENSG00000128714 |ENSG00000159184 |ENSG00000170178 |ENSG00000170689 |ENSG00000180806 |ENSG00000180818 |
ENSG00000005075	1215.8	0.42817	SSD	ENSG00000270249	NA	NA	NA
ENSG00000005100	937.5	1.62959	SSD	ENSG00000101452	NA	NA	NA
ENSG00000005102	937.5	1.31501	Intermediate	ENSG00000106511	NA	ENSG00000106511 |	ENSG00000106511 |
ENSG00000005108	722.5	3.03179	Intermediate	ENSG00000144229	NA	ENSG00000144229 |	ENSG00000144229 |
ENSG00000005156	937.5	2.89141	SSD	ENSG00000105486	NA	NA	NA
ENSG00000005175	937.5	1.78152	Singleton	NA	NA	NA	NA
ENSG00000005187	441	2.29057	Relaxed	NA	NA	NA	ENSG00000081760 |
ENSG00000005189	1215.8	1.30265	SSD	ENSG00000079313	NA	NA	NA
ENSG00000005194	1215.8	1.15953	Singleton	NA	NA	NA	NA
ENSG00000005206	535.7	2.00963	SSD	ENSG00000138600	NA	NA	NA
ENSG00000005238	441	1.36819	Relaxed	ENSG00000047346	NA	NA	ENSG00000047346 |
ENSG00000005243	937.5	0.9461	Strict	ENSG00000111481	ENSG00000111481 |	ENSG00000111481 |	ENSG00000111481 |
ENSG00000005249	1215.8	1.68629	Strict	ENSG00000114302	ENSG00000114302 |	ENSG00000114302 |	ENSG00000114302 |
ENSG00000005302	937.5	1.05482	Singleton	NA	NA	NA	NA
ENSG00000005339	535.7	2.42067	Relaxed	ENSG00000100393	NA	NA	ENSG00000100393 |
ENSG00000005379	722.5	0.890115	Strict	NA	ENSG00000060709 |	ENSG00000060709 |	ENSG00000060709 |
ENSG00000005381	937.5	0.922133	Relaxed	ENSG00000121053	NA	NA	ENSG00000130508 |
ENSG00000005421	162.6	1.55354	Singleton	NA	NA	NA	NA
ENSG00000005436	441	1.1073	SSD	ENSG00000159086	NA	NA	NA
ENSG00000005448	937.5	1.58727	Singleton	NA	NA	NA	NA
ENSG00000005469	937.5	1.40451	Singleton	NA	NA	NA	NA
ENSG00000005471	162.6	1.29802	RelaxedSSD	ENSG00000085563	NA	NA	ENSG00000004846 |ENSG00000073734 |
ENSG00000005483	535.7	1.43363	Relaxed	ENSG00000168137	NA	NA	ENSG00000168137 |
ENSG00000005486	441	0.702517	Singleton	NA	NA	NA	NA
ENSG00000005513	535.7	0.50576	Strict	NA	ENSG00000125398 |	ENSG00000100146 |ENSG00000125398 |	ENSG00000100146 |ENSG00000125398 |
ENSG00000005700	937.5	3.17945	SSD	ENSG00000129158	NA	NA	NA
ENSG00000005801	42.6	0.194213	Singleton	NA	NA	NA	NA
ENSG00000005810	937.5	0.880775	Singleton	NA	NA	NA	NA
ENSG00000005812	441	0.537656	Singleton	NA	NA	NA	NA
ENSG00000005844	441	1.32866	Relaxed	NA	NA	NA	ENSG00000083457 |ENSG00000164171 |ENSG00000213949 |
ENSG00000005882	937.5	1.5999	Strict	ENSG00000004799	ENSG00000004799 |ENSG00000152256 |	ENSG00000004799 |ENSG00000152256 |	ENSG00000004799 |ENSG00000067992 |ENSG00000152256 |
ENSG00000005884	535.7	0.81323	Strict	NA	ENSG00000135424 |	ENSG00000091409 |ENSG00000135424 |	ENSG00000091409 |ENSG00000135424 |
ENSG00000005889	535.7	0.521839	Intermediate	ENSG00000067646	NA	ENSG00000147180 |	ENSG00000121864 |ENSG00000147180 |
ENSG00000005893	937.5	0.916846	Intermediate	ENSG00000185896	NA	ENSG00000185896 |	ENSG00000078081 |ENSG00000185896 |
ENSG00000005961	535.7	0.989839	Strict	NA	ENSG00000077943 |ENSG00000138448 |ENSG00000161638 |	ENSG00000077943 |ENSG00000138448 |ENSG00000161638 |	ENSG00000077943 |ENSG00000138448 |ENSG00000161638 |
ENSG00000005981	535.7	1.14987	Relaxed	ENSG00000182177	NA	NA	ENSG00000146926 |ENSG00000161664 |ENSG00000182177 |
ENSG00000006007	937.5	1.44633	Singleton	NA	NA	NA	NA
ENSG00000006015	441	1.28085	Singleton	NA	NA	NA	NA
ENSG00000006016	535.7	1.49183	Intermediate	NA	NA	ENSG00000113494 |ENSG00000122756 |	ENSG00000112964 |ENSG00000113494 |ENSG00000122756 |
ENSG00000006025	441	1.57177	Strict	ENSG00000070882	ENSG00000070882 |ENSG00000079156 |	ENSG00000070882 |ENSG00000079156 |	ENSG00000070882 |ENSG00000079156 |
ENSG00000006042	937.5	1.10307	Singleton	NA	NA	NA	NA
ENSG00000006047	441	0.801484	Intermediate	ENSG00000060138	NA	ENSG00000060138 |ENSG00000065978 |	ENSG00000060138 |ENSG00000065978 |
ENSG00000006059	29	0.57594	RelaxedSSD	ENSG00000131738	NA	NA	ENSG00000170819 |
ENSG00000006062	535.7	2.86722	SSD	ENSG00000107968	NA	NA	NA
ENSG00000006071	535.7	1.26063	Relaxed	ENSG00000069431	NA	NA	ENSG00000069431 |
ENSG00000006116	441	1.64426	Strict	ENSG00000166862	ENSG00000075461 |ENSG00000166862 |	ENSG00000075429 |ENSG00000075461 |ENSG00000166862 |	ENSG00000075429 |ENSG00000075461 |ENSG00000166862 |
ENSG00000006118	441	1.39162	Relaxed	NA	NA	NA	ENSG00000139364 |ENSG00000151952 |ENSG00000181234 |
ENSG00000006125	441	1.40851	Strict	ENSG00000100280	ENSG00000100280 |	ENSG00000100280 |	ENSG00000100280 |
ENSG00000006128	441	0.589995	Singleton	NA	NA	NA	NA
ENSG00000006194	167.4	0.90931	Singleton	NA	NA	NA	NA
ENSG00000006210	167.4	0.546796	Singleton	NA	NA	NA	NA
ENSG00000006282	937.5	0.822762	Singleton	NA	NA	NA	NA
ENSG00000006283	937.5	1.27434	Strict	NA	ENSG00000100346 |ENSG00000196557 |	ENSG00000100346 |ENSG00000196557 |	ENSG00000100346 |ENSG00000196557 |
ENSG00000006327	296	0.381709	Singleton	NA	NA	NA	NA
ENSG00000006377	937.5	1.15206	Strict	ENSG00000144355	ENSG00000108813 |ENSG00000115844 |ENSG00000144355 |	ENSG00000108813 |ENSG00000115844 |ENSG00000144355 |	ENSG00000108813 |ENSG00000115844 |ENSG00000144355 |
ENSG00000006432	441	2.10167	Strict	ENSG00000130758	ENSG00000143674 |ENSG00000173327 |	ENSG00000130758 |ENSG00000143674 |ENSG00000173327 |	ENSG00000130758 |ENSG00000143674 |ENSG00000173327 |
ENSG00000006451	937.5	1.03015	Relaxed	ENSG00000144118	NA	NA	ENSG00000144118 |
ENSG00000006453	441	1.09288	Strict	ENSG00000175866	ENSG00000128298 |ENSG00000175866 |	ENSG00000128298 |ENSG00000175866 |	ENSG00000128298 |ENSG00000175866 |
ENSG00000006459	535.7	2.35084	Singleton	NA	NA	NA	NA
ENSG00000006468	441	0.424639	Strict	ENSG00000175832	ENSG00000175832 |	ENSG00000175832 |ENSG00000244405 |	ENSG00000175832 |ENSG00000244405 |
ENSG00000006530	937.5	1.97653	Singleton	NA	NA	NA	NA
ENSG00000006534	1215.8	0.921036	SSD	ENSG00000132746	NA	NA	NA
ENSG00000006555	722.5	0.873737	Singleton	NA	NA	NA	NA
ENSG00000006576	937.5	0.867799	Relaxed	ENSG00000116793	NA	NA	ENSG00000116793 |
ENSG00000006606	162.6	0.558509	SSD	ENSG00000106178	NA	NA	NA
ENSG00000006607	937.5	0.833007	Strict	NA	ENSG00000152767 |	ENSG00000152767 |ENSG00000165694 |	ENSG00000152767 |ENSG00000165694 |
ENSG00000006611	937.5	1.86402	Singleton	NA	NA	NA	NA
ENSG00000006625	0	0.733595	SSD	ENSG00000281039	NA	NA	NA
ENSG00000006634	441	0.674781	SSD	ENSG00000161692	NA	NA	NA
ENSG00000006638	441	1.2166	Intermediate	NA	NA	ENSG00000050628 |ENSG00000122420 |	ENSG00000050628 |ENSG00000122420 |
ENSG00000006652	535.7	1.49402	Strict	ENSG00000214706	ENSG00000214706 |	ENSG00000214706 |	ENSG00000214706 |
ENSG00000006659	42.6	0.655184	Singleton	NA	NA	NA	NA
ENSG00000006695	1215.8	1.08378	Singleton	NA	NA	NA	NA
ENSG00000006704	441	0.447823	SSD	ENSG00000263001	NA	NA	NA
ENSG00000006712	937.5	0.901805	Singleton	NA	NA	NA	NA
ENSG00000006715	1215.8	1.73477	Singleton	NA	NA	NA	NA
ENSG00000006740	722.5	1.85943	Strict	ENSG00000140750	ENSG00000100092 |ENSG00000140750 |	ENSG00000100092 |ENSG00000140750 |	ENSG00000100092 |ENSG00000140750 |
ENSG00000006744	1215.8	1.10024	Singleton	NA	NA	NA	NA
ENSG00000006747	535.7	1.36318	Strict	ENSG00000148180	ENSG00000127831 |	ENSG00000127831 |ENSG00000135407 |	ENSG00000127831 |ENSG00000135407 |ENSG00000148180 |
ENSG00000006756	937.5	1.53002	Singleton	NA	NA	NA	NA
ENSG00000006757	937.5	0.9927	Singleton	NA	NA	NA	NA
ENSG00000006788	722.5	1.52063	Intermediate	NA	NA	ENSG00000092054 |ENSG00000197616 |	ENSG00000092054 |ENSG00000197616 |
ENSG00000006831	535.7	1.41051	Relaxed	ENSG00000159346	NA	NA	ENSG00000159346 |
ENSG00000006837	441	2.17245	Strict	ENSG00000138769	ENSG00000138769 |	ENSG00000138769 |	ENSG00000138769 |
ENSG00000007001	937.5	0.742886	Strict	ENSG00000183696	ENSG00000183696 |	ENSG00000183696 |	ENSG00000183696 |
ENSG00000007038	104.2	0.530222	RelaxedSSD	ENSG00000215148	NA	NA	ENSG00000151006 |ENSG00000261603 |
ENSG00000007047	441	1.64353	Strict	ENSG00000075413	ENSG00000072518 |ENSG00000075413 |ENSG00000116141 |	ENSG00000072518 |ENSG00000075413 |ENSG00000116141 |	ENSG00000072518 |ENSG00000075413 |ENSG00000116141 |
ENSG00000007062	722.5	1.03568	Intermediate	ENSG00000155066	NA	ENSG00000155066 |	ENSG00000155066 |
ENSG00000007080	937.5	0.650877	Singleton	NA	NA	NA	NA
ENSG00000007129	104.2	0.60666	Singleton	NA	NA	NA	NA
ENSG00000007168	937.5	2.34117	SSD	ENSG00000123977	NA	NA	NA
ENSG00000007171	535.7	1.77322	Strict	NA	ENSG00000089250 |	ENSG00000089250 |ENSG00000164867 |	ENSG00000089250 |ENSG00000164867 |
ENSG00000007174	937.5	2.01069	Intermediate	ENSG00000187775	NA	ENSG00000187775 |	ENSG00000105877 |ENSG00000187775 |
ENSG00000007202	1215.8	1.96158	Singleton	NA	NA	NA	NA
ENSG00000007216	441	0.903403	SSD	ENSG00000141485	NA	NA	NA
ENSG00000007237	722.5	2.37924	Singleton	NA	NA	NA	NA
ENSG00000007255	441	1.28469	Intermediate	ENSG00000182400	NA	ENSG00000182400 |	ENSG00000182400 |
ENSG00000007264	937.5	1.36897	SSD	ENSG00000103653	NA	NA	NA
ENSG00000007306	42.6	0.599775	Singleton	NA	NA	NA	NA
ENSG00000007312	296	0.628357	Singleton	NA	NA	NA	NA
ENSG00000007314	441	1.49531	Strict	NA	ENSG00000196876 |	ENSG00000136531 |ENSG00000144285 |ENSG00000153253 |ENSG00000169432 |ENSG00000196876 |	ENSG00000136531 |ENSG00000144285 |ENSG00000153253 |ENSG00000169432 |ENSG00000196876 |
ENSG00000007341	441	0.816796	Intermediate	ENSG00000004866	NA	ENSG00000004866 |	ENSG00000004866 |
ENSG00000007350	104.2	0.867412	IntermediateSSD	ENSG00000151005	NA	ENSG00000163931 |	ENSG00000163931 |
ENSG00000007372	937.5	0.4276	Relaxed	NA	NA	NA	ENSG00000106331 |
ENSG00000007376	1215.8	1.79465	Singleton	NA	NA	NA	NA
ENSG00000007384	937.5	1.16303	Strict	ENSG00000129667	ENSG00000129667 |	ENSG00000129667 |	ENSG00000129667 |
ENSG00000007392	441	1.32718	Relaxed	NA	NA	NA	ENSG00000146963 |
ENSG00000007402	722.5	1.4629	Intermediate	ENSG00000153956	NA	ENSG00000153956 |	ENSG00000153956 |
ENSG00000007516	937.5	1.29428	Strict	ENSG00000092929	ENSG00000092929 |	ENSG00000092929 |	ENSG00000092929 |
ENSG00000007520	1215.8	0.982201	Singleton	NA	NA	NA	NA
ENSG00000007541	1215.8	1.71055	Singleton	NA	NA	NA	NA
ENSG00000007545	937.5	1.62433	SSD	ENSG00000261732	NA	NA	NA
ENSG00000007866	937.5	0.683361	Relaxed	NA	NA	NA	ENSG00000187079 |ENSG00000197905 |
ENSG00000007908	722.5	0.997021	Singleton	NA	NA	NA	NA
ENSG00000007923	1215.8	1.68503	Singleton	NA	NA	NA	NA
ENSG00000007933	371.2	1.23516	SSD	ENSG00000010932	NA	NA	NA
ENSG00000007944	937.5	2.73995	Singleton	NA	NA	NA	NA
ENSG00000007952	441	1.18569	Intermediate	ENSG00000165168	NA	ENSG00000074771 |	ENSG00000074771 |ENSG00000086991 |ENSG00000165168 |
ENSG00000007968	937.5	0.842042	Strict	ENSG00000112242	ENSG00000169016 |	ENSG00000101412 |ENSG00000112242 |ENSG00000169016 |	ENSG00000101412 |ENSG00000112242 |ENSG00000169016 |
ENSG00000008018	1215.8	1.19361	Singleton	NA	NA	NA	NA
ENSG00000008056	441	1.03225	Intermediate	ENSG00000157152	NA	ENSG00000185666 |	ENSG00000185666 |
ENSG00000008083	937.5	1.96524	Singleton	NA	NA	NA	NA
ENSG00000008086	937.5	1.81431	Singleton	NA	NA	NA	NA
ENSG00000008118	535.7	1.12437	Intermediate	NA	NA	ENSG00000130822 |ENSG00000134072 |ENSG00000183049 |	ENSG00000130822 |ENSG00000134072 |ENSG00000183049 |
ENSG00000008128	0	1.05558	SSD	ENSG00000248333	NA	NA	NA
ENSG00000008130	1215.8	2.00455	Singleton	NA	NA	NA	NA
ENSG00000008196	441	1.4494	Strict	ENSG00000116819	ENSG00000087510 |ENSG00000116819 |	ENSG00000087510 |ENSG00000116819 |ENSG00000137203 |	ENSG00000087510 |ENSG00000116819 |ENSG00000137203 |
ENSG00000008197	535.7	1.71524	Strict	NA	ENSG00000087510 |ENSG00000116819 |	ENSG00000087510 |ENSG00000116819 |ENSG00000137203 |	ENSG00000087510 |ENSG00000116819 |ENSG00000137203 |
ENSG00000008226	722.5	0.838611	Singleton	NA	NA	NA	NA
ENSG00000008256	535.7	2.25931	Strict	NA	ENSG00000100055 |ENSG00000108669 |	ENSG00000100055 |ENSG00000108669 |	ENSG00000100055 |ENSG00000108669 |
ENSG00000008277	441	0.75052	Intermediate	ENSG00000073670	NA	ENSG00000114948 |	ENSG00000073670 |ENSG00000114948 |
ENSG00000008282	441	1.57919	Relaxed	ENSG00000143028	NA	NA	ENSG00000163630 |
ENSG00000008283	937.5	0.649606	Singleton	NA	NA	NA	NA
ENSG00000008294	937.5	0.635988	Intermediate	ENSG00000138834	NA	ENSG00000138834 |	ENSG00000138834 |
ENSG00000008300	441	3.1994	Intermediate	NA	NA	ENSG00000075275 |ENSG00000143126 |	ENSG00000075275 |ENSG00000143126 |
ENSG00000008311	1215.8	1.00062	Singleton	NA	NA	NA	NA
ENSG00000008323	441	1.1884	Relaxed	ENSG00000171680	NA	NA	ENSG00000171680 |
ENSG00000008324	535.7	1.79236	Intermediate	ENSG00000184402	NA	ENSG00000141380 |	ENSG00000141380 |
ENSG00000008382	937.5	0.878362	Relaxed	ENSG00000162601	NA	NA	ENSG00000162601 |
ENSG00000008394	722.5	0.961651	SSD	ENSG00000148344	NA	NA	NA
ENSG00000008405	535.7	1.87579	Relaxed	ENSG00000121671	NA	NA	ENSG00000121671 |
ENSG00000008438	296	0.739988	Singleton	NA	NA	NA	NA
ENSG00000008441	937.5	1.2153	Strict	ENSG00000162599	ENSG00000147862 |ENSG00000162599 |	ENSG00000141905 |ENSG00000147862 |ENSG00000162599 |	ENSG00000141905 |ENSG00000147862 |ENSG00000162599 |
ENSG00000008513	535.7	0.670889	Intermediate	ENSG00000157350	NA	ENSG00000157350 |	ENSG00000070526 |ENSG00000070731 |ENSG00000126091 |ENSG00000157350 |
ENSG00000008516	722.5	0.960119	Relaxed	ENSG00000198598	NA	NA	ENSG00000099953 |
ENSG00000008517	100	0.456547	Singleton	NA	NA	NA	NA
ENSG00000008710	937.5	1.64168	SSD	ENSG00000158683	NA	NA	NA
ENSG00000008735	441	1.34575	Intermediate	ENSG00000121653	NA	ENSG00000121653 |	ENSG00000121653 |
ENSG00000008838	937.5	1.1925	Singleton	NA	NA	NA	NA
ENSG00000008853	937.5	2.04462	Strict	ENSG00000072422	ENSG00000072422 |	ENSG00000072422 |	ENSG00000072422 |
ENSG00000008869	1215.8	2.27643	Strict	ENSG00000129493	ENSG00000129493 |	ENSG00000129493 |	ENSG00000129493 |
ENSG00000008952	1215.8	1.80692	Singleton	NA	NA	NA	NA
ENSG00000008988	1215.8	0.629491	Singleton	NA	NA	NA	NA
ENSG00000009307	937.5	0.660742	Singleton	NA	NA	NA	NA
ENSG00000009335	1215.8	1.99206	SSD	ENSG00000151148	NA	NA	NA
ENSG00000009413	1215.8	0.854563	SSD	ENSG00000050030	NA	NA	NA
ENSG00000009694	535.7	1.10071	Strict	NA	ENSG00000145934 |ENSG00000149256 |ENSG00000218336 |	ENSG00000145934 |ENSG00000149256 |ENSG00000218336 |	ENSG00000145934 |ENSG00000149256 |ENSG00000218336 |
ENSG00000009709	937.5	1.06927	Intermediate	ENSG00000135903	NA	ENSG00000135903 |	ENSG00000135903 |
ENSG00000009724	441	0.835448	Strict	ENSG00000182326	ENSG00000127241 |ENSG00000159403 |ENSG00000182326 |	ENSG00000127241 |ENSG00000139178 |ENSG00000159403 |ENSG00000182326 |	ENSG00000127241 |ENSG00000139178 |ENSG00000159403 |ENSG00000182326 |
ENSG00000009765	937.5	1.16908	Singleton	NA	NA	NA	NA
ENSG00000009780	937.5	1.01564	Intermediate	ENSG00000077458	NA	ENSG00000077458 |	ENSG00000077458 |
ENSG00000009790	722.5	1.49151	Intermediate	NA	NA	ENSG00000163681 |	ENSG00000163681 |
ENSG00000009830	937.5	1.31313	SSD	ENSG00000130714	NA	NA	NA
ENSG00000009844	937.5	0.765795	Singleton	NA	NA	NA	NA
ENSG00000009950	937.5	0.992731	Strict	ENSG00000175727	ENSG00000175727 |	ENSG00000175727 |	ENSG00000175727 |
ENSG00000009954	937.5	3.25532	SSD	ENSG00000198604	NA	NA	NA
ENSG00000010017	1215.8	1.26117	Strict	ENSG00000141084	ENSG00000141084 |	ENSG00000141084 |	ENSG00000141084 |
ENSG00000010030	441	2.05547	SSD	ENSG00000139083	NA	NA	NA
ENSG00000010072	937.5	0.704556	Singleton	NA	NA	NA	NA
ENSG00000010165	937.5	1.64885	Singleton	NA	NA	NA	NA
ENSG00000010219	937.5	1.61278	SSD	ENSG00000272921	NA	NA	NA
ENSG00000010244	937.5	0.850855	Singleton	NA	NA	NA	NA
ENSG00000010256	535.7	1.21297	Intermediate	ENSG00000105819	NA	ENSG00000105819 |	ENSG00000105819 |
ENSG00000010270	441	1.29215	Relaxed	ENSG00000131748	NA	NA	ENSG00000131748 |
ENSG00000010278	937.5	0.712816	Intermediate	NA	NA	ENSG00000110651 |	ENSG00000110651 |ENSG00000134198 |
ENSG00000010282	535.7	1.90772	SSD	ENSG00000054392	NA	NA	NA
ENSG00000010292	1215.8	1.70717	Singleton	NA	NA	NA	NA
ENSG00000010295	441	0.711978	Singleton	NA	NA	NA	NA
ENSG00000010310	441	1.46471	SSD	ENSG00000215644	NA	NA	NA
ENSG00000010318	937.5	0.580681	SSD	ENSG00000092140	NA	NA	NA
ENSG00000010319	535.7	1.24954	Relaxed	ENSG00000170381	NA	NA	ENSG00000075213 |ENSG00000075223 |ENSG00000153993 |ENSG00000170381 |
ENSG00000010322	937.5	1.84062	SSD	ENSG00000144589	NA	NA	NA
ENSG00000010327	441	1.27786	Relaxed	ENSG00000136011	NA	NA	ENSG00000136011 |
ENSG00000010361	937.5	0.960907	Singleton	NA	NA	NA	NA
ENSG00000010379	937.5	0.656969	Strict	ENSG00000132164	ENSG00000131389 |	ENSG00000130821 |ENSG00000131389 |ENSG00000132164 |	ENSG00000130821 |ENSG00000131389 |ENSG00000132164 |
ENSG00000010404	0	0.897945	SSD	ENSG00000241489	NA	NA	NA
ENSG00000010438	29	0.622884	RelaxedSSD	NA	NA	NA	ENSG00000129437 |ENSG00000167755 |ENSG00000213022 |ENSG00000258223 |ENSG00000269741 |
ENSG00000010539	162.6	0.570406	SSD	ENSG00000167981	NA	NA	NA
ENSG00000010610	296	0.680081	Singleton	NA	NA	NA	NA
ENSG00000010626	722.5	4.1194	SSD	ENSG00000155530	NA	NA	NA
ENSG00000010671	937.5	1.10363	Strict	ENSG00000102010	ENSG00000074966 |ENSG00000135605 |	ENSG00000074966 |ENSG00000113263 |ENSG00000135605 |	ENSG00000074966 |ENSG00000102010 |ENSG00000113263 |ENSG00000135605 |
ENSG00000010704	167.4	0.46793	SSD	ENSG00000160862	NA	NA	NA
ENSG00000010803	937.5	1.26977	Intermediate	ENSG00000102098	NA	ENSG00000102098 |	ENSG00000047634 |ENSG00000102098 |ENSG00000146285 |
ENSG00000010810	441	0.967823	Intermediate	ENSG00000000938	NA	ENSG00000000938 |	ENSG00000000938 |ENSG00000176105 |ENSG00000197122 |
ENSG00000010818	535.7	0.907193	Intermediate	ENSG00000127124	NA	ENSG00000095951 |ENSG00000124203 |ENSG00000127124 |	ENSG00000095951 |ENSG00000124203 |ENSG00000127124 |
ENSG00000010932	371.2	1.15864	SSD	ENSG00000007933	NA	NA	NA
ENSG00000011007	937.5	1.0033	Singleton	NA	NA	NA	NA
ENSG00000011009	1215.8	0.933318	Strict	ENSG00000120992	ENSG00000120992 |	ENSG00000120992 |	ENSG00000120992 |
ENSG00000011021	937.5	2.07175	SSD	ENSG00000103249	NA	NA	NA
ENSG00000011028	722.5	1.19425	Relaxed	ENSG00000260314	NA	NA	ENSG00000054219 |ENSG00000120586 |ENSG00000183748 |ENSG00000241399 |ENSG00000248672 |
ENSG00000011052	296	0.715257	SSD	ENSG00000239672	NA	NA	NA
ENSG00000011083	722.5	0.885607	SSD	ENSG00000196517	NA	NA	NA
ENSG00000011105	937.5	0.616593	Strict	ENSG00000214063	ENSG00000214063 |	ENSG00000214063 |	ENSG00000214063 |
ENSG00000011114	937.5	1.28384	Singleton	NA	NA	NA	NA
ENSG00000011132	535.7	1.26801	Strict	NA	ENSG00000034053 |	ENSG00000034053 |ENSG00000107282 |	ENSG00000034053 |ENSG00000107282 |
ENSG00000011143	937.5	1.86414	Singleton	NA	NA	NA	NA
ENSG00000011198	535.7	1.98961	SSD	ENSG00000100439	NA	NA	NA
ENSG00000011201	937.5	1.40582	Singleton	NA	NA	NA	NA
ENSG00000011243	441	1.04093	SSD	ENSG00000105127	NA	NA	NA
ENSG00000011258	937.5	1.40933	Relaxed	ENSG00000100395	NA	NA	ENSG00000100395 |
ENSG00000011260	1215.8	1.15721	Singleton	NA	NA	NA	NA
ENSG00000011275	441	0.570217	Singleton	NA	NA	NA	NA
ENSG00000011295	937.5	1.12825	Singleton	NA	NA	NA	NA
ENSG00000011304	937.5	1.31874	Strict	ENSG00000117569	ENSG00000117569 |ENSG00000119314 |	ENSG00000117569 |ENSG00000119314 |	ENSG00000117569 |ENSG00000119314 |
ENSG00000011332	535.7	1.24229	Strict	ENSG00000205683	ENSG00000133884 |ENSG00000205683 |	ENSG00000133884 |ENSG00000205683 |	ENSG00000133884 |ENSG00000205683 |
ENSG00000011347	937.5	1.42871	Singleton	NA	NA	NA	NA
ENSG00000011376	1215.8	1.3149	Singleton	NA	NA	NA	NA
ENSG00000011405	535.7	2.39148	Intermediate	ENSG00000133056	NA	ENSG00000133056 |	ENSG00000133056 |ENSG00000139144 |
ENSG00000011422	414.9	1.5901	Singleton	NA	NA	NA	NA
ENSG00000011426	937.5	1.01328	Singleton	NA	NA	NA	NA
ENSG00000011451	441	1.62845	SSD	ENSG00000122482	NA	NA	NA
ENSG00000011454	535.7	1.17014	Strict	ENSG00000152061	ENSG00000152061 |	ENSG00000152061 |	ENSG00000152061 |
ENSG00000011465	441	1.60908	Intermediate	NA	NA	ENSG00000106819 |	ENSG00000106809 |ENSG00000106819 |ENSG00000106823 |ENSG00000122176 |ENSG00000188770 |ENSG00000188783 |
ENSG00000011478	441	1.28957	Strict	ENSG00000115828	ENSG00000115828 |	ENSG00000115828 |	ENSG00000115828 |
ENSG00000011485	1215.8	0.750754	Singleton	NA	NA	NA	NA
ENSG00000011523	441	2.35074	SSD	ENSG00000151320	NA	NA	NA
ENSG00000011566	1215.8	1.16328	Strict	ENSG00000012983	ENSG00000012983 |ENSG00000104814 |ENSG00000168067 |	ENSG00000012983 |ENSG00000104814 |ENSG00000168067 |	ENSG00000012983 |ENSG00000104814 |ENSG00000168067 |
ENSG00000011590	535.7	2.16273	SSD	ENSG00000109906	NA	NA	NA
ENSG00000011600	167.4	0.356255	Singleton	NA	NA	NA	NA
ENSG00000011638	441	0.982666	Singleton	NA	NA	NA	NA
ENSG00000011677	535.7	0.842245	Strict	ENSG00000186297	ENSG00000109158 |ENSG00000151834 |ENSG00000186297 |	ENSG00000022355 |ENSG00000109158 |ENSG00000145863 |ENSG00000151834 |ENSG00000186297 |	ENSG00000022355 |ENSG00000109158 |ENSG00000145863 |ENSG00000151834 |ENSG00000186297 |
ENSG00000012048	722.5	0.766565	Singleton	NA	NA	NA	NA
ENSG00000012061	1215.8	1.13482	Singleton	NA	NA	NA	NA
ENSG00000012124	441	0.836505	Relaxed	ENSG00000162692	NA	NA	ENSG00000142512 |ENSG00000161640 |
ENSG00000012171	535.7	1.20521	SSD	ENSG00000075213	NA	NA	NA
ENSG00000012174	937.5	1.4788	Singleton	NA	NA	NA	NA
ENSG00000012211	937.5	1.12921	Strict	ENSG00000163637	ENSG00000163637 |	ENSG00000139174 |ENSG00000163637 |	ENSG00000139174 |ENSG00000163637 |
ENSG00000012223	104.2	0.965903	RelaxedSSD	ENSG00000091513	NA	NA	ENSG00000163975 |
ENSG00000012232	937.5	1.69451	Singleton	NA	NA	NA	NA
ENSG00000012504	722.5	1.5913	Intermediate	NA	NA	ENSG00000025434 |	ENSG00000025434 |ENSG00000131408 |
ENSG00000012660	1215.8	1.27067	SSD	ENSG00000197977	NA	NA	NA
ENSG00000012779	722.5	0.779599	Singleton	NA	NA	NA	NA
ENSG00000012817	104.2	1.71861	SSD	ENSG00000126012	NA	NA	NA
ENSG00000012822	535.7	0.890045	Relaxed	ENSG00000106052	NA	NA	ENSG00000136436 |
ENSG00000012963	937.5	0.789428	SSD	ENSG00000259066	NA	NA	NA
ENSG00000012983	535.7	1.17134	Strict	ENSG00000011566	ENSG00000011566 |ENSG00000104814 |ENSG00000168067 |	ENSG00000011566 |ENSG00000104814 |ENSG00000168067 |	ENSG00000011566 |ENSG00000104814 |ENSG00000168067 |
ENSG00000013016	937.5	4.15203	Strict	ENSG00000110047	ENSG00000024422 |ENSG00000103966 |ENSG00000110047 |	ENSG00000024422 |ENSG00000103966 |ENSG00000110047 |	ENSG00000024422 |ENSG00000103966 |ENSG00000110047 |
ENSG00000013275	1215.8	0.624652	Singleton	NA	NA	NA	NA
ENSG00000013288	937.5	1.43063	Singleton	NA	NA	NA	NA
ENSG00000013293	937.5	0.996983	Singleton	NA	NA	NA	NA
ENSG00000013297	441	1.46494	Relaxed	ENSG00000066405	NA	NA	ENSG00000262302 |
ENSG00000013306	1215.8	1.08377	Intermediate	ENSG00000075303	NA	ENSG00000075303 |	ENSG00000075303 |
ENSG00000013364	722.5	0.607441	Singleton	NA	NA	NA	NA
ENSG00000013374	937.5	1.09049	Singleton	NA	NA	NA	NA
ENSG00000013375	1215.8	1.09761	Singleton	NA	NA	NA	NA
ENSG00000013392	441	1.50337	SSD	ENSG00000156253	NA	NA	NA
ENSG00000013441	296	1.45718	SSD	ENSG00000113240	NA	NA	NA
ENSG00000013503	937.5	2.01709	SSD	ENSG00000047315	NA	NA	NA
ENSG00000013523	937.5	1.64869	Intermediate	ENSG00000174606	NA	ENSG00000174606 |	ENSG00000174606 |
ENSG00000013561	1215.8	1.62305	Singleton	NA	NA	NA	NA
ENSG00000013563	535.7	0.822716	SSD	ENSG00000163687	NA	NA	NA
ENSG00000013573	1215.8	1.076	Singleton	NA	NA	NA	NA
ENSG00000013583	535.7	1.42199	SSD	ENSG00000051620	NA	NA	NA
ENSG00000013588	535.7	1.38073	Relaxed	ENSG00000111291	NA	NA	ENSG00000167191 |
ENSG00000013619	441	1.37057	Singleton	NA	NA	NA	NA
ENSG00000013725	441	1.24883	SSD	ENSG00000164099	NA	NA	NA
ENSG00000013810	535.7	0.821736	Strict	NA	ENSG00000138162 |ENSG00000147526 |	ENSG00000138162 |ENSG00000147526 |	ENSG00000138162 |ENSG00000147526 |
ENSG00000014123	937.5	1.09058	Singleton	NA	NA	NA	NA
ENSG00000014138	1215.8	1.43168	Singleton	NA	NA	NA	NA
ENSG00000014164	937.5	2.39427	Singleton	NA	NA	NA	NA
ENSG00000014216	441	0.764506	Intermediate	NA	NA	ENSG00000092529 |ENSG00000135773 |ENSG00000162909 |ENSG00000203697 |	ENSG00000092529 |ENSG00000126247 |ENSG00000135773 |ENSG00000162909 |ENSG00000203697 |
ENSG00000014257	937.5	0.710002	Singleton	NA	NA	NA	NA
ENSG00000014641	937.5	0.607745	SSD	ENSG00000138400	NA	NA	NA
ENSG00000014824	937.5	1.19505	Singleton	NA	NA	NA	NA
ENSG00000014914	441	3.33404	Intermediate	ENSG00000166912	NA	ENSG00000166912 |	ENSG00000166912 |
ENSG00000014919	1215.8	0.83131	Singleton	NA	NA	NA	NA
ENSG00000015133	937.5	1.48795	Strict	NA	ENSG00000115355 |ENSG00000168071 |	ENSG00000115355 |ENSG00000168071 |	ENSG00000115355 |ENSG00000168071 |
ENSG00000015153	937.5	1.15914	Strict	ENSG00000163602	ENSG00000163602 |	ENSG00000163602 |	ENSG00000163602 |
ENSG00000015171	937.5	1.98929	SSD	ENSG00000101040	NA	NA	NA
ENSG00000015285	535.7	1.06287	SSD	ENSG00000106299	NA	NA	NA
ENSG00000015413	937.5	0.806634	Intermediate	NA	NA	ENSG00000141096 |ENSG00000167261 |	ENSG00000141096 |ENSG00000167261 |
ENSG00000015475	371.2	0.576	Singleton	NA	NA	NA	NA
ENSG00000015479	0	1.02578	RelaxedSSD	ENSG00000280987	NA	NA	ENSG00000203867 |
ENSG00000015520	722.5	1.1066	SSD	ENSG00000141458	NA	NA	NA
ENSG00000015532	937.5	1.59245	Strict	ENSG00000103489	ENSG00000103489 |	ENSG00000103489 |	ENSG00000103489 |
ENSG00000015568	0	0.993469	SSD	ENSG00000183054	NA	NA	NA
ENSG00000015592	535.7	0.915084	Relaxed	ENSG00000117632	NA	NA	ENSG00000104435 |ENSG00000117632 |ENSG00000197457 |
ENSG00000015676	937.5	1.41678	SSD	ENSG00000090273	NA	NA	NA
ENSG00000016082	937.5	1.01946	Strict	ENSG00000159556	ENSG00000159556 |	ENSG00000159556 |	ENSG00000159556 |
ENSG00000016391	937.5	1.30199	Singleton	NA	NA	NA	NA
ENSG00000016402	441	0.808905	Relaxed	ENSG00000164485	NA	NA	ENSG00000142677 |
ENSG00000016490	167.4	0.74037	SSD	ENSG00000016602	NA	NA	NA
ENSG00000016602	722.5	0.735537	SSD	ENSG00000016490	NA	NA	NA
ENSG00000016864	535.7	0.767603	SSD	ENSG00000120820	NA	NA	NA
ENSG00000017260	1215.8	1.31782	Intermediate	ENSG00000064270	NA	ENSG00000064270 |	ENSG00000064270 |
ENSG00000017427	441	1.04135	Relaxed	ENSG00000167244	NA	NA	ENSG00000167244 |
ENSG00000017483	441	1.9739	SSD	ENSG00000188338	NA	NA	NA
ENSG00000017797	937.5	2.27121	Singleton	NA	NA	NA	NA
ENSG00000018189	535.7	0.984215	Strict	NA	ENSG00000176783 |ENSG00000204130 |	ENSG00000176783 |ENSG00000204130 |	ENSG00000176783 |ENSG00000204130 |
ENSG00000018236	535.7	1.62205	Strict	ENSG00000184144	ENSG00000113805 |ENSG00000134115 |ENSG00000144619 |	ENSG00000113805 |ENSG00000134115 |ENSG00000144619 |ENSG00000149972 |ENSG00000184144 |	ENSG00000113805 |ENSG00000134115 |ENSG00000144619 |ENSG00000149972 |ENSG00000184144 |
ENSG00000018280	1215.8	1.16692	Relaxed	ENSG00000110911	NA	NA	ENSG00000110911 |
ENSG00000018408	535.7	1.31295	Relaxed	ENSG00000137693	NA	NA	ENSG00000137693 |
ENSG00000018510	937.5	2.50132	SSD	ENSG00000166816	NA	NA	NA
ENSG00000018607	NA	NA	Singleton	NA	NA	NA	NA
ENSG00000018610	937.5	0.994528	Singleton	NA	NA	NA	NA
ENSG00000018625	1215.8	1.04407	Strict	ENSG00000163399	ENSG00000105409 |ENSG00000105675 |	ENSG00000105409 |ENSG00000105675 |	ENSG00000105409 |ENSG00000105675 |ENSG00000163399 |
ENSG00000018699	1215.8	1.09092	Singleton	NA	NA	NA	NA
ENSG00000018869	104.2	0.407564	RelaxedSSD	NA	NA	NA	ENSG00000120784 |ENSG00000142065 |ENSG00000181007 |
ENSG00000019102	441	0.907432	Intermediate	NA	NA	ENSG00000143167 |ENSG00000144847 |ENSG00000154721 |ENSG00000158769 |ENSG00000243284 |	ENSG00000143167 |ENSG00000144847 |ENSG00000154639 |ENSG00000154721 |ENSG00000158769 |ENSG00000243284 |
ENSG00000019144	937.5	0.868685	Strict	ENSG00000144824	ENSG00000176531 |	ENSG00000144824 |ENSG00000176531 |	ENSG00000144824 |ENSG00000176531 |
ENSG00000019169	535.7	1.18878	Singleton	NA	NA	NA	NA
ENSG00000019186	535.7	1.11854	Intermediate	NA	NA	ENSG00000111012 |ENSG00000160882 |ENSG00000179142 |	ENSG00000111012 |ENSG00000160882 |ENSG00000179142 |
ENSG00000019485	441	1.3575	Intermediate	ENSG00000126856	NA	ENSG00000126856 |	ENSG00000126856 |
ENSG00000019505	937.5	1.67075	SSD	ENSG00000173227	NA	NA	NA
ENSG00000019549	937.5	0.795815	Strict	NA	ENSG00000124216 |ENSG00000185669 |	ENSG00000124216 |ENSG00000185669 |	ENSG00000124216 |ENSG00000185669 |
ENSG00000019582	441	1.05062	Singleton	NA	NA	NA	NA
ENSG00000019991	441	1.40958	Intermediate	ENSG00000173531	NA	ENSG00000173531 |ENSG00000186715 |	ENSG00000173531 |ENSG00000186715 |
ENSG00000019995	937.5	2.11277	Singleton	NA	NA	NA	NA
ENSG00000020129	937.5	0.842966	Singleton	NA	NA	NA	NA
ENSG00000020181	535.7	1.48631	Strict	ENSG00000197177	ENSG00000152990 |ENSG00000197177 |	ENSG00000152990 |ENSG00000197177 |	ENSG00000152990 |ENSG00000197177 |
ENSG00000020219	NA	NA	Singleton	NA	NA	NA	NA
ENSG00000020256	937.5	1.65843	SSD	ENSG00000124782	NA	NA	NA
ENSG00000020426	1215.8	1.01343	Singleton	NA	NA	NA	NA
ENSG00000020577	937.5	1.37965	Strict	ENSG00000179134	ENSG00000179134 |	ENSG00000179134 |	ENSG00000179134 |
ENSG00000020633	535.7	1.02617	Intermediate	ENSG00000124813	NA	ENSG00000124813 |ENSG00000159216 |	ENSG00000124813 |ENSG00000159216 |
ENSG00000020922	1215.8	0.967588	Singleton	NA	NA	NA	NA
ENSG00000021300	441	1.00198	Strict	ENSG00000115762	ENSG00000115762 |	ENSG00000115762 |	ENSG00000115762 |
ENSG00000021355	722.5	0.770647	Singleton	NA	NA	NA	NA
ENSG00000021461	74	2.28015	RelaxedSSD	NA	NA	NA	ENSG00000059377 |
ENSG00000021488	937.5	1.40748	SSD	ENSG00000164893	NA	NA	NA
ENSG00000021574	937.5	1.57368	Singleton	NA	NA	NA	NA
ENSG00000021645	937.5	1.03433	Strict	NA	ENSG00000110076 |ENSG00000179915 |	ENSG00000110076 |ENSG00000179915 |	ENSG00000110076 |ENSG00000179915 |
ENSG00000021762	1215.8	1.23812	Strict	ENSG00000091039	ENSG00000091039 |	ENSG00000091039 |	ENSG00000091039 |
ENSG00000021776	937.5	2.63155	SSD	ENSG00000124201	NA	NA	NA
ENSG00000021826	1215.8	0.824483	SSD	ENSG00000084774	NA	NA	NA
ENSG00000021852	441	0.982603	Relaxed	ENSG00000157131	NA	NA	ENSG00000039537 |ENSG00000113600 |
ENSG00000022267	535.7	2.41587	Intermediate	NA	NA	ENSG00000112214 |	ENSG00000112214 |ENSG00000115641 |
ENSG00000022277	937.5	1.03214	Singleton	NA	NA	NA	NA
ENSG00000022355	441	0.982991	Strict	ENSG00000151834	ENSG00000109158 |ENSG00000151834 |ENSG00000186297 |	ENSG00000011677 |ENSG00000109158 |ENSG00000151834 |ENSG00000186297 |	ENSG00000011677 |ENSG00000109158 |ENSG00000151834 |ENSG00000186297 |
ENSG00000022556	104.2	0.592315	RelaxedSSD	ENSG00000167634	NA	NA	ENSG00000023191 |ENSG00000160505 |ENSG00000162711 |
ENSG00000022567	937.5	1.37581	Singleton	NA	NA	NA	NA
ENSG00000022840	1215.8	1.5453	Singleton	NA	NA	NA	NA
ENSG00000022976	722.5	0.868047	Singleton	NA	NA	NA	NA
ENSG00000023041	937.5	2.16879	SSD	ENSG00000171307	NA	NA	NA
ENSG00000023171	1215.8	1.13055	Intermediate	ENSG00000178075	NA	ENSG00000089351 |ENSG00000178075 |	ENSG00000089351 |ENSG00000178075 |
ENSG00000023191	441	0.637735	Relaxed	NA	NA	NA	ENSG00000022556 |ENSG00000158077 |ENSG00000160505 |ENSG00000167634 |ENSG00000171487 |ENSG00000185792 |
ENSG00000023228	937.5	0.60738	Singleton	NA	NA	NA	NA
ENSG00000023287	937.5	1.88552	Singleton	NA	NA	NA	NA
ENSG00000023318	937.5	2.14174	Singleton	NA	NA	NA	NA
ENSG00000023330	535.7	1.31886	Strict	ENSG00000158578	ENSG00000158578 |	ENSG00000158578 |	ENSG00000158578 |
ENSG00000023445	104.2	0.825434	RelaxedSSD	ENSG00000110330	NA	NA	ENSG00000101966 |ENSG00000163098 |
ENSG00000023516	441	1.26914	Relaxed	ENSG00000153820	NA	NA	ENSG00000153820 |
ENSG00000023572	1215.8	0.876834	SSD	ENSG00000173221	NA	NA	NA
ENSG00000023608	722.5	0.820482	Singleton	NA	NA	NA	NA
ENSG00000023697	937.5	0.73716	Singleton	NA	NA	NA	NA
ENSG00000023734	937.5	2.27591	SSD	ENSG00000084623	NA	NA	NA
ENSG00000023839	722.5	0.973057	Intermediate	NA	NA	ENSG00000103222 |	ENSG00000103222 |
ENSG00000023892	535.7	0.70269	Relaxed	ENSG00000133789	NA	NA	ENSG00000133789 |
ENSG00000023902	441	1.22087	Intermediate	NA	NA	ENSG00000241839 |ENSG00000249240 |	ENSG00000241839 |ENSG00000249240 |
ENSG00000023909	937.5	1.1247	Singleton	NA	NA	NA	NA
ENSG00000024048	1215.8	1.43757	Strict	ENSG00000159459	ENSG00000159459 |	ENSG00000159459 |	ENSG00000159459 |
ENSG00000024422	535.7	4.18	Strict	NA	ENSG00000013016 |ENSG00000110047 |	ENSG00000013016 |ENSG00000103966 |ENSG00000110047 |	ENSG00000013016 |ENSG00000103966 |ENSG00000110047 |
ENSG00000024526	722.5	0.700873	Relaxed	ENSG00000035499	NA	NA	ENSG00000035499 |
ENSG00000024862	441	1.15298	SSD	ENSG00000160050	NA	NA	NA
ENSG00000025039	441	1.13171	Intermediate	ENSG00000116954	NA	ENSG00000116954 |	ENSG00000116954 |
ENSG00000025156	1215.8	0.770548	Intermediate	NA	NA	ENSG00000185122 |	ENSG00000102878 |ENSG00000185122 |
ENSG00000025293	441	1.61168	Strict	ENSG00000129292	ENSG00000129292 |	ENSG00000129292 |	ENSG00000129292 |
ENSG00000025423	162.6	2.06601	StrictSSD	ENSG00000139547	ENSG00000073737 |	ENSG00000073737 |	ENSG00000073737 |
ENSG00000025434	937.5	1.17702	Intermediate	ENSG00000131408	NA	ENSG00000012504 |	ENSG00000012504 |ENSG00000131408 |
ENSG00000025708	535.7	0.436845	Singleton	NA	NA	NA	NA
ENSG00000025770	722.5	0.609437	Singleton	NA	NA	NA	NA
ENSG00000025772	937.5	1.80201	Relaxed	ENSG00000104450	NA	NA	ENSG00000104450 |
ENSG00000025796	1215.8	1.34752	Singleton	NA	NA	NA	NA
ENSG00000025800	1215.8	0.790516	Strict	NA	ENSG00000114030 |ENSG00000196911 |	ENSG00000114030 |ENSG00000196911 |	ENSG00000114030 |ENSG00000196911 |
ENSG00000026025	441	0.747032	Strict	ENSG00000131095	ENSG00000131095 |ENSG00000175084 |	ENSG00000131095 |ENSG00000135406 |ENSG00000175084 |	ENSG00000100285 |ENSG00000104722 |ENSG00000131095 |ENSG00000135406 |ENSG00000175084 |
ENSG00000026036	937.5	1.93268	SSD	ENSG00000258366	NA	NA	NA
ENSG00000026103	441	0.893597	Singleton	NA	NA	NA	NA
ENSG00000026297	937.5	1.11494	SSD	ENSG00000249141	NA	NA	NA
ENSG00000026508	535.7	1.1878	SSD	ENSG00000133800	NA	NA	NA
ENSG00000026559	535.7	1.11096	Relaxed	NA	NA	NA	ENSG00000164794 |ENSG00000168418 |ENSG00000171126 |ENSG00000178342 |
ENSG00000026652	535.7	1.77215	Strict	ENSG00000160216	ENSG00000160216 |	ENSG00000160216 |	ENSG00000160216 |
ENSG00000026751	162.6	0.514017	SSD	ENSG00000066294	NA	NA	NA
ENSG00000026950	29	0.69553	RelaxedSSD	ENSG00000111801	NA	NA	ENSG00000164010 |
ENSG00000027001	1215.8	1.26115	Singleton	NA	NA	NA	NA
ENSG00000027075	441	1.21453	Strict	ENSG00000171132	ENSG00000171132 |	ENSG00000171132 |	ENSG00000171132 |
ENSG00000027644	441	2.05933	Relaxed	ENSG00000140443	NA	NA	ENSG00000140443 |ENSG00000171105 |
ENSG00000027697	414.9	0.763953	Singleton	NA	NA	NA	NA
ENSG00000027847	937.5	1.69859	Singleton	NA	NA	NA	NA
ENSG00000027869	441	1.3495	Intermediate	ENSG00000183476	NA	ENSG00000104611 |	ENSG00000104611 |ENSG00000183476 |
ENSG00000028116	937.5	2.47039	Strict	ENSG00000100749	ENSG00000100749 |	ENSG00000100749 |ENSG00000105053 |	ENSG00000100749 |ENSG00000105053 |
ENSG00000028137	441	0.867304	Intermediate	NA	NA	ENSG00000186827 |	ENSG00000186827 |
ENSG00000028203	722.5	1.55007	Singleton	NA	NA	NA	NA
ENSG00000028277	937.5	0.975636	Strict	ENSG00000143190	ENSG00000137709 |	ENSG00000137709 |	ENSG00000137709 |ENSG00000143190 |
ENSG00000028310	535.7	1.73241	Strict	ENSG00000166164	ENSG00000166164 |	ENSG00000166164 |	ENSG00000166164 |
ENSG00000028528	937.5	1.95494	Intermediate	ENSG00000205302	NA	ENSG00000205302 |	ENSG00000205302 |
ENSG00000028839	937.5	2.34462	Singleton	NA	NA	NA	NA
ENSG00000029153	535.7	2.45438	Relaxed	ENSG00000133794	NA	NA	ENSG00000133794 |
ENSG00000029363	535.7	0.996944	SSD	ENSG00000054118	NA	NA	NA
ENSG00000029364	937.5	0.82231	Singleton	NA	NA	NA	NA
ENSG00000029534	937.5	2.63004	Intermediate	NA	NA	ENSG00000151150 |	ENSG00000151150 |
ENSG00000029559	414.9	0.344813	Singleton	NA	NA	NA	NA
ENSG00000029639	937.5	3.91281	SSD	ENSG00000086189	NA	NA	NA
ENSG00000029725	722.5	0.518159	Strict	ENSG00000177548	ENSG00000177548 |	ENSG00000177548 |	ENSG00000177548 |
ENSG00000029993	441	1.21117	Strict	ENSG00000164104	ENSG00000164104 |ENSG00000189403 |	ENSG00000164104 |ENSG00000189403 |	ENSG00000164104 |ENSG00000189403 |
ENSG00000030066	937.5	1.20369	Singleton	NA	NA	NA	NA
ENSG00000030110	441	2.29682	SSD	ENSG00000171791	NA	NA	NA
ENSG00000030304	937.5	1.29843	Singleton	NA	NA	NA	NA
ENSG00000030419	535.7	1.81636	Strict	ENSG00000123411	ENSG00000161405 |ENSG00000185811 |	ENSG00000161405 |ENSG00000185811 |	ENSG00000123411 |ENSG00000161405 |ENSG00000185811 |
ENSG00000030582	937.5	0.940574	Singleton	NA	NA	NA	NA
ENSG00000031003	535.7	1.40649	Relaxed	NA	NA	NA	ENSG00000138640 |ENSG00000148541 |
ENSG00000031081	937.5	1.20774	Strict	ENSG00000186517	ENSG00000004777 |	ENSG00000004777 |ENSG00000134909 |ENSG00000186517 |	ENSG00000004777 |ENSG00000134909 |ENSG00000186517 |
ENSG00000031691	414.9	0.418911	Singleton	NA	NA	NA	NA
ENSG00000031698	1215.8	0.729379	Singleton	NA	NA	NA	NA
ENSG00000031823	937.5	1.04419	Strict	ENSG00000164188	ENSG00000164188 |	ENSG00000164188 |	ENSG00000164188 |
ENSG00000032219	937.5	1.11295	Intermediate	ENSG00000054267	NA	ENSG00000054267 |	ENSG00000054267 |
ENSG00000032389	937.5	1.19904	Singleton	NA	NA	NA	NA
ENSG00000032444	1215.8	1.46547	Relaxed	ENSG00000130653	NA	NA	ENSG00000130653 |
ENSG00000032742	937.5	1.02089	Singleton	NA	NA	NA	NA
ENSG00000033011	1215.8	0.926829	SSD	ENSG00000189366	NA	NA	NA
ENSG00000033030	937.5	1.31248	Singleton	NA	NA	NA	NA
ENSG00000033050	1215.8	0.787264	Singleton	NA	NA	NA	NA
ENSG00000033100	937.5	2.24098	Strict	ENSG00000123989	ENSG00000123989 |	ENSG00000123989 |	ENSG00000123989 |
ENSG00000033122	937.5	1.00863	Intermediate	ENSG00000112851	NA	ENSG00000112851 |	ENSG00000112851 |
ENSG00000033170	937.5	0.606672	Singleton	NA	NA	NA	NA
ENSG00000033178	535.7	1.72924	SSD	ENSG00000182179	NA	NA	NA
ENSG00000033327	937.5	0.972861	Relaxed	ENSG00000215568	NA	NA	ENSG00000109458 |ENSG00000160219 |
ENSG00000033627	1215.8	0.699441	Strict	ENSG00000105929	ENSG00000105929 |	ENSG00000105929 |	ENSG00000105929 |ENSG00000110719 |ENSG00000185344 |
ENSG00000033800	937.5	1.99449	Strict	NA	ENSG00000078043 |ENSG00000105229 |ENSG00000131788 |	ENSG00000078043 |ENSG00000105229 |ENSG00000131788 |	ENSG00000078043 |ENSG00000105229 |ENSG00000131788 |
ENSG00000033867	535.7	1.56918	Intermediate	NA	NA	ENSG00000144290 |	ENSG00000050438 |ENSG00000144290 |
ENSG00000034053	937.5	0.608714	Strict	ENSG00000107282	ENSG00000011132 |	ENSG00000011132 |ENSG00000107282 |	ENSG00000011132 |ENSG00000107282 |
ENSG00000034152	441	1.26607	Strict	ENSG00000108984	ENSG00000108984 |	ENSG00000108984 |	ENSG00000108984 |
ENSG00000034239	937.5	1.03561	Singleton	NA	NA	NA	NA
ENSG00000034510	722.5	0.68653	Relaxed	NA	NA	NA	ENSG00000205542 |
ENSG00000034533	937.5	1.10456	Singleton	NA	NA	NA	NA
ENSG00000034677	535.7	2.42873	SSD	ENSG00000116514	NA	NA	NA
ENSG00000034693	937.5	1.29458	Singleton	NA	NA	NA	NA
ENSG00000034713	937.5	0.854867	Singleton	NA	NA	NA	NA
ENSG00000034971	722.5	1.67342	Strict	NA	ENSG00000130558 |	ENSG00000118733 |ENSG00000130558 |	ENSG00000105088 |ENSG00000118733 |ENSG00000130558 |
ENSG00000035115	1215.8	0.824972	Singleton	NA	NA	NA	NA
ENSG00000035141	937.5	0.969424	Singleton	NA	NA	NA	NA
ENSG00000035403	937.5	3.35998	Singleton	NA	NA	NA	NA
ENSG00000035499	441	0.726812	Relaxed	ENSG00000024526	NA	NA	ENSG00000024526 |
ENSG00000035664	441	1.70657	Strict	ENSG00000196730	ENSG00000167657 |	ENSG00000167657 |ENSG00000196730 |	ENSG00000167657 |ENSG00000196730 |
ENSG00000035681	937.5	1.92413	Singleton	NA	NA	NA	NA
ENSG00000035687	1215.8	0.901403	Strict	ENSG00000185100	ENSG00000185100 |	ENSG00000185100 |	ENSG00000185100 |
ENSG00000035720	535.7	0.734205	SSD	ENSG00000178078	NA	NA	NA
ENSG00000035862	535.7	1.24783	Relaxed	ENSG00000157150	NA	NA	ENSG00000100234 |
ENSG00000035928	1215.8	1.1212	Singleton	NA	NA	NA	NA
ENSG00000036054	937.5	0.981993	Singleton	NA	NA	NA	NA
ENSG00000036257	937.5	2.44573	Singleton	NA	NA	NA	NA
ENSG00000036448	535.7	2.63441	Intermediate	ENSG00000101605	NA	ENSG00000101605 |ENSG00000142661 |	ENSG00000101605 |ENSG00000142661 |
ENSG00000036473	1215.8	0.410695	Singleton	NA	NA	NA	NA
ENSG00000036530	937.5	1.79171	Singleton	NA	NA	NA	NA
ENSG00000036549	937.5	1.20643	Singleton	NA	NA	NA	NA
ENSG00000036565	937.5	1.8561	Intermediate	ENSG00000165646	NA	ENSG00000165646 |	ENSG00000165646 |
ENSG00000036672	937.5	1.42255	Strict	ENSG00000143258	ENSG00000143258 |	ENSG00000143258 |	ENSG00000143258 |
ENSG00000036828	722.5	0.35075	Strict	ENSG00000173612	ENSG00000179002 |	ENSG00000169962 |ENSG00000173612 |ENSG00000173662 |ENSG00000179002 |	ENSG00000169962 |ENSG00000173612 |ENSG00000173662 |ENSG00000179002 |
ENSG00000037042	167.4	0.837433	SSD	ENSG00000131462	NA	NA	NA
ENSG00000037241	414.9	1.29669	SSD	ENSG00000161970	NA	NA	NA
ENSG00000037280	937.5	0.955073	Strict	NA	ENSG00000102755 |ENSG00000128052 |	ENSG00000102755 |ENSG00000128052 |	ENSG00000102755 |ENSG00000128052 |
ENSG00000037474	1215.8	1.00122	Singleton	NA	NA	NA	NA
ENSG00000037637	937.5	1.08546	Singleton	NA	NA	NA	NA
ENSG00000037749	441	0.854631	SSD	ENSG00000198948	NA	NA	NA
ENSG00000037757	1215.8	1.20789	Singleton	NA	NA	NA	NA
ENSG00000037897	1215.8	0.714788	Singleton	NA	NA	NA	NA
ENSG00000037965	441	1.12099	Strict	ENSG00000175879	ENSG00000106006 |ENSG00000108511 |ENSG00000120068 |ENSG00000175879 |	ENSG00000106006 |ENSG00000108511 |ENSG00000120068 |ENSG00000175879 |	ENSG00000106006 |ENSG00000108511 |ENSG00000120068 |ENSG00000175879 |
ENSG00000038002	937.5	1.67468	SSD	ENSG00000162174	NA	NA	NA
ENSG00000038210	0	1.34197	StrictSSD	ENSG00000281028	ENSG00000155252 |ENSG00000249967 |	ENSG00000155252 |ENSG00000249967 |	ENSG00000155252 |ENSG00000249967 |
ENSG00000038219	937.5	0.799014	Intermediate	NA	NA	ENSG00000145919 |ENSG00000228075 |	ENSG00000145919 |ENSG00000228075 |
ENSG00000038274	535.7	0.56573	Singleton	NA	NA	NA	NA
ENSG00000038295	535.7	1.42577	Strict	ENSG00000168487	ENSG00000095587 |	ENSG00000095587 |ENSG00000163710 |ENSG00000168487 |	ENSG00000095587 |ENSG00000163710 |ENSG00000168487 |
ENSG00000038358	937.5	1.72445	Singleton	NA	NA	NA	NA
ENSG00000038382	535.7	1.09889	Intermediate	ENSG00000240771	NA	ENSG00000160145 |	ENSG00000160145 |
ENSG00000038427	535.7	3.6697	Intermediate	NA	NA	ENSG00000157766 |	ENSG00000157766 |
ENSG00000038532	937.5	1.25012	Singleton	NA	NA	NA	NA
ENSG00000038945	535.7	0.610569	SSD	ENSG00000168079	NA	NA	NA
ENSG00000039068	441	0.843464	Strict	ENSG00000062038	ENSG00000124215 |ENSG00000179242 |	ENSG00000124215 |ENSG00000129910 |ENSG00000134755 |ENSG00000170558 |ENSG00000175065 |ENSG00000179242 |	ENSG00000040731 |ENSG00000046604 |ENSG00000071991 |ENSG00000081138 |ENSG00000101542 |ENSG00000113100 |ENSG00000113361 |ENSG00000124215 |ENSG00000129910 |ENSG00000134755 |ENSG00000134757 |ENSG00000134760 |ENSG00000134762 |ENSG00000139880 |ENSG00000145526 |ENSG00000149654 |ENSG00000154162 |ENSG00000170558 |ENSG00000175065 |ENSG00000179242 |
ENSG00000039123	1215.8	0.813699	Singleton	NA	NA	NA	NA
ENSG00000039139	937.5	2.12684	SSD	ENSG00000124721	NA	NA	NA
ENSG00000039319	535.7	2.61917	Strict	ENSG00000157077	ENSG00000157077 |	ENSG00000157077 |	ENSG00000157077 |
ENSG00000039523	441	1.88867	SSD	ENSG00000111913	NA	NA	NA
ENSG00000039537	722.5	0.731916	Relaxed	NA	NA	NA	ENSG00000021852 |ENSG00000157131 |
ENSG00000039560	535.7	1.28086	Intermediate	ENSG00000089847	NA	ENSG00000137831 |	ENSG00000089847 |ENSG00000137831 |
ENSG00000039600	937.5	2.39283	Relaxed	NA	NA	NA	ENSG00000125285 |
ENSG00000039650	937.5	2.69238	SSD	ENSG00000137074	NA	NA	NA
ENSG00000039987	937.5	0.939392	Relaxed	ENSG00000142959	NA	NA	ENSG00000127325 |ENSG00000142959 |
ENSG00000040199	1215.8	1.60609	Intermediate	ENSG00000081913	NA	ENSG00000081913 |	ENSG00000081913 |
ENSG00000040275	722.5	1.56977	Singleton	NA	NA	NA	NA
ENSG00000040341	535.7	1.25161	Strict	ENSG00000124214	ENSG00000124214 |	ENSG00000124214 |	ENSG00000124214 |
ENSG00000040487	1215.8	1.17837	Intermediate	ENSG00000174899	NA	ENSG00000174899 |	ENSG00000174899 |
ENSG00000040531	1215.8	1.52254	Singleton	NA	NA	NA	NA
ENSG00000040608	441	0.783163	Relaxed	ENSG00000185924	NA	NA	ENSG00000185924 |ENSG00000186907 |
ENSG00000040633	441	0.490319	SSD	ENSG00000116273	NA	NA	NA
ENSG00000040731	441	0.925042	Intermediate	NA	NA	ENSG00000081138 |ENSG00000129910 |ENSG00000140937 |	ENSG00000039068 |ENSG00000046604 |ENSG00000062038 |ENSG00000071991 |ENSG00000081138 |ENSG00000101542 |ENSG00000129910 |ENSG00000134755 |ENSG00000134757 |ENSG00000134760 |ENSG00000134762 |ENSG00000134765 |ENSG00000140937 |ENSG00000140945 |ENSG00000149654 |ENSG00000150394 |ENSG00000170558 |ENSG00000175065 |ENSG00000179242 |ENSG00000179776 |
ENSG00000040933	937.5	1.20921	Strict	ENSG00000109452	ENSG00000109452 |	ENSG00000109452 |	ENSG00000109452 |
ENSG00000041353	535.7	2.01783	Intermediate	ENSG00000069974	NA	ENSG00000069974 |	ENSG00000069974 |
ENSG00000041357	1215.8	0.920141	Singleton	NA	NA	NA	NA
ENSG00000041515	441	1.74281	SSD	ENSG00000144460	NA	NA	NA
ENSG00000041802	1215.8	1.48991	SSD	ENSG00000204590	NA	NA	NA
ENSG00000041880	937.5	1.70793	Singleton	NA	NA	NA	NA
ENSG00000041982	937.5	0.695855	Strict	ENSG00000116147	ENSG00000116147 |	ENSG00000116147 |	ENSG00000116147 |
ENSG00000041988	535.7	2.75443	Singleton	NA	NA	NA	NA
ENSG00000042062	441	1.65066	Singleton	NA	NA	NA	NA
ENSG00000042088	1215.8	1.45261	Singleton	NA	NA	NA	NA
ENSG00000042286	722.5	0.89092	Singleton	NA	NA	NA	NA
ENSG00000042304	104.2	0.225435	Singleton	NA	NA	NA	NA
ENSG00000042317	722.5	0.936878	Singleton	NA	NA	NA	NA
ENSG00000042429	937.5	1.07124	SSD	ENSG00000284057	NA	NA	NA
ENSG00000042445	722.5	0.745802	Singleton	NA	NA	NA	NA
ENSG00000042493	535.7	1.48026	Intermediate	NA	NA	ENSG00000135407 |	ENSG00000127831 |ENSG00000135407 |ENSG00000148180 |
ENSG00000042753	937.5	0.951571	SSD	ENSG00000100478	NA	NA	NA
ENSG00000042781	722.5	0.777556	SSD	ENSG00000106780	NA	NA	NA
ENSG00000042813	535.7	0.762085	SSD	ENSG00000186075	NA	NA	NA
ENSG00000042832	937.5	0.80054	Singleton	NA	NA	NA	NA
ENSG00000042980	441	0.911848	Intermediate	ENSG00000069206	NA	ENSG00000135074 |ENSG00000151651 |	ENSG00000135074 |ENSG00000148848 |ENSG00000149451 |ENSG00000151651 |
ENSG00000043039	441	1.23662	Relaxed	ENSG00000131668	NA	NA	ENSG00000131668 |
ENSG00000043093	1215.8	1.19938	Strict	ENSG00000150401	ENSG00000150401 |	ENSG00000150401 |	ENSG00000150401 |
ENSG00000043143	441	2.05091	Strict	ENSG00000077684	ENSG00000077684 |	ENSG00000077684 |ENSG00000102221 |	ENSG00000077684 |ENSG00000102221 |
ENSG00000043355	937.5	0.970559	Strict	ENSG00000152977	ENSG00000152977 |ENSG00000156925 |ENSG00000174963 |	ENSG00000152977 |ENSG00000156925 |ENSG00000174963 |	ENSG00000152977 |ENSG00000156925 |ENSG00000174963 |
ENSG00000043462	535.7	0.848428	Strict	ENSG00000109684	ENSG00000095585 |ENSG00000109684 |	ENSG00000095585 |ENSG00000109684 |	ENSG00000095585 |ENSG00000109684 |
ENSG00000043514	1215.8	1.12464	Singleton	NA	NA	NA	NA
ENSG00000043591	937.5	0.54345	Strict	ENSG00000169252	ENSG00000169252 |ENSG00000188778 |	ENSG00000169252 |ENSG00000188778 |	ENSG00000113749 |ENSG00000169252 |ENSG00000188778 |
ENSG00000044012	167.4	0.311775	Singleton	NA	NA	NA	NA
ENSG00000044090	104.2	3.04028	SSD	ENSG00000112659	NA	NA	NA
ENSG00000044115	441	2.30137	Intermediate	ENSG00000066032	NA	ENSG00000066032 |	ENSG00000066032 |ENSG00000183230 |
ENSG00000044446	937.5	0.873099	Strict	ENSG00000067177	ENSG00000067177 |	ENSG00000067177 |	ENSG00000067177 |
ENSG00000044459	722.5	0.751765	Singleton	NA	NA	NA	NA
ENSG00000044524	441	1.07734	Intermediate	ENSG00000080224	NA	ENSG00000070886 |ENSG00000116106 |ENSG00000135333 |ENSG00000183317 |	ENSG00000070886 |ENSG00000116106 |ENSG00000135333 |ENSG00000183317 |
ENSG00000044574	937.5	0.737932	SSD	ENSG00000155304	NA	NA	NA
ENSG00000046604	441	1.16502	Strict	NA	ENSG00000062038 |ENSG00000129910 |ENSG00000150394 |ENSG00000154162 |ENSG00000179242 |	ENSG00000062038 |ENSG00000113361 |ENSG00000129910 |ENSG00000139880 |ENSG00000140945 |ENSG00000150394 |ENSG00000154162 |ENSG00000179242 |	ENSG00000039068 |ENSG00000040731 |ENSG00000062038 |ENSG00000081138 |ENSG00000101542 |ENSG00000113100 |ENSG00000113361 |ENSG00000124215 |ENSG00000129910 |ENSG00000139880 |ENSG00000140937 |ENSG00000140945 |ENSG00000145526 |ENSG00000149654 |ENSG00000150394 |ENSG00000154162 |ENSG00000179242 |ENSG00000179776 |
ENSG00000046647	535.7	0.854742	Singleton	NA	NA	NA	NA
ENSG00000046651	722.5	1.09819	Singleton	NA	NA	NA	NA
ENSG00000046653	535.7	0.850361	Relaxed	ENSG00000150625	NA	NA	ENSG00000123560 |ENSG00000150625 |
ENSG00000046774	104.2	0.980036	IntermediateSSD	ENSG00000155495	NA	ENSG00000182636 |ENSG00000185115 |ENSG00000254585 |	ENSG00000067445 |ENSG00000099399 |ENSG00000102316 |ENSG00000120289 |ENSG00000154545 |ENSG00000176746 |ENSG00000176774 |ENSG00000177383 |ENSG00000177689 |ENSG00000179222 |ENSG00000182636 |ENSG00000182798 |ENSG00000185115 |ENSG00000186675 |ENSG00000187243 |ENSG00000187601 |ENSG00000188408 |ENSG00000198798 |ENSG00000198934 |ENSG00000214107 |ENSG00000254585 |
ENSG00000046889	535.7	2.15553	Strict	ENSG00000124126	ENSG00000124126 |	ENSG00000124126 |	ENSG00000124126 |
ENSG00000047056	937.5	2.8561	SSD	ENSG00000138442	NA	NA	NA
ENSG00000047188	937.5	1.49645	Singleton	NA	NA	NA	NA
ENSG00000047230	441	0.884703	Strict	ENSG00000171793	ENSG00000171793 |	ENSG00000171793 |	ENSG00000171793 |
ENSG00000047249	1215.8	1.98124	Singleton	NA	NA	NA	NA
ENSG00000047315	1215.8	1.01478	SSD	ENSG00000013503	NA	NA	NA
ENSG00000047346	937.5	1.30043	Relaxed	ENSG00000005238	NA	NA	ENSG00000005238 |
ENSG00000047365	535.7	1.54342	Strict	ENSG00000120318	ENSG00000120318 |	ENSG00000120318 |ENSG00000186635 |	ENSG00000120318 |ENSG00000186635 |
ENSG00000047410	1215.8	1.63745	Singleton	NA	NA	NA	NA
ENSG00000047457	535.7	0.9048	Relaxed	NA	NA	NA	ENSG00000089472 |ENSG00000185010 |
ENSG00000047578	937.5	0.777345	Singleton	NA	NA	NA	NA
ENSG00000047579	535.7	0.536808	SSD	ENSG00000244274	NA	NA	NA
ENSG00000047597	441	0.737508	Singleton	NA	NA	NA	NA
ENSG00000047617	937.5	1.24804	Strict	ENSG00000131620	ENSG00000131620 |	ENSG00000131620 |	ENSG00000131620 |ENSG00000146205 |
ENSG00000047621	937.5	1.007	Singleton	NA	NA	NA	NA
ENSG00000047634	104.2	0.297569	RelaxedSSD	NA	NA	NA	ENSG00000010803 |
ENSG00000047644	535.7	1.32283	Intermediate	NA	NA	ENSG00000113645 |ENSG00000151718 |	ENSG00000113645 |ENSG00000151718 |
ENSG00000047648	937.5	2.34871	Relaxed	ENSG00000147256	NA	NA	ENSG00000147256 |
ENSG00000047662	722.5	1.347	SSD	ENSG00000111879	NA	NA	NA
ENSG00000047849	535.7	1.16389	Strict	NA	ENSG00000078018 |ENSG00000186868 |	ENSG00000078018 |ENSG00000186868 |	ENSG00000078018 |ENSG00000186868 |
ENSG00000047932	104.2	2.01978	SSD	ENSG00000282218	NA	NA	NA
ENSG00000047936	937.5	2.38732	Singleton	NA	NA	NA	NA
ENSG00000048028	535.7	1.99674	Relaxed	ENSG00000155313	NA	NA	ENSG00000155313 |
ENSG00000048052	441	1.6374	Intermediate	ENSG00000108840	NA	ENSG00000108840 |	ENSG00000061273 |ENSG00000068024 |ENSG00000108840 |
ENSG00000048140	937.5	0.774039	Strict	ENSG00000168785	ENSG00000108219 |ENSG00000168785 |	ENSG00000108219 |ENSG00000168785 |	ENSG00000108219 |ENSG00000168785 |
ENSG00000048162	937.5	1.02064	Singleton	NA	NA	NA	NA
ENSG00000048342	722.5	0.877037	Strict	ENSG00000188649	ENSG00000173088 |	ENSG00000173088 |ENSG00000188649 |	ENSG00000173088 |ENSG00000188649 |
ENSG00000048392	1215.8	0.500086	Intermediate	ENSG00000171848	NA	ENSG00000171848 |	ENSG00000171848 |
ENSG00000048405	937.5	1.16739	Singleton	NA	NA	NA	NA
ENSG00000048462	441	0.694861	Singleton	NA	NA	NA	NA
ENSG00000048471	937.5	0.22346	Singleton	NA	NA	NA	NA
ENSG00000048540	441	1.47372	Relaxed	ENSG00000166407	NA	NA	ENSG00000135363 |ENSG00000166407 |
ENSG00000048544	937.5	1.17927	Singleton	NA	NA	NA	NA
ENSG00000048545	937.5	2.06907	SSD	ENSG00000138472	NA	NA	NA
ENSG00000048649	937.5	1.56072	Singleton	NA	NA	NA	NA
ENSG00000048707	937.5	2.03171	SSD	ENSG00000132549	NA	NA	NA
ENSG00000048740	441	1.02581	Intermediate	ENSG00000149187	NA	ENSG00000149187 |	ENSG00000149187 |
ENSG00000048828	722.5	0.786613	Intermediate	ENSG00000184083	NA	ENSG00000184083 |	ENSG00000184083 |
ENSG00000048991	937.5	0.515071	Strict	ENSG00000172995	ENSG00000172995 |ENSG00000179912 |	ENSG00000172995 |ENSG00000179912 |	ENSG00000172995 |ENSG00000179912 |
ENSG00000049089	535.7	0.913363	Relaxed	ENSG00000112280	NA	NA	ENSG00000082293 |ENSG00000092758 |ENSG00000112280 |ENSG00000124749 |ENSG00000187955 |
ENSG00000049130	371.2	0.901304	Singleton	NA	NA	NA	NA
ENSG00000049167	1215.8	1.62134	Singleton	NA	NA	NA	NA
ENSG00000049192	937.5	1.66457	Strict	ENSG00000142303	ENSG00000142303 |	ENSG00000142303 |	ENSG00000136378 |ENSG00000142303 |
ENSG00000049239	937.5	1.9684	SSD	ENSG00000160211	NA	NA	NA
ENSG00000049245	441	1.67373	Strict	NA	ENSG00000220205 |ENSG00000263620 |	ENSG00000139190 |ENSG00000220205 |ENSG00000263620 |	ENSG00000139190 |ENSG00000220205 |ENSG00000263620 |
ENSG00000049246	441	1.54324	Strict	NA	ENSG00000132326 |ENSG00000179094 |	ENSG00000132326 |ENSG00000179094 |	ENSG00000132326 |ENSG00000179094 |
ENSG00000049247	296	0.443955	Singleton	NA	NA	NA	NA
ENSG00000049249	441	0.903392	Relaxed	NA	NA	NA	ENSG00000243509 |
ENSG00000049283	535.7	0.905245	Relaxed	ENSG00000176177	NA	NA	ENSG00000072134 |
ENSG00000049323	441	1.42326	Intermediate	ENSG00000119681	NA	ENSG00000090006 |ENSG00000119681 |ENSG00000168056 |	ENSG00000090006 |ENSG00000119681 |ENSG00000168056 |
ENSG00000049449	535.7	1.42202	Intermediate	ENSG00000142552	NA	ENSG00000128595 |ENSG00000142552 |	ENSG00000128595 |ENSG00000142552 |
ENSG00000049540	296	0.284876	Singleton	NA	NA	NA	NA
ENSG00000049541	1215.8	0.636767	Singleton	NA	NA	NA	NA
ENSG00000049618	937.5	1.09199	Strict	ENSG00000117713	ENSG00000117713 |	ENSG00000117713 |	ENSG00000117713 |
ENSG00000049656	937.5	1.62384	SSD	ENSG00000104853	NA	NA	NA
ENSG00000049759	535.7	1.44668	Strict	ENSG00000069869	ENSG00000069869 |	ENSG00000069869 |	ENSG00000069869 |
ENSG00000049768	937.5	1.61106	Strict	NA	ENSG00000114861 |	ENSG00000114861 |ENSG00000128573 |ENSG00000137166 |	ENSG00000114861 |ENSG00000128573 |ENSG00000137166 |
ENSG00000049769	296	1.99485	Singleton	NA	NA	NA	NA
ENSG00000049860	441	1.03965	Strict	NA	ENSG00000213614 |	ENSG00000213614 |	ENSG00000213614 |
ENSG00000049883	535.7	0.382563	Singleton	NA	NA	NA	NA
ENSG00000050030	722.5	3.21613	SSD	ENSG00000009413	NA	NA	NA
ENSG00000050130	937.5	1.34446	Singleton	NA	NA	NA	NA
ENSG00000050165	722.5	0.99453	Singleton	NA	NA	NA	NA
ENSG00000050327	441	1.16221	Strict	ENSG00000142632	ENSG00000066248 |	ENSG00000066248 |ENSG00000114790 |ENSG00000130762 |ENSG00000142632 |ENSG00000198844 |	ENSG00000066248 |ENSG00000114790 |ENSG00000130762 |ENSG00000142632 |ENSG00000198844 |
ENSG00000050344	535.7	1.15567	Strict	ENSG00000082641	ENSG00000082641 |ENSG00000116044 |ENSG00000123405 |	ENSG00000082641 |ENSG00000116044 |ENSG00000123405 |	ENSG00000082641 |ENSG00000116044 |ENSG00000123405 |
ENSG00000050393	535.7	0.599012	SSD	ENSG00000137500	NA	NA	NA
ENSG00000050405	441	0.830524	Strict	ENSG00000136490	ENSG00000163092 |	ENSG00000136490 |ENSG00000163092 |	ENSG00000136490 |ENSG00000163092 |
ENSG00000050426	937.5	1.01755	Singleton	NA	NA	NA	NA
ENSG00000050438	937.5	1.43905	Strict	ENSG00000144290	ENSG00000144290 |	ENSG00000080493 |ENSG00000144290 |	ENSG00000033867 |ENSG00000080493 |ENSG00000113073 |ENSG00000144290 |ENSG00000188687 |
ENSG00000050555	937.5	1.83267	Strict	ENSG00000135862	ENSG00000058085 |ENSG00000135862 |	ENSG00000058085 |ENSG00000135862 |	ENSG00000058085 |ENSG00000135862 |
ENSG00000050628	535.7	0.955216	Strict	NA	ENSG00000160951 |	ENSG00000006638 |ENSG00000160951 |	ENSG00000006638 |ENSG00000122420 |ENSG00000160951 |
ENSG00000050730	535.7	1.69952	Intermediate	ENSG00000145901	NA	ENSG00000145901 |	ENSG00000145901 |
ENSG00000050748	441	1.25379	Strict	ENSG00000109339	ENSG00000107643 |ENSG00000109339 |	ENSG00000107643 |ENSG00000109339 |	ENSG00000107643 |ENSG00000109339 |
ENSG00000050767	441	0.848322	Relaxed	ENSG00000197467	NA	NA	ENSG00000188517 |ENSG00000197467 |
ENSG00000050820	937.5	0.971482	Strict	NA	ENSG00000087589 |ENSG00000100842 |ENSG00000111859 |	ENSG00000087589 |ENSG00000100842 |ENSG00000111859 |	ENSG00000087589 |ENSG00000100842 |ENSG00000111859 |
ENSG00000051009	937.5	0.857051	Strict	ENSG00000164142	ENSG00000164142 |	ENSG00000164142 |	ENSG00000164142 |
ENSG00000051108	441	1.30585	Intermediate	ENSG00000122557	NA	ENSG00000122557 |	ENSG00000122557 |
ENSG00000051128	441	1.32942	Strict	ENSG00000152413	ENSG00000103942 |ENSG00000152413 |	ENSG00000103942 |ENSG00000152413 |	ENSG00000103942 |ENSG00000152413 |
ENSG00000051180	1215.8	0.687945	Singleton	NA	NA	NA	NA
ENSG00000051341	937.5	2.90858	SSD	ENSG00000130997	NA	NA	NA
ENSG00000051382	535.7	2.24087	Strict	ENSG00000171608	ENSG00000171608 |	ENSG00000121879 |ENSG00000171608 |	ENSG00000121879 |ENSG00000171608 |
ENSG00000051523	722.5	0.966244	Singleton	NA	NA	NA	NA
ENSG00000051596	937.5	2.98549	Singleton	NA	NA	NA	NA
ENSG00000051620	722.5	0.870996	SSD	ENSG00000013583	NA	NA	NA
ENSG00000051825	535.7	0.71182	Singleton	NA	NA	NA	NA
ENSG00000052126	937.5	1.28504	Relaxed	ENSG00000143850	NA	NA	ENSG00000166689 |
ENSG00000052344	296	0.526678	SSD	ENSG00000116176	NA	NA	NA
ENSG00000052723	441	0.947284	Relaxed	ENSG00000111790	NA	NA	ENSG00000111790 |
ENSG00000052749	1215.8	1.21327	Singleton	NA	NA	NA	NA
ENSG00000052795	441	1.73584	Intermediate	ENSG00000217128	NA	ENSG00000217128 |	ENSG00000217128 |
ENSG00000052802	1215.8	0.653005	Singleton	NA	NA	NA	NA
ENSG00000052841	937.5	0.740617	Singleton	NA	NA	NA	NA
ENSG00000052850	937.5	0.64947	Intermediate	NA	NA	ENSG00000180318 |	ENSG00000180318 |
ENSG00000053108	441	1.72794	Intermediate	ENSG00000168843	NA	ENSG00000168843 |	ENSG00000168843 |
ENSG00000053254	937.5	1.13015	Strict	ENSG00000170802	ENSG00000170802 |	ENSG00000170802 |	ENSG00000170802 |
ENSG00000053328	441	0.852618	Singleton	NA	NA	NA	NA
ENSG00000053371	937.5	2.03523	Singleton	NA	NA	NA	NA
ENSG00000053372	1215.8	1.06885	Singleton	NA	NA	NA	NA
ENSG00000053438	104.2	0.09665	Singleton	NA	NA	NA	NA
ENSG00000053501	937.5	1.82459	Singleton	NA	NA	NA	NA
ENSG00000053524	535.7	1.50058	Relaxed	NA	NA	NA	ENSG00000101977 |
ENSG00000053702	441	0.881491	SSD	ENSG00000175352	NA	NA	NA
ENSG00000053747	937.5	1.59991	Intermediate	ENSG00000130702	NA	ENSG00000112769 |ENSG00000130702 |	ENSG00000112769 |ENSG00000130702 |
ENSG00000053770	535.7	0.71953	Singleton	NA	NA	NA	NA
ENSG00000053900	937.5	1.01988	Singleton	NA	NA	NA	NA
ENSG00000053918	937.5	1.24599	Singleton	NA	NA	NA	NA
ENSG00000054116	1215.8	0.716835	Strict	ENSG00000173626	ENSG00000173626 |	ENSG00000173626 |	ENSG00000173626 |
ENSG00000054118	441	1.08742	SSD	ENSG00000029363	NA	NA	NA
ENSG00000054148	937.5	0.876282	Singleton	NA	NA	NA	NA
ENSG00000054179	535.7	1.66328	SSD	ENSG00000188833	NA	NA	NA
ENSG00000054219	937.5	0.828842	Relaxed	ENSG00000248672	NA	NA	ENSG00000011028 |ENSG00000120586 |ENSG00000183748 |
ENSG00000054267	535.7	1.12477	Intermediate	ENSG00000032219	NA	ENSG00000032219 |	ENSG00000032219 |
ENSG00000054277	722.5	1.27124	Singleton	NA	NA	NA	NA
ENSG00000054282	937.5	1.65056	Singleton	NA	NA	NA	NA
ENSG00000054356	937.5	1.19971	Intermediate	ENSG00000155093	NA	ENSG00000155093 |	ENSG00000155093 |
ENSG00000054392	1215.8	1.51754	SSD	ENSG00000010282	NA	NA	NA
ENSG00000054523	441	1.80583	Strict	NA	ENSG00000129250 |	ENSG00000129250 |ENSG00000130294 |	ENSG00000129250 |ENSG00000130294 |
ENSG00000054598	162.6	0.210297	IntermediateSSD	ENSG00000176692	NA	ENSG00000176692 |	ENSG00000176692 |ENSG00000179772 |
ENSG00000054611	441	1.53471	Intermediate	ENSG00000065491	NA	ENSG00000065491 |	ENSG00000065491 |
ENSG00000054654	722.5	2.11558	Relaxed	ENSG00000131018	NA	NA	ENSG00000131018 |ENSG00000165959 |
ENSG00000054690	535.7	0.997455	Strict	ENSG00000152527	ENSG00000152527 |	ENSG00000152527 |	ENSG00000152527 |
ENSG00000054793	1215.8	1.03968	Strict	ENSG00000166377	ENSG00000166377 |	ENSG00000166377 |	ENSG00000166377 |
ENSG00000054796	937.5	1.16854	Singleton	NA	NA	NA	NA
ENSG00000054803	441	1.54176	SSD	ENSG00000141668	NA	NA	NA
ENSG00000054938	441	3.33028	Relaxed	ENSG00000101938	NA	NA	ENSG00000101938 |
ENSG00000054965	441	0.881464	SSD	ENSG00000152102	NA	NA	NA
ENSG00000054967	441	1.19249	Singleton	NA	NA	NA	NA
ENSG00000054983	937.5	1.09744	Singleton	NA	NA	NA	NA
ENSG00000055044	1215.8	0.915422	Singleton	NA	NA	NA	NA
ENSG00000055070	722.5	0.700646	Singleton	NA	NA	NA	NA
ENSG00000055118	937.5	2.46698	SSD	ENSG00000184611	NA	NA	NA
ENSG00000055130	1215.8	1.31048	Singleton	NA	NA	NA	NA
ENSG00000055147	441	1.33695	Intermediate	ENSG00000197712	NA	ENSG00000197712 |	ENSG00000197712 |
ENSG00000055163	441	0.756452	Intermediate	ENSG00000273749	NA	ENSG00000068793 |	ENSG00000068793 |
ENSG00000055208	535.7	1.08708	Intermediate	ENSG00000157625	NA	ENSG00000157625 |	ENSG00000157625 |
ENSG00000055211	441	0.757918	Singleton	NA	NA	NA	NA
ENSG00000055332	937.5	1.71416	SSD	ENSG00000172071	NA	NA	NA
ENSG00000055483	937.5	2.9474	Intermediate	NA	NA	ENSG00000106346 |	ENSG00000106346 |ENSG00000223443 |ENSG00000223569 |ENSG00000227140 |ENSG00000227551 |ENSG00000228856 |ENSG00000229579 |ENSG00000230430 |ENSG00000231051 |ENSG00000231396 |ENSG00000231637 |ENSG00000232264 |ENSG00000232399 |ENSG00000233136 |ENSG00000235780 |ENSG00000248920 |ENSG00000248933 |ENSG00000249104 |ENSG00000249811 |ENSG00000250745 |ENSG00000250844 |ENSG00000250913 |
ENSG00000055609	535.7	2.03172	SSD	ENSG00000167548	NA	NA	NA
ENSG00000055732	937.5	0.856579	Strict	ENSG00000153898	ENSG00000090674 |	ENSG00000090674 |	ENSG00000090674 |
ENSG00000055813	441	0.941027	Strict	ENSG00000175602	ENSG00000175602 |ENSG00000205476 |	ENSG00000175602 |ENSG00000205476 |	ENSG00000175602 |ENSG00000205476 |
ENSG00000055917	535.7	1.48707	Strict	ENSG00000134644	ENSG00000134644 |	ENSG00000134644 |	ENSG00000134644 |
ENSG00000055950	937.5	1.05397	Singleton	NA	NA	NA	NA
ENSG00000055955	441	1.11799	Relaxed	NA	NA	NA	ENSG00000102313 |ENSG00000123243 |ENSG00000151655 |
ENSG00000055957	167.4	1.26979	StrictSSD	ENSG00000162267	ENSG00000151655 |	ENSG00000123243 |ENSG00000151655 |	ENSG00000102313 |ENSG00000123243 |ENSG00000151655 |
ENSG00000056050	937.5	0.837724	Singleton	NA	NA	NA	NA
ENSG00000056097	937.5	2.02535	Strict	ENSG00000105278	ENSG00000105278 |	ENSG00000105278 |ENSG00000129351 |	ENSG00000105278 |ENSG00000129351 |ENSG00000165209 |
ENSG00000056277	722.5	0.867842	SSD	ENSG00000137871	NA	NA	NA
ENSG00000056291	535.7	1.02531	Strict	ENSG00000148734	ENSG00000148734 |	ENSG00000148734 |ENSG00000186867 |	ENSG00000121764 |ENSG00000137252 |ENSG00000148734 |ENSG00000169618 |ENSG00000186867 |
ENSG00000056487	535.7	1.43307	Relaxed	ENSG00000135365	NA	NA	ENSG00000135365 |
ENSG00000056558	441	1.69291	Relaxed	ENSG00000127191	NA	NA	ENSG00000082512 |ENSG00000127191 |
ENSG00000056586	722.5	1.01589	Strict	ENSG00000135870	ENSG00000135870 |	ENSG00000135870 |	ENSG00000135870 |
ENSG00000056736	535.7	1.38294	Relaxed	ENSG00000144730	NA	NA	ENSG00000177663 |
ENSG00000056972	722.5	1.28253	Singleton	NA	NA	NA	NA
ENSG00000056998	441	1.8621	Relaxed	ENSG00000163754	NA	NA	ENSG00000163754 |
ENSG00000057019	535.7	1.68415	Relaxed	ENSG00000164465	NA	NA	ENSG00000164465 |
ENSG00000057149	20.4	1.00911	SSD	ENSG00000206073	NA	NA	NA
ENSG00000057252	535.7	1.72237	Intermediate	ENSG00000167780	NA	ENSG00000167780 |	ENSG00000167780 |
ENSG00000057294	535.7	1.92879	Intermediate	ENSG00000081277	NA	ENSG00000081277 |	ENSG00000081277 |ENSG00000184363 |
ENSG00000057468	1215.8	1.15007	Singleton	NA	NA	NA	NA
ENSG00000057593	535.7	0.967386	Relaxed	NA	NA	NA	ENSG00000101981 |ENSG00000115718 |
ENSG00000057608	535.7	0.917838	Intermediate	ENSG00000203879	NA	ENSG00000203879 |	ENSG00000203879 |
ENSG00000057657	937.5	0.910472	Strict	ENSG00000176083	ENSG00000176083 |	ENSG00000176083 |	ENSG00000116731 |ENSG00000176083 |
ENSG00000057663	1215.8	1.2553	Singleton	NA	NA	NA	NA
ENSG00000057704	441	1.49476	Intermediate	ENSG00000133069	NA	ENSG00000172765 |	ENSG00000102080 |ENSG00000133069 |ENSG00000172765 |ENSG00000182242 |ENSG00000185254 |
ENSG00000057757	937.5	0.724526	Singleton	NA	NA	NA	NA
ENSG00000057935	722.5	2.13588	Strict	ENSG00000149480	ENSG00000149480 |ENSG00000182979 |	ENSG00000149480 |ENSG00000182979 |	ENSG00000149480 |ENSG00000182979 |
ENSG00000058056	535.7	1.56634	Intermediate	ENSG00000111667	NA	ENSG00000111667 |	ENSG00000111667 |
ENSG00000058063	535.7	1.45373	Intermediate	NA	NA	ENSG00000068650 |	ENSG00000068650 |ENSG00000101974 |
ENSG00000058085	937.5	1.63867	Strict	NA	ENSG00000050555 |	ENSG00000050555 |	ENSG00000050555 |
ENSG00000058091	937.5	1.01109	Strict	ENSG00000138395	ENSG00000138395 |	ENSG00000138395 |	ENSG00000138395 |
ENSG00000058262	1215.8	0.56333	Strict	ENSG00000065665	ENSG00000065665 |	ENSG00000065665 |	ENSG00000065665 |
ENSG00000058272	535.7	3.61686	Intermediate	ENSG00000125503	NA	ENSG00000077157 |ENSG00000125503 |	ENSG00000077157 |ENSG00000125503 |
ENSG00000058335	937.5	1.52046	Relaxed	ENSG00000113319	NA	NA	ENSG00000113319 |
ENSG00000058404	937.5	1.2178	Intermediate	ENSG00000148660	NA	ENSG00000070808 |ENSG00000148660 |	ENSG00000070808 |ENSG00000145349 |ENSG00000148660 |
ENSG00000058453	937.5	0.485828	Relaxed	NA	NA	NA	ENSG00000126001 |ENSG00000226321 |
ENSG00000058600	937.5	1.29505	Singleton	NA	NA	NA	NA
ENSG00000058668	722.5	0.867522	Strict	NA	ENSG00000067842 |ENSG00000070961 |ENSG00000157087 |	ENSG00000067842 |ENSG00000070961 |ENSG00000157087 |	ENSG00000067842 |ENSG00000070961 |ENSG00000157087 |
ENSG00000058673	441	0.562908	SSD	ENSG00000215817	NA	NA	NA
ENSG00000058729	1215.8	0.842496	Singleton	NA	NA	NA	NA
ENSG00000058799	937.5	0.949502	Strict	ENSG00000130733	ENSG00000130733 |	ENSG00000130733 |	ENSG00000130733 |
ENSG00000058804	937.5	1.15889	Singleton	NA	NA	NA	NA
ENSG00000058866	937.5	0.83871	Intermediate	ENSG00000136267	NA	ENSG00000136267 |	ENSG00000136267 |
ENSG00000059122	104.2	0.709456	SSD	ENSG00000162076	NA	NA	NA
ENSG00000059145	535.7	1.58242	Strict	ENSG00000132478	ENSG00000132478 |	ENSG00000132478 |	ENSG00000132478 |
ENSG00000059377	937.5	2.73235	Relaxed	NA	NA	NA	ENSG00000021461 |ENSG00000106258 |ENSG00000160868 |ENSG00000160870 |
ENSG00000059378	722.5	0.787434	Relaxed	ENSG00000105939	NA	NA	ENSG00000111224 |
ENSG00000059573	1215.8	1.06828	Singleton	NA	NA	NA	NA
ENSG00000059588	1215.8	1.55983	Singleton	NA	NA	NA	NA
ENSG00000059691	1215.8	1.30734	Singleton	NA	NA	NA	NA
ENSG00000059728	535.7	1.48668	Strict	ENSG00000119950	ENSG00000119950 |ENSG00000123933 |	ENSG00000119950 |ENSG00000123933 |ENSG00000213347 |	ENSG00000119950 |ENSG00000123933 |ENSG00000213347 |
ENSG00000059758	535.7	1.03574	Intermediate	ENSG00000102225	NA	ENSG00000102225 |ENSG00000117266 |	ENSG00000102225 |ENSG00000117266 |
ENSG00000059769	937.5	0.710675	SSD	ENSG00000244115	NA	NA	NA
ENSG00000059804	441	1.04992	Intermediate	ENSG00000173262	NA	ENSG00000163581 |	ENSG00000163581 |ENSG00000181856 |
ENSG00000059915	722.5	2.37192	Strict	NA	ENSG00000125637 |ENSG00000146005 |ENSG00000156011 |	ENSG00000125637 |ENSG00000146005 |ENSG00000156011 |	ENSG00000125637 |ENSG00000146005 |ENSG00000156011 |
ENSG00000060069	1215.8	1.78817	Singleton	NA	NA	NA	NA
ENSG00000060138	441	0.520538	Intermediate	ENSG00000006047	NA	ENSG00000006047 |ENSG00000065978 |	ENSG00000006047 |ENSG00000065978 |
ENSG00000060140	937.5	1.45406	Singleton	NA	NA	NA	NA
ENSG00000060237	535.7	0.827957	Intermediate	ENSG00000126562	NA	ENSG00000126562 |ENSG00000196632 |	ENSG00000126562 |ENSG00000196632 |
ENSG00000060303	NA	NA	Singleton	NA	NA	NA	NA
ENSG00000060339	937.5	0.883746	Relaxed	ENSG00000158941	NA	NA	ENSG00000158941 |
ENSG00000060491	535.7	0.882936	Relaxed	ENSG00000119900	NA	NA	ENSG00000119900 |
ENSG00000060558	937.5	1.04114	Singleton	NA	NA	NA	NA
ENSG00000060566	937.5	0.88622	Strict	ENSG00000143578	ENSG00000107175 |ENSG00000143578 |	ENSG00000107175 |ENSG00000143578 |	ENSG00000107175 |ENSG00000143578 |
ENSG00000060642	937.5	1.21354	Singleton	NA	NA	NA	NA
ENSG00000060656	535.7	1.76712	Relaxed	ENSG00000152894	NA	NA	ENSG00000152894 |ENSG00000173482 |ENSG00000196090 |
ENSG00000060688	937.5	2.74592	SSD	ENSG00000140395	NA	NA	NA
ENSG00000060709	937.5	0.708646	Strict	NA	ENSG00000005379 |	ENSG00000005379 |ENSG00000183246 |ENSG00000196622 |ENSG00000196934 |	ENSG00000005379 |ENSG00000183246 |ENSG00000196622 |ENSG00000196934 |
ENSG00000060718	937.5	0.561784	Strict	ENSG00000080573	ENSG00000130635 |	ENSG00000080573 |ENSG00000130635 |ENSG00000204248 |	ENSG00000080573 |ENSG00000114270 |ENSG00000130635 |ENSG00000168542 |ENSG00000196739 |ENSG00000204248 |ENSG00000204262 |
ENSG00000060749	441	0.924445	Relaxed	ENSG00000126464	NA	NA	ENSG00000126464 |
ENSG00000060762	1215.8	0.702929	SSD	ENSG00000238205	NA	NA	NA
ENSG00000060971	1215.8	0.607646	SSD	ENSG00000138029	NA	NA	NA
ENSG00000060982	441	0.83361	Intermediate	ENSG00000105552	NA	ENSG00000105552 |	ENSG00000105552 |
ENSG00000061273	535.7	1.75505	Intermediate	NA	NA	ENSG00000068024 |ENSG00000108840 |	ENSG00000048052 |ENSG00000068024 |ENSG00000108840 |
ENSG00000061337	441	1.13212	Strict	ENSG00000107816	ENSG00000088899 |ENSG00000107816 |	ENSG00000088899 |ENSG00000107816 |ENSG00000145911 |	ENSG00000088899 |ENSG00000107816 |ENSG00000145911 |
ENSG00000061455	937.5	2.00561	SSD	ENSG00000130711	NA	NA	NA
ENSG00000061492	441	1.33098	Intermediate	ENSG00000075290	NA	ENSG00000075290 |	ENSG00000075290 |
ENSG00000061656	167.4	1.35089	IntermediateSSD	ENSG00000167098	NA	ENSG00000100242 |	ENSG00000100242 |
ENSG00000061676	937.5	0.852602	Relaxed	ENSG00000123338	NA	NA	ENSG00000123338 |
ENSG00000061794	937.5	0.686182	Singleton	NA	NA	NA	NA
ENSG00000061918	937.5	1.50174	Singleton	NA	NA	NA	NA
ENSG00000061936	937.5	1.19907	Singleton	NA	NA	NA	NA
ENSG00000061938	937.5	1.96235	Strict	ENSG00000174292	ENSG00000174292 |	ENSG00000174292 |	ENSG00000174292 |
ENSG00000061987	1215.8	2.03268	Singleton	NA	NA	NA	NA
ENSG00000062038	371.2	0.893607	StrictSSD	ENSG00000039068	ENSG00000046604 |ENSG00000124215 |ENSG00000134755 |ENSG00000134757 |ENSG00000134760 |ENSG00000134762 |ENSG00000150394 |ENSG00000154162 |ENSG00000170558 |ENSG00000175065 |ENSG00000179242 |	ENSG00000046604 |ENSG00000081138 |ENSG00000113361 |ENSG00000124215 |ENSG00000129910 |ENSG00000134755 |ENSG00000134757 |ENSG00000134760 |ENSG00000134762 |ENSG00000145526 |ENSG00000150394 |ENSG00000154162 |ENSG00000170558 |ENSG00000175065 |ENSG00000179242 |ENSG00000179776 |	ENSG00000040731 |ENSG00000046604 |ENSG00000071991 |ENSG00000081138 |ENSG00000101542 |ENSG00000113100 |ENSG00000113361 |ENSG00000124215 |ENSG00000129910 |ENSG00000134755 |ENSG00000134757 |ENSG00000134760 |ENSG00000134762 |ENSG00000134765 |ENSG00000139880 |ENSG00000145526 |ENSG00000149654 |ENSG00000150394 |ENSG00000154162 |ENSG00000170558 |ENSG00000175065 |ENSG00000179242 |ENSG00000179776 |
ENSG00000062096	167.4	1.6274	SSD	ENSG00000205667	NA	NA	NA
ENSG00000062194	441	0.625644	Relaxed	ENSG00000159592	NA	NA	ENSG00000159592 |
ENSG00000062282	441	0.663173	Strict	ENSG00000106384	ENSG00000147160 |ENSG00000184210 |ENSG00000204195 |	ENSG00000124003 |ENSG00000147160 |ENSG00000184210 |ENSG00000204195 |	ENSG00000124003 |ENSG00000147160 |ENSG00000184210 |ENSG00000204195 |
ENSG00000062370	0	0.441462	SSD	ENSG00000267173	NA	NA	NA
ENSG00000062485	1215.8	0.782765	Singleton	NA	NA	NA	NA
ENSG00000062524	535.7	2.47578	Strict	ENSG00000171094	ENSG00000171094 |	ENSG00000171094 |	ENSG00000171094 |
ENSG00000062582	937.5	0.928817	Singleton	NA	NA	NA	NA
ENSG00000062598	441	0.943977	Strict	ENSG00000155849	ENSG00000102890 |	ENSG00000102890 |ENSG00000155849 |	ENSG00000102890 |ENSG00000155849 |
ENSG00000062650	937.5	1.00925	Singleton	NA	NA	NA	NA
ENSG00000062716	937.5	0.743431	Singleton	NA	NA	NA	NA
ENSG00000062725	937.5	0.997925	Singleton	NA	NA	NA	NA
ENSG00000062822	1215.8	1.21024	Singleton	NA	NA	NA	NA
ENSG00000063015	441	1.42462	Strict	ENSG00000174938	ENSG00000100095 |ENSG00000174938 |	ENSG00000100095 |ENSG00000174938 |	ENSG00000100095 |ENSG00000174938 |
ENSG00000063046	937.5	0.683943	SSD	ENSG00000106682	NA	NA	NA
ENSG00000063127	535.7	1.29603	Relaxed	NA	NA	NA	ENSG00000072041 |ENSG00000197106 |
ENSG00000063169	722.5	0.9491	SSD	ENSG00000112624	NA	NA	NA
ENSG00000063176	1215.8	1.32603	Intermediate	ENSG00000176170	NA	ENSG00000176170 |	ENSG00000176170 |
ENSG00000063177	1215.8	0.706146	Singleton	NA	NA	NA	NA
ENSG00000063180	535.7	1.35084	SSD	ENSG00000154975	NA	NA	NA
ENSG00000063241	722.5	1.06761	SSD	ENSG00000066583	NA	NA	NA
ENSG00000063244	937.5	0.621122	SSD	ENSG00000152332	NA	NA	NA
ENSG00000063245	1215.8	0.730667	SSD	ENSG00000072134	NA	NA	NA
ENSG00000063322	937.5	1.08937	Singleton	NA	NA	NA	NA
ENSG00000063438	535.7	1.04915	Singleton	NA	NA	NA	NA
ENSG00000063515	441	1.38786	Intermediate	ENSG00000133937	NA	ENSG00000133937 |	ENSG00000133937 |
ENSG00000063587	937.5	1.18226	Singleton	NA	NA	NA	NA
ENSG00000063601	441	1.52508	Strict	ENSG00000087053	ENSG00000087053 |	ENSG00000087053 |ENSG00000171100 |	ENSG00000087053 |ENSG00000171100 |
ENSG00000063660	535.7	1.64609	Strict	NA	ENSG00000183098 |	ENSG00000076716 |ENSG00000183098 |ENSG00000213420 |	ENSG00000076716 |ENSG00000183098 |ENSG00000213420 |
ENSG00000063761	1215.8	0.95068	SSD	ENSG00000173137	NA	NA	NA
ENSG00000063854	1215.8	1.06007	SSD	ENSG00000103253	NA	NA	NA
ENSG00000063978	722.5	1.77662	Singleton	NA	NA	NA	NA
ENSG00000064012	937.5	0.710427	SSD	ENSG00000003400	NA	NA	NA
ENSG00000064042	937.5	1.26097	Strict	ENSG00000136153	ENSG00000136153 |	ENSG00000136153 |	ENSG00000136153 |
ENSG00000064102	937.5	1.32826	Singleton	NA	NA	NA	NA
ENSG00000064115	535.7	0.878486	Singleton	NA	NA	NA	NA
ENSG00000064195	937.5	1.04253	Strict	NA	ENSG00000115844 |ENSG00000144355 |	ENSG00000105880 |ENSG00000115844 |ENSG00000144355 |	ENSG00000105880 |ENSG00000115844 |ENSG00000144355 |
ENSG00000064199	937.5	1.02371	Singleton	NA	NA	NA	NA
ENSG00000064201	414.9	0.514332	Singleton	NA	NA	NA	NA
ENSG00000064205	441	1.2113	Intermediate	ENSG00000136999	NA	ENSG00000112761 |	ENSG00000104415 |ENSG00000112761 |ENSG00000118523 |ENSG00000136999 |
ENSG00000064218	937.5	1.12498	SSD	ENSG00000173253	NA	NA	NA
ENSG00000064225	535.7	1.66411	Relaxed	ENSG00000110080	NA	NA	ENSG00000110080 |
ENSG00000064270	535.7	1.41573	Intermediate	ENSG00000017260	NA	ENSG00000017260 |	ENSG00000017260 |
ENSG00000064300	535.7	0.687227	Singleton	NA	NA	NA	NA
ENSG00000064309	441	1.73896	Relaxed	ENSG00000144857	NA	NA	ENSG00000144857 |
ENSG00000064313	1215.8	2.01669	Singleton	NA	NA	NA	NA
ENSG00000064393	1215.8	1.15508	Strict	ENSG00000163349	ENSG00000110422 |	ENSG00000110422 |ENSG00000163349 |	ENSG00000110422 |ENSG00000163349 |
ENSG00000064419	1215.8	1.84134	SSD	ENSG00000117408	NA	NA	NA
ENSG00000064489	104.2	2.43338	SSD	ENSG00000213999	NA	NA	NA
ENSG00000064490	441	1.87061	Relaxed	ENSG00000164331	NA	NA	ENSG00000164331 |
ENSG00000064545	535.7	1.23716	Intermediate	ENSG00000164180	NA	ENSG00000164180 |	ENSG00000164180 |
ENSG00000064547	441	1.36988	Relaxed	ENSG00000171517	NA	NA	ENSG00000170989 |ENSG00000171517 |
ENSG00000064601	1215.8	1.12027	Singleton	NA	NA	NA	NA
ENSG00000064607	441	3.01396	SSD	ENSG00000105705	NA	NA	NA
ENSG00000064651	535.7	1.9379	Strict	ENSG00000074803	ENSG00000074803 |	ENSG00000070915 |ENSG00000074803 |	ENSG00000070915 |ENSG00000074803 |
ENSG00000064652	441	0.580382	Intermediate	ENSG00000157734	NA	ENSG00000157734 |	ENSG00000157734 |
ENSG00000064655	441	1.70814	Strict	ENSG00000104313	ENSG00000104313 |ENSG00000112319 |ENSG00000158161 |	ENSG00000104313 |ENSG00000112319 |ENSG00000158161 |	ENSG00000104313 |ENSG00000112319 |ENSG00000158161 |
ENSG00000064666	535.7	1.92249	Strict	ENSG00000117519	ENSG00000117519 |	ENSG00000117519 |ENSG00000130176 |	ENSG00000117519 |ENSG00000130176 |
ENSG00000064687	441	1.39437	Strict	ENSG00000165029	ENSG00000165029 |ENSG00000198691 |	ENSG00000165029 |ENSG00000198691 |	ENSG00000165029 |ENSG00000198691 |
ENSG00000064692	722.5	1.49196	Singleton	NA	NA	NA	NA
ENSG00000064703	937.5	2.62029	SSD	ENSG00000110367	NA	NA	NA
ENSG00000064726	535.7	2.90288	Strict	ENSG00000133243	ENSG00000133243 |	ENSG00000133243 |	ENSG00000133243 |
ENSG00000064763	535.7	0.899946	Intermediate	ENSG00000197601	NA	ENSG00000197601 |	ENSG00000197601 |
ENSG00000064787	441	0.752307	Singleton	NA	NA	NA	NA
ENSG00000064835	937.5	1.10142	Relaxed	NA	NA	NA	ENSG00000248483 |
ENSG00000064886	441	0.984357	SSD	ENSG00000133048	NA	NA	NA
ENSG00000064932	535.7	0.982425	Relaxed	ENSG00000139697	NA	NA	ENSG00000139697 |
ENSG00000064933	937.5	2.09285	SSD	ENSG00000122512	NA	NA	NA
ENSG00000064961	937.5	1.066	Relaxed	ENSG00000140382	NA	NA	ENSG00000140382 |
ENSG00000064989	535.7	0.990269	Relaxed	ENSG00000004948	NA	NA	ENSG00000004948 |
ENSG00000064995	1215.8	0.801865	Singleton	NA	NA	NA	NA
ENSG00000064999	937.5	1.56879	Relaxed	ENSG00000185046	NA	NA	ENSG00000185046 |
ENSG00000065000	1215.8	1.09279	Singleton	NA	NA	NA	NA
ENSG00000065029	937.5	1.63077	Relaxed	ENSG00000166478	NA	NA	ENSG00000166478 |
ENSG00000065054	441	0.840529	Strict	ENSG00000109062	ENSG00000109062 |	ENSG00000109062 |	ENSG00000109062 |
ENSG00000065057	1215.8	1.04914	Singleton	NA	NA	NA	NA
ENSG00000065060	937.5	1.29651	Intermediate	ENSG00000111647	NA	ENSG00000111647 |	ENSG00000111647 |
ENSG00000065135	535.7	0.975343	Intermediate	ENSG00000127955	NA	ENSG00000114349 |ENSG00000114353 |	ENSG00000114349 |ENSG00000114353 |ENSG00000128266 |
ENSG00000065150	1215.8	1.45114	SSD	ENSG00000137040	NA	NA	NA
ENSG00000065154	1215.8	0.693644	Singleton	NA	NA	NA	NA
ENSG00000065183	1215.8	0.793166	Singleton	NA	NA	NA	NA
ENSG00000065243	441	1.41171	Strict	ENSG00000123143	ENSG00000160447 |	ENSG00000123143 |ENSG00000160447 |	ENSG00000123143 |ENSG00000160447 |
ENSG00000065268	937.5	1.5219	Singleton	NA	NA	NA	NA
ENSG00000065308	937.5	1.01547	Strict	NA	ENSG00000067167 |ENSG00000174599 |	ENSG00000067167 |ENSG00000174599 |	ENSG00000067167 |ENSG00000174599 |
ENSG00000065320	937.5	0.303837	Strict	NA	ENSG00000162068 |	ENSG00000162068 |	ENSG00000162068 |
ENSG00000065325	535.7	1.56145	Relaxed	NA	NA	NA	ENSG00000144407 |
ENSG00000065328	1215.8	1.76647	Singleton	NA	NA	NA	NA
ENSG00000065357	722.5	0.918766	Intermediate	NA	NA	ENSG00000136267 |	ENSG00000136267 |
ENSG00000065361	535.7	1.06409	Intermediate	ENSG00000178568	NA	ENSG00000178568 |	ENSG00000141736 |ENSG00000146648 |ENSG00000178568 |
ENSG00000065371	20.4	1.02199	SSD	ENSG00000114547	NA	NA	NA
ENSG00000065413	937.5	2.67699	Relaxed	ENSG00000206560	NA	NA	ENSG00000139645 |ENSG00000206560 |
ENSG00000065427	1215.8	0.757534	Singleton	NA	NA	NA	NA
ENSG00000065457	937.5	1.4082	Singleton	NA	NA	NA	NA
ENSG00000065485	937.5	2.21658	SSD	ENSG00000239264	NA	NA	NA
ENSG00000065491	1215.8	1.25103	Intermediate	ENSG00000054611	NA	ENSG00000054611 |	ENSG00000054611 |
ENSG00000065518	441	0.47338	Singleton	NA	NA	NA	NA
ENSG00000065526	937.5	2.12267	Singleton	NA	NA	NA	NA
ENSG00000065534	937.5	2.07274	Singleton	NA	NA	NA	NA
ENSG00000065548	1215.8	0.716468	Singleton	NA	NA	NA	NA
ENSG00000065559	937.5	1.13342	SSD	ENSG00000076984	NA	NA	NA
ENSG00000065600	535.7	0.555054	Singleton	NA	NA	NA	NA
ENSG00000065609	535.7	1.61624	Intermediate	ENSG00000073921	NA	ENSG00000073921 |	ENSG00000073921 |
ENSG00000065613	535.7	1.82207	Strict	ENSG00000072786	ENSG00000072786 |	ENSG00000072786 |	ENSG00000072786 |
ENSG00000065615	1215.8	1.79095	Singleton	NA	NA	NA	NA
ENSG00000065618	535.7	1.86037	Singleton	NA	NA	NA	NA
ENSG00000065621	162.6	0.912235	SSD	ENSG00000148834	NA	NA	NA
ENSG00000065665	535.7	0.635277	Strict	ENSG00000058262	ENSG00000058262 |	ENSG00000058262 |	ENSG00000058262 |
ENSG00000065675	535.7	1.23796	Strict	ENSG00000163932	ENSG00000163932 |	ENSG00000163932 |	ENSG00000163932 |
ENSG00000065717	937.5	0.435246	Strict	NA	ENSG00000106829 |ENSG00000140332 |ENSG00000196781 |	ENSG00000106829 |ENSG00000140332 |ENSG00000196781 |	ENSG00000106829 |ENSG00000140332 |ENSG00000196781 |
ENSG00000065802	722.5	1.7907	SSD	ENSG00000198881	NA	NA	NA
ENSG00000065809	535.7	0.560912	Relaxed	ENSG00000168309	NA	NA	ENSG00000168309 |
ENSG00000065833	441	1.07119	Intermediate	ENSG00000151376	NA	ENSG00000151376 |	ENSG00000082212 |ENSG00000151376 |
ENSG00000065882	441	1.50171	Strict	ENSG00000136111	ENSG00000136111 |	ENSG00000136111 |	ENSG00000136111 |
ENSG00000065883	441	1.55825	Strict	ENSG00000167258	ENSG00000167258 |	ENSG00000167258 |	ENSG00000167258 |
ENSG00000065911	1215.8	1.44113	Relaxed	ENSG00000163738	NA	NA	ENSG00000163738 |
ENSG00000065923	441	1.16065	Strict	ENSG00000198689	ENSG00000181804 |ENSG00000198689 |	ENSG00000181804 |ENSG00000198689 |	ENSG00000181804 |ENSG00000198689 |
ENSG00000065970	937.5	1.49358	Intermediate	ENSG00000198815	NA	ENSG00000198815 |	ENSG00000198815 |
ENSG00000065978	937.5	0.376281	Intermediate	NA	NA	ENSG00000006047 |ENSG00000060138 |	ENSG00000006047 |ENSG00000060138 |
ENSG00000065989	937.5	2.22455	Strict	ENSG00000184588	ENSG00000105650 |ENSG00000113448 |ENSG00000184588 |	ENSG00000105650 |ENSG00000113448 |ENSG00000184588 |	ENSG00000105650 |ENSG00000113448 |ENSG00000184588 |
ENSG00000066027	441	1.0383	Strict	ENSG00000068971	ENSG00000068971 |ENSG00000154001 |	ENSG00000068971 |ENSG00000154001 |	ENSG00000068971 |ENSG00000154001 |
ENSG00000066032	937.5	2.21942	Intermediate	ENSG00000044115	NA	ENSG00000044115 |ENSG00000183230 |	ENSG00000044115 |ENSG00000183230 |
ENSG00000066044	441	3.62699	Strict	NA	ENSG00000107105 |ENSG00000162374 |	ENSG00000107105 |ENSG00000162374 |	ENSG00000107105 |ENSG00000162374 |ENSG00000196361 |
ENSG00000066056	937.5	1.49233	Strict	ENSG00000120156	ENSG00000120156 |	ENSG00000120156 |	ENSG00000120156 |
ENSG00000066084	1215.8	1.43004	Intermediate	ENSG00000160305	NA	ENSG00000151240 |ENSG00000160305 |	ENSG00000151240 |ENSG00000160305 |
ENSG00000066117	937.5	1.19938	Strict	NA	ENSG00000108604 |	ENSG00000082014 |ENSG00000108604 |	ENSG00000082014 |ENSG00000108604 |
ENSG00000066135	937.5	1.22472	Strict	ENSG00000107077	ENSG00000107077 |ENSG00000127663 |	ENSG00000107077 |ENSG00000127663 |ENSG00000186280 |	ENSG00000107077 |ENSG00000127663 |ENSG00000186280 |ENSG00000235268 |
ENSG00000066136	1215.8	0.416676	SSD	ENSG00000115350	NA	NA	NA
ENSG00000066185	722.5	0.571973	Singleton	NA	NA	NA	NA
ENSG00000066230	535.7	2.00522	Strict	ENSG00000135740	ENSG00000135740 |	ENSG00000135740 |	ENSG00000135740 |
ENSG00000066248	722.5	0.849948	Strict	NA	ENSG00000050327 |ENSG00000130762 |ENSG00000142632 |	ENSG00000050327 |ENSG00000114790 |ENSG00000130762 |ENSG00000142632 |ENSG00000198844 |	ENSG00000050327 |ENSG00000114790 |ENSG00000130762 |ENSG00000142632 |ENSG00000198844 |
ENSG00000066279	937.5	1.18637	Singleton	NA	NA	NA	NA
ENSG00000066294	162.6	0.495164	SSD	ENSG00000026751	NA	NA	NA
ENSG00000066322	937.5	1.34404	Strict	ENSG00000164181	ENSG00000164181 |	ENSG00000164181 |	ENSG00000164181 |
ENSG00000066336	441	0.967421	Relaxed	NA	NA	NA	ENSG00000142539 |ENSG00000166211 |ENSG00000269404 |
ENSG00000066379	1215.8	0.990283	Singleton	NA	NA	NA	NA
ENSG00000066382	937.5	1.10975	Intermediate	ENSG00000186732	NA	ENSG00000186732 |	ENSG00000186732 |
ENSG00000066405	535.7	1.28067	SSD	ENSG00000013297	NA	NA	NA
ENSG00000066422	441	1.59883	Singleton	NA	NA	NA	NA
ENSG00000066427	937.5	1.04625	SSD	ENSG00000123594	NA	NA	NA
ENSG00000066455	937.5	1.45988	Singleton	NA	NA	NA	NA
ENSG00000066468	441	1.16004	Strict	ENSG00000077782	ENSG00000068078 |ENSG00000160867 |	ENSG00000068078 |ENSG00000160867 |	ENSG00000068078 |ENSG00000077782 |ENSG00000160867 |
ENSG00000066557	937.5	1.10396	Singleton	NA	NA	NA	NA
ENSG00000066583	937.5	0.821347	SSD	ENSG00000063241	NA	NA	NA
ENSG00000066629	441	2.50306	Strict	ENSG00000125746	ENSG00000125746 |ENSG00000143924 |ENSG00000149499 |	ENSG00000125746 |ENSG00000143924 |ENSG00000149499 |ENSG00000214595 |	ENSG00000125746 |ENSG00000143924 |ENSG00000149499 |ENSG00000214595 |
ENSG00000066651	1215.8	1.07916	Singleton	NA	NA	NA	NA
ENSG00000066654	1215.8	1.29808	Singleton	NA	NA	NA	NA
ENSG00000066697	722.5	0.71508	Singleton	NA	NA	NA	NA
ENSG00000066735	535.7	1.35188	Relaxed	ENSG00000162849	NA	NA	ENSG00000162849 |
ENSG00000066739	1215.8	1.75872	Intermediate	ENSG00000110046	NA	ENSG00000110046 |	ENSG00000110046 |
ENSG00000066777	722.5	1.28508	Strict	ENSG00000124198	ENSG00000124198 |	ENSG00000124198 |	ENSG00000124198 |
ENSG00000066813	8.8	2.4077	SSD	ENSG00000183747	NA	NA	NA
ENSG00000066827	535.7	0.514063	SSD	ENSG00000175213	NA	NA	NA
ENSG00000066855	722.5	1.41445	Intermediate	ENSG00000146410	NA	ENSG00000146410 |	ENSG00000146410 |
ENSG00000066923	535.7	1.0615	Singleton	NA	NA	NA	NA
ENSG00000066926	1215.8	0.913988	Singleton	NA	NA	NA	NA
ENSG00000066933	937.5	1.45166	Intermediate	ENSG00000099331	NA	ENSG00000099331 |	ENSG00000099331 |
ENSG00000067048	104.2	0.890688	SSD	ENSG00000215301	NA	NA	NA
ENSG00000067057	535.7	1.07519	Intermediate	NA	NA	ENSG00000141959 |ENSG00000152556 |	ENSG00000141959 |ENSG00000152556 |
ENSG00000067064	1215.8	1.11238	SSD	ENSG00000148377	NA	NA	NA
ENSG00000067066	104.2	0.776813	SSD	ENSG00000185404	NA	NA	NA
ENSG00000067082	441	1.8627	Intermediate	ENSG00000118263	NA	ENSG00000118263 |	ENSG00000118263 |
ENSG00000067113	441	1.59007	Strict	ENSG00000141934	ENSG00000141934 |ENSG00000162407 |	ENSG00000141934 |ENSG00000162407 |	ENSG00000141934 |ENSG00000162407 |
ENSG00000067141	535.7	2.00954	Intermediate	ENSG00000187323	NA	ENSG00000187323 |	ENSG00000187323 |
ENSG00000067167	441	1.03949	Strict	ENSG00000174599	ENSG00000065308 |	ENSG00000065308 |	ENSG00000065308 |
ENSG00000067177	535.7	0.873262	Strict	ENSG00000044446	ENSG00000044446 |	ENSG00000044446 |	ENSG00000044446 |
ENSG00000067182	441	0.878014	SSD	ENSG00000215788	NA	NA	NA
ENSG00000067191	937.5	0.787671	Strict	ENSG00000165995	ENSG00000182389 |	ENSG00000165995 |ENSG00000167535 |ENSG00000182389 |	ENSG00000165995 |ENSG00000167535 |ENSG00000182389 |
ENSG00000067208	441	1.60389	Relaxed	ENSG00000142459	NA	NA	ENSG00000142459 |
ENSG00000067221	937.5	1.88177	Singleton	NA	NA	NA	NA
ENSG00000067225	1215.8	0.735953	Intermediate	ENSG00000143627	NA	ENSG00000143627 |	ENSG00000143627 |
ENSG00000067248	937.5	1.19526	Singleton	NA	NA	NA	NA
ENSG00000067334	1215.8	1.03566	Singleton	NA	NA	NA	NA
ENSG00000067365	937.5	1.23786	Singleton	NA	NA	NA	NA
ENSG00000067369	937.5	1.55635	Singleton	NA	NA	NA	NA
ENSG00000067445	104.2	0.742141	RelaxedSSD	ENSG00000102316	NA	NA	ENSG00000046774 |ENSG00000123584 |ENSG00000124260 |ENSG00000147381 |ENSG00000155495 |ENSG00000156009 |ENSG00000165509 |ENSG00000166008 |ENSG00000176746 |ENSG00000183305 |ENSG00000184750 |ENSG00000185247 |ENSG00000197172 |ENSG00000198681 |ENSG00000213401 |ENSG00000221867 |
ENSG00000067533	937.5	0.919416	Singleton	NA	NA	NA	NA
ENSG00000067560	535.7	0.729646	Intermediate	ENSG00000271810	NA	ENSG00000155366 |	ENSG00000155366 |
ENSG00000067596	1215.8	0.552933	Singleton	NA	NA	NA	NA
ENSG00000067601	NA	NA	Singleton	NA	NA	NA	NA
ENSG00000067606	441	1.90797	Strict	ENSG00000163558	ENSG00000163558 |	ENSG00000163558 |	ENSG00000163558 |
ENSG00000067646	42.6	0.588959	RelaxedSSD	ENSG00000005889	NA	NA	ENSG00000147180 |
ENSG00000067704	1215.8	1.0953	Singleton	NA	NA	NA	NA
ENSG00000067715	441	0.759785	Strict	ENSG00000129990	ENSG00000149043 |	ENSG00000149043 |	ENSG00000143858 |ENSG00000149043 |
ENSG00000067798	535.7	0.853411	Strict	ENSG00000166833	ENSG00000134369 |	ENSG00000134369 |ENSG00000166833 |	ENSG00000134369 |ENSG00000166833 |
ENSG00000067829	1215.8	0.846377	SSD	ENSG00000101365	NA	NA	NA
ENSG00000067836	937.5	1.34323	Singleton	NA	NA	NA	NA
ENSG00000067840	937.5	0.540714	Strict	NA	ENSG00000121440 |	ENSG00000121440 |ENSG00000165966 |	ENSG00000121440 |ENSG00000165966 |
ENSG00000067842	722.5	0.810692	Strict	ENSG00000157087	ENSG00000058668 |ENSG00000157087 |	ENSG00000058668 |ENSG00000070961 |ENSG00000157087 |	ENSG00000058668 |ENSG00000070961 |ENSG00000157087 |
ENSG00000067900	535.7	1.48597	Strict	ENSG00000134318	ENSG00000134318 |	ENSG00000134318 |	ENSG00000134318 |
ENSG00000067955	937.5	0.71046	Singleton	NA	NA	NA	NA
ENSG00000067992	535.7	1.78196	Relaxed	NA	NA	NA	ENSG00000005882 |
ENSG00000068001	535.7	1.16003	Intermediate	NA	NA	ENSG00000106302 |ENSG00000106304 |	ENSG00000106302 |ENSG00000106304 |
ENSG00000068024	441	1.51721	Intermediate	NA	NA	ENSG00000061273 |	ENSG00000048052 |ENSG00000061273 |ENSG00000108840 |
ENSG00000068028	535.7	0.839723	Strict	NA	ENSG00000136653 |	ENSG00000136653 |ENSG00000153179 |	ENSG00000136653 |ENSG00000153179 |
ENSG00000068078	535.7	1.1803	Strict	ENSG00000160867	ENSG00000066468 |ENSG00000160867 |	ENSG00000066468 |ENSG00000077782 |ENSG00000160867 |	ENSG00000066468 |ENSG00000077782 |ENSG00000160867 |
ENSG00000068079	441	0.868952	SSD	ENSG00000123609	NA	NA	NA
ENSG00000068097	937.5	1.62753	Singleton	NA	NA	NA	NA
ENSG00000068120	1215.8	0.747189	Singleton	NA	NA	NA	NA
ENSG00000068137	937.5	4.0824	Singleton	NA	NA	NA	NA
ENSG00000068305	1215.8	1.179	Strict	NA	ENSG00000081189 |ENSG00000116604 |ENSG00000213999 |	ENSG00000081189 |ENSG00000116604 |ENSG00000213999 |	ENSG00000081189 |ENSG00000116604 |ENSG00000213999 |
ENSG00000068308	937.5	3.3372	Singleton	NA	NA	NA	NA
ENSG00000068323	937.5	0.954299	Strict	NA	ENSG00000187098 |	ENSG00000105967 |ENSG00000112561 |ENSG00000187098 |	ENSG00000105967 |ENSG00000112561 |ENSG00000187098 |
ENSG00000068354	937.5	2.10571	Singleton	NA	NA	NA	NA
ENSG00000068366	1215.8	1.28131	Intermediate	ENSG00000123983	NA	ENSG00000123983 |	ENSG00000123983 |
ENSG00000068383	937.5	1.06016	Singleton	NA	NA	NA	NA
ENSG00000068394	937.5	1.24332	Singleton	NA	NA	NA	NA
ENSG00000068400	722.5	0.59425	Singleton	NA	NA	NA	NA
ENSG00000068438	1215.8	0.822157	Singleton	NA	NA	NA	NA
ENSG00000068489	722.5	0.928682	Singleton	NA	NA	NA	NA
ENSG00000068615	441	1.43549	Strict	ENSG00000132563	ENSG00000132563 |ENSG00000165476 |	ENSG00000132563 |ENSG00000165476 |ENSG00000168476 |	ENSG00000132563 |ENSG00000165476 |ENSG00000168476 |
ENSG00000068650	441	1.58399	Intermediate	ENSG00000101974	NA	ENSG00000058063 |	ENSG00000058063 |ENSG00000101974 |
ENSG00000068654	1215.8	1.0007	Singleton	NA	NA	NA	NA
ENSG00000068697	535.7	1.36093	Intermediate	ENSG00000104341	NA	ENSG00000104341 |	ENSG00000104341 |
ENSG00000068724	535.7	1.31993	Strict	ENSG00000165914	ENSG00000165914 |	ENSG00000165914 |	ENSG00000165914 |
ENSG00000068745	1215.8	1.04572	Relaxed	NA	NA	NA	ENSG00000161896 |
ENSG00000068781	937.5	1.25242	Singleton	NA	NA	NA	NA
ENSG00000068784	937.5	0.945589	Singleton	NA	NA	NA	NA
ENSG00000068796	937.5	1.10958	SSD	ENSG00000141200	NA	NA	NA
ENSG00000068831	441	1.11163	Strict	ENSG00000152689	ENSG00000152689 |ENSG00000171777 |	ENSG00000152689 |ENSG00000171777 |ENSG00000172575 |	ENSG00000152689 |ENSG00000171777 |ENSG00000172575 |
ENSG00000068878	937.5	1.47812	Singleton	NA	NA	NA	NA
ENSG00000068885	937.5	0.835388	SSD	ENSG00000248710	NA	NA	NA
ENSG00000068903	1215.8	0.686435	SSD	ENSG00000142082	NA	NA	NA
ENSG00000068912	937.5	2.01606	SSD	ENSG00000135506	NA	NA	NA
ENSG00000068971	937.5	1.01033	Strict	ENSG00000066027	ENSG00000066027 |ENSG00000154001 |	ENSG00000066027 |ENSG00000154001 |	ENSG00000066027 |ENSG00000154001 |
ENSG00000068976	535.7	0.574856	Strict	ENSG00000100994	ENSG00000100504 |ENSG00000100994 |	ENSG00000100504 |ENSG00000100994 |	ENSG00000100504 |ENSG00000100994 |
ENSG00000068985	42.6	0.480912	Singleton	NA	NA	NA	NA
ENSG00000069011	937.5	1.02525	Intermediate	NA	NA	ENSG00000107859 |ENSG00000164093 |	ENSG00000107859 |ENSG00000164093 |
ENSG00000069018	937.5	1.08329	Strict	ENSG00000138741	ENSG00000138741 |	ENSG00000137672 |ENSG00000138741 |	ENSG00000137672 |ENSG00000138741 |
ENSG00000069020	441	1.8352	Strict	ENSG00000099308	ENSG00000086015 |ENSG00000099308 |ENSG00000105613 |	ENSG00000086015 |ENSG00000099308 |ENSG00000105613 |	ENSG00000086015 |ENSG00000099308 |ENSG00000105613 |
ENSG00000069122	722.5	0.77837	Singleton	NA	NA	NA	NA
ENSG00000069188	937.5	1.84529	Strict	ENSG00000146555	ENSG00000146555 |	ENSG00000146555 |	ENSG00000146555 |
ENSG00000069206	167.4	1.07785	RelaxedSSD	ENSG00000042980	NA	NA	ENSG00000135074 |ENSG00000148848 |ENSG00000149451 |ENSG00000151651 |
ENSG00000069248	937.5	1.2119	Singleton	NA	NA	NA	NA
ENSG00000069275	441	0.504357	Singleton	NA	NA	NA	NA
ENSG00000069329	1215.8	0.975227	Singleton	NA	NA	NA	NA
ENSG00000069345	1215.8	0.932659	Singleton	NA	NA	NA	NA
ENSG00000069399	937.5	1.17113	Singleton	NA	NA	NA	NA
ENSG00000069424	1215.8	1.38516	Strict	NA	ENSG00000169282 |ENSG00000170049 |	ENSG00000169282 |ENSG00000170049 |	ENSG00000169282 |ENSG00000170049 |
ENSG00000069431	937.5	1.25611	Relaxed	ENSG00000006071	NA	NA	ENSG00000006071 |
ENSG00000069482	441	0.998779	Singleton	NA	NA	NA	NA
ENSG00000069493	296	0.535495	SSD	ENSG00000188393	NA	NA	NA
ENSG00000069509	722.5	0.927477	Strict	ENSG00000165775	ENSG00000165775 |	ENSG00000165775 |	ENSG00000165775 |
ENSG00000069535	937.5	1.79454	SSD	ENSG00000189221	NA	NA	NA
ENSG00000069667	441	1.77518	Strict	ENSG00000143365	ENSG00000143365 |ENSG00000198963 |	ENSG00000143365 |ENSG00000198963 |	ENSG00000143365 |ENSG00000198963 |
ENSG00000069696	535.7	1.18586	Relaxed	NA	NA	NA	ENSG00000151577 |
ENSG00000069702	535.7	0.645342	Singleton	NA	NA	NA	NA
ENSG00000069764	441	1.16775	Relaxed	NA	NA	NA	ENSG00000170890 |
ENSG00000069812	441	1.1374	SSD	ENSG00000197921	NA	NA	NA
ENSG00000069849	535.7	1.18531	Strict	ENSG00000129244	ENSG00000101892 |	ENSG00000101892 |ENSG00000129244 |ENSG00000143153 |ENSG00000186009 |	ENSG00000101892 |ENSG00000129244 |ENSG00000143153 |ENSG00000186009 |
ENSG00000069869	937.5	1.37093	Strict	ENSG00000049759	ENSG00000049759 |	ENSG00000049759 |	ENSG00000049759 |
ENSG00000069943	1215.8	0.990222	Singleton	NA	NA	NA	NA
ENSG00000069956	535.7	1.63282	Relaxed	ENSG00000141639	NA	NA	ENSG00000141639 |
ENSG00000069966	1215.8	1.25799	Singleton	NA	NA	NA	NA
ENSG00000069974	937.5	1.82502	Intermediate	ENSG00000041353	NA	ENSG00000041353 |	ENSG00000041353 |
ENSG00000069998	1215.8	1.33731	Singleton	NA	NA	NA	NA
ENSG00000070010	1215.8	1.20727	Singleton	NA	NA	NA	NA
ENSG00000070018	722.5	1.31437	Relaxed	ENSG00000162337	NA	NA	ENSG00000100068 |ENSG00000162337 |
ENSG00000070019	535.7	1.16388	Singleton	NA	NA	NA	NA
ENSG00000070031	100	0.166453	Singleton	NA	NA	NA	NA
ENSG00000070047	937.5	0.81498	Strict	ENSG00000139218	ENSG00000126461 |ENSG00000139218 |	ENSG00000126461 |ENSG00000139218 |	ENSG00000126461 |ENSG00000139218 |
ENSG00000070061	1215.8	1.14771	Singleton	NA	NA	NA	NA
ENSG00000070081	937.5	0.839237	Strict	ENSG00000104805	ENSG00000104805 |	ENSG00000104805 |	ENSG00000104805 |
ENSG00000070087	441	0.954346	SSD	ENSG00000108518	NA	NA	NA
ENSG00000070159	535.7	1.41543	Intermediate	ENSG00000088179	NA	ENSG00000088179 |	ENSG00000088179 |
ENSG00000070182	937.5	0.965908	Strict	NA	ENSG00000115306 |ENSG00000160460 |ENSG00000173898 |	ENSG00000115306 |ENSG00000160460 |ENSG00000173898 |	ENSG00000115306 |ENSG00000160460 |ENSG00000173898 |
ENSG00000070190	722.5	1.26992	Singleton	NA	NA	NA	NA
ENSG00000070193	535.7	1.30507	Relaxed	ENSG00000070388	NA	NA	ENSG00000070388 |ENSG00000138675 |ENSG00000140285 |
ENSG00000070214	937.5	1.31799	Strict	ENSG00000143036	ENSG00000143036 |	ENSG00000143036 |	ENSG00000143036 |
ENSG00000070269	722.5	0.983939	Singleton	NA	NA	NA	NA
ENSG00000070366	937.5	1.86599	SSD	ENSG00000116698	NA	NA	NA
ENSG00000070367	1215.8	1.67298	Singleton	NA	NA	NA	NA
ENSG00000070371	441	0.920358	Strict	ENSG00000141367	ENSG00000141367 |	ENSG00000141367 |	ENSG00000141367 |
ENSG00000070388	535.7	1.89248	Relaxed	ENSG00000070193	NA	NA	ENSG00000070193 |ENSG00000140285 |
ENSG00000070404	535.7	1.42689	Strict	ENSG00000134363	ENSG00000134363 |	ENSG00000134363 |	ENSG00000134363 |
ENSG00000070413	535.7	0.51803	Singleton	NA	NA	NA	NA
ENSG00000070423	535.7	1.68179	Strict	ENSG00000265491	ENSG00000121848 |	ENSG00000121848 |	ENSG00000121848 |
ENSG00000070444	937.5	1.39821	Singleton	NA	NA	NA	NA
ENSG00000070476	535.7	2.13306	Singleton	NA	NA	NA	NA
ENSG00000070495	937.5	2.22635	SSD	ENSG00000081692	NA	NA	NA
ENSG00000070501	722.5	1.78211	Relaxed	ENSG00000166169	NA	NA	ENSG00000107447 |ENSG00000166169 |
ENSG00000070526	535.7	1.31707	Relaxed	ENSG00000070731	NA	NA	ENSG00000008513 |
ENSG00000070540	441	1.19669	Strict	ENSG00000157954	ENSG00000157954 |	ENSG00000157954 |	ENSG00000157954 |
ENSG00000070601	441	1.56164	Relaxed	NA	NA	NA	ENSG00000147234 |ENSG00000169933 |
ENSG00000070610	937.5	0.895452	Singleton	NA	NA	NA	NA
ENSG00000070614	937.5	2.41503	Strict	NA	ENSG00000138653 |ENSG00000164100 |ENSG00000166507 |	ENSG00000138653 |ENSG00000164100 |ENSG00000166507 |	ENSG00000138653 |ENSG00000164100 |ENSG00000166507 |
ENSG00000070669	1215.8	1.44164	Singleton	NA	NA	NA	NA
ENSG00000070718	441	2.72831	Relaxed	ENSG00000185009	NA	NA	ENSG00000185009 |
ENSG00000070729	937.5	1.16837	Strict	ENSG00000170289	ENSG00000170289 |	ENSG00000170289 |	ENSG00000170289 |
ENSG00000070731	535.7	1.56993	Relaxed	ENSG00000070526	NA	NA	ENSG00000008513 |
ENSG00000070748	937.5	1.19488	SSD	ENSG00000095321	NA	NA	NA
ENSG00000070756	937.5	0.665176	Strict	ENSG00000151846	ENSG00000090621 |ENSG00000101104 |ENSG00000254535 |	ENSG00000090621 |ENSG00000101104 |ENSG00000184388 |ENSG00000186288 |ENSG00000254535 |	ENSG00000090621 |ENSG00000101104 |ENSG00000184388 |ENSG00000186288 |ENSG00000254535 |
ENSG00000070759	937.5	1.58021	Intermediate	ENSG00000107140	NA	ENSG00000107140 |	ENSG00000107140 |
ENSG00000070761	937.5	0.249228	Singleton	NA	NA	NA	NA
ENSG00000070770	1215.8	0.416723	Strict	NA	ENSG00000101266 |	ENSG00000101266 |	ENSG00000101266 |
ENSG00000070778	441	1.64699	Relaxed	ENSG00000152104	NA	NA	ENSG00000152104 |
ENSG00000070785	1215.8	0.922135	Singleton	NA	NA	NA	NA
ENSG00000070808	535.7	1.24883	Strict	NA	ENSG00000145349 |ENSG00000148660 |	ENSG00000058404 |ENSG00000145349 |ENSG00000148660 |	ENSG00000058404 |ENSG00000145349 |ENSG00000148660 |
ENSG00000070814	441	1.00878	Singleton	NA	NA	NA	NA
ENSG00000070831	1215.8	0.374111	Singleton	NA	NA	NA	NA
ENSG00000070882	441	1.58962	Strict	ENSG00000006025	ENSG00000006025 |ENSG00000079156 |	ENSG00000006025 |ENSG00000079156 |	ENSG00000006025 |ENSG00000079156 |
ENSG00000070886	535.7	1.00761	Strict	NA	ENSG00000146904 |	ENSG00000044524 |ENSG00000080224 |ENSG00000116106 |ENSG00000135333 |ENSG00000146904 |	ENSG00000044524 |ENSG00000080224 |ENSG00000116106 |ENSG00000135333 |ENSG00000146904 |ENSG00000196411 |
ENSG00000070915	535.7	1.9802	Intermediate	NA	NA	ENSG00000064651 |	ENSG00000064651 |
ENSG00000070950	1215.8	1.29015	Singleton	NA	NA	NA	NA
ENSG00000070961	1215.8	0.792562	Strict	NA	ENSG00000058668 |ENSG00000157087 |	ENSG00000058668 |ENSG00000067842 |ENSG00000157087 |	ENSG00000058668 |ENSG00000067842 |ENSG00000157087 |
ENSG00000070985	535.7	1.61941	Relaxed	ENSG00000130529	NA	NA	ENSG00000130529 |
ENSG00000071051	441	1.4709	Intermediate	ENSG00000158092	NA	ENSG00000158092 |	ENSG00000158092 |
ENSG00000071054	535.7	0.573328	Intermediate	ENSG00000123572	NA	ENSG00000123572 |ENSG00000154310 |	ENSG00000123572 |ENSG00000141503 |ENSG00000154310 |
ENSG00000071073	535.7	0.769706	Intermediate	ENSG00000161013	NA	ENSG00000161013 |	ENSG00000161013 |ENSG00000205301 |
ENSG00000071082	1215.8	0.637243	Singleton	NA	NA	NA	NA
ENSG00000071127	1215.8	1.5527	Singleton	NA	NA	NA	NA
ENSG00000071189	937.5	1.82605	SSD	ENSG00000109762	NA	NA	NA
ENSG00000071203	296	0.716768	SSD	ENSG00000214782	NA	NA	NA
ENSG00000071205	441	2.72541	Strict	ENSG00000145819	ENSG00000145819 |ENSG00000165895 |	ENSG00000079482 |ENSG00000145819 |ENSG00000165895 |	ENSG00000079482 |ENSG00000145819 |ENSG00000165895 |
ENSG00000071242	441	1.44076	Strict	ENSG00000117676	ENSG00000117676 |ENSG00000177189 |	ENSG00000072133 |ENSG00000117676 |ENSG00000177189 |	ENSG00000072133 |ENSG00000117676 |ENSG00000177189 |
ENSG00000071243	1215.8	1.09693	Singleton	NA	NA	NA	NA
ENSG00000071246	722.5	0.7321	Strict	ENSG00000143494	ENSG00000143494 |	ENSG00000143494 |	ENSG00000143494 |
ENSG00000071282	535.7	1.76469	Strict	ENSG00000135269	ENSG00000135269 |	ENSG00000135269 |	ENSG00000135269 |
ENSG00000071462	1215.8	0.917608	Singleton	NA	NA	NA	NA
ENSG00000071537	1215.8	3.09511	Strict	ENSG00000101251	ENSG00000101251 |	ENSG00000101251 |	ENSG00000101251 |
ENSG00000071539	1215.8	1.48015	Singleton	NA	NA	NA	NA
ENSG00000071553	937.5	1.1031	Relaxed	ENSG00000205464	NA	NA	ENSG00000205464 |
ENSG00000071564	535.7	1.60522	Strict	ENSG00000196628	ENSG00000140262 |ENSG00000196628 |	ENSG00000140262 |ENSG00000196628 |	ENSG00000140262 |ENSG00000196628 |
ENSG00000071575	937.5	0.97183	Strict	ENSG00000173334	ENSG00000101255 |ENSG00000173334 |	ENSG00000101255 |ENSG00000173334 |	ENSG00000101255 |ENSG00000173334 |
ENSG00000071626	937.5	1.40415	Singleton	NA	NA	NA	NA
ENSG00000071655	937.5	0.362687	Strict	NA	ENSG00000134046 |	ENSG00000134046 |ENSG00000182315 |ENSG00000205718 |ENSG00000230522 |ENSG00000237247 |	ENSG00000134046 |ENSG00000182315 |ENSG00000205718 |ENSG00000230522 |ENSG00000237247 |
ENSG00000071677	441	1.15412	Singleton	NA	NA	NA	NA
ENSG00000071794	1215.8	1.01999	SSD	ENSG00000116830	NA	NA	NA
ENSG00000071859	937.5	0.53487	SSD	ENSG00000145945	NA	NA	NA
ENSG00000071889	441	1.11827	Strict	ENSG00000198643	ENSG00000198643 |	ENSG00000198643 |	ENSG00000198643 |
ENSG00000071894	1215.8	1.51449	Singleton	NA	NA	NA	NA
ENSG00000071909	535.7	1.8007	Intermediate	ENSG00000095777	NA	ENSG00000095777 |	ENSG00000095777 |
ENSG00000071967	722.5	0.777404	SSD	ENSG00000162144	NA	NA	NA
ENSG00000071991	441	1.22357	Strict	ENSG00000149654	ENSG00000140945 |	ENSG00000140937 |ENSG00000140945 |ENSG00000179776 |	ENSG00000039068 |ENSG00000040731 |ENSG00000062038 |ENSG00000101542 |ENSG00000113100 |ENSG00000113361 |ENSG00000129910 |ENSG00000134765 |ENSG00000140937 |ENSG00000140945 |ENSG00000145526 |ENSG00000149654 |ENSG00000150394 |ENSG00000154162 |ENSG00000170558 |ENSG00000175065 |ENSG00000179242 |ENSG00000179776 |
ENSG00000071994	937.5	0.655936	Singleton	NA	NA	NA	NA
ENSG00000072041	535.7	0.935286	Relaxed	ENSG00000197106	NA	NA	ENSG00000063127 |ENSG00000197106 |
ENSG00000072042	162.6	1.36567	RelaxedSSD	ENSG00000139988	NA	NA	ENSG00000160439 |ENSG00000240857 |ENSG00000267149 |
ENSG00000072062	1215.8	0.670591	Strict	ENSG00000165059	ENSG00000142875 |	ENSG00000142875 |	ENSG00000142875 |
ENSG00000072071	937.5	0.616532	Strict	ENSG00000117114	ENSG00000117114 |ENSG00000162618 |	ENSG00000117114 |ENSG00000162618 |	ENSG00000117114 |ENSG00000150471 |ENSG00000162618 |ENSG00000180264 |
ENSG00000072080	441	0.948693	Singleton	NA	NA	NA	NA
ENSG00000072110	535.7	1.81296	Strict	ENSG00000130402	ENSG00000077522 |ENSG00000130402 |	ENSG00000077522 |ENSG00000130402 |	ENSG00000077522 |ENSG00000130402 |
ENSG00000072121	937.5	1.48283	Singleton	NA	NA	NA	NA
ENSG00000072133	441	1.32124	Intermediate	ENSG00000177189	NA	ENSG00000071242 |ENSG00000117676 |	ENSG00000071242 |ENSG00000117676 |ENSG00000177189 |
ENSG00000072134	535.7	0.935378	Relaxed	ENSG00000063245	NA	NA	ENSG00000049283 |
ENSG00000072135	535.7	1.4879	Relaxed	NA	NA	NA	ENSG00000127947 |
ENSG00000072163	535.7	1.39715	Singleton	NA	NA	NA	NA
ENSG00000072182	441	1.66939	Intermediate	ENSG00000213199	NA	ENSG00000110881 |ENSG00000213199 |	ENSG00000108684 |ENSG00000110881 |ENSG00000213199 |
ENSG00000072195	937.5	2.48769	Relaxed	NA	NA	NA	ENSG00000154358 |
ENSG00000072201	535.7	2.69562	Relaxed	ENSG00000139517	NA	NA	ENSG00000139517 |
ENSG00000072210	722.5	1.03547	Relaxed	ENSG00000108602	NA	NA	ENSG00000132746 |
ENSG00000072274	441	1.24045	SSD	ENSG00000106327	NA	NA	NA
ENSG00000072310	535.7	1.06853	Intermediate	ENSG00000198911	NA	ENSG00000198911 |	ENSG00000198911 |
ENSG00000072315	937.5	0.769167	Intermediate	ENSG00000133107	NA	ENSG00000133107 |	ENSG00000133107 |ENSG00000144935 |
ENSG00000072364	722.5	0.739642	Strict	ENSG00000172493	ENSG00000155966 |ENSG00000172493 |	ENSG00000144218 |ENSG00000155966 |ENSG00000172493 |	ENSG00000144218 |ENSG00000155966 |ENSG00000172493 |
ENSG00000072401	441	0.578647	Strict	ENSG00000078967	ENSG00000109332 |ENSG00000131508 |	ENSG00000078967 |ENSG00000109332 |ENSG00000131508 |	ENSG00000078967 |ENSG00000109332 |ENSG00000131508 |
ENSG00000072415	937.5	50001	Singleton	NA	NA	NA	NA
ENSG00000072422	441	2.3755	Strict	ENSG00000008853	ENSG00000008853 |	ENSG00000008853 |	ENSG00000008853 |ENSG00000164292 |
ENSG00000072501	1215.8	1.0453	Relaxed	ENSG00000077935	NA	NA	ENSG00000077935 |
ENSG00000072506	937.5	2.45886	SSD	ENSG00000164120	NA	NA	NA
ENSG00000072518	937.5	1.59272	Strict	ENSG00000116141	ENSG00000007047 |ENSG00000075413 |ENSG00000116141 |	ENSG00000007047 |ENSG00000075413 |ENSG00000116141 |	ENSG00000007047 |ENSG00000075413 |ENSG00000116141 |
ENSG00000072571	722.5	1.11871	Singleton	NA	NA	NA	NA
ENSG00000072609	441	0.611156	Singleton	NA	NA	NA	NA
ENSG00000072657	722.5	1.03092	Relaxed	ENSG00000166825	NA	NA	ENSG00000166825 |
ENSG00000072682	937.5	1.28597	Strict	ENSG00000122884	ENSG00000122884 |	ENSG00000122884 |	ENSG00000122884 |
ENSG00000072694	104.2	0.874818	SSD	ENSG00000244682	NA	NA	NA
ENSG00000072736	535.7	1.80275	Strict	ENSG00000100968	ENSG00000100968 |ENSG00000101096 |ENSG00000131196 |	ENSG00000100968 |ENSG00000101096 |ENSG00000131196 |	ENSG00000100968 |ENSG00000101096 |ENSG00000102908 |ENSG00000131196 |
ENSG00000072756	1215.8	1.51092	Singleton	NA	NA	NA	NA
ENSG00000072778	937.5	1.30885	SSD	ENSG00000177646	NA	NA	NA
ENSG00000072786	937.5	1.65562	Strict	ENSG00000065613	ENSG00000065613 |	ENSG00000065613 |	ENSG00000065613 |
ENSG00000072803	937.5	1.22679	Strict	ENSG00000166167	ENSG00000166167 |	ENSG00000166167 |	ENSG00000166167 |
ENSG00000072818	441	3.14296	Strict	ENSG00000114331	ENSG00000131584 |	ENSG00000114331 |ENSG00000131584 |	ENSG00000114331 |ENSG00000131584 |
ENSG00000072832	535.7	3.14581	Strict	ENSG00000113657	ENSG00000092964 |ENSG00000113657 |ENSG00000151640 |	ENSG00000092964 |ENSG00000113657 |ENSG00000151640 |ENSG00000157851 |	ENSG00000092964 |ENSG00000113657 |ENSG00000147647 |ENSG00000151640 |ENSG00000157851 |
ENSG00000072840	441	1.02921	Singleton	NA	NA	NA	NA
ENSG00000072849	937.5	1.40005	Strict	ENSG00000099958	ENSG00000099958 |	ENSG00000099958 |	ENSG00000099958 |
ENSG00000072858	441	0.958406	SSD	ENSG00000149577	NA	NA	NA
ENSG00000072864	441	1.26174	Strict	ENSG00000166579	ENSG00000166579 |	ENSG00000166579 |	ENSG00000166579 |
ENSG00000072952	441	1.3078	SSD	ENSG00000118308	NA	NA	NA
ENSG00000072954	937.5	1.47856	Relaxed	ENSG00000095209	NA	NA	ENSG00000095209 |
ENSG00000072958	1215.8	0.699033	SSD	ENSG00000129354	NA	NA	NA
ENSG00000073008	162.6	1.24978	IntermediateSSD	ENSG00000130202	NA	ENSG00000110400 |ENSG00000177707 |	ENSG00000110400 |ENSG00000143217 |ENSG00000162706 |ENSG00000177707 |
ENSG00000073050	937.5	0.787659	Relaxed	ENSG00000268361	NA	NA	ENSG00000254469 |
ENSG00000073060	937.5	0.938236	Singleton	NA	NA	NA	NA
ENSG00000073067	441	1.00747	Relaxed	NA	NA	NA	ENSG00000100197 |
ENSG00000073111	1215.8	0.784647	Relaxed	ENSG00000111877	NA	NA	ENSG00000111877 |
ENSG00000073146	722.5	2.78272	SSD	ENSG00000155363	NA	NA	NA
ENSG00000073150	441	2.00881	SSD	ENSG00000110218	NA	NA	NA
ENSG00000073169	1215.8	1.11262	Singleton	NA	NA	NA	NA
ENSG00000073282	722.5	0.841663	Strict	ENSG00000078900	ENSG00000078900 |ENSG00000141510 |	ENSG00000078900 |ENSG00000141510 |	ENSG00000078900 |ENSG00000141510 |
ENSG00000073331	722.5	5.37387	SSD	ENSG00000103319	NA	NA	NA
ENSG00000073350	937.5	1.21439	Strict	ENSG00000131899	ENSG00000131899 |	ENSG00000131899 |	ENSG00000131899 |
ENSG00000073417	441	0.926658	Strict	ENSG00000113231	ENSG00000113231 |	ENSG00000113231 |	ENSG00000113231 |
ENSG00000073464	441	1.33481	Strict	ENSG00000171365	ENSG00000109572 |	ENSG00000109572 |	ENSG00000109572 |ENSG00000171365 |
ENSG00000073536	1215.8	0.917245	Singleton	NA	NA	NA	NA
ENSG00000073578	1215.8	0.675628	Singleton	NA	NA	NA	NA
ENSG00000073584	937.5	0.785506	Singleton	NA	NA	NA	NA
ENSG00000073598	296	0.840498	Singleton	NA	NA	NA	NA
ENSG00000073605	162.6	0.457602	Singleton	NA	NA	NA	NA
ENSG00000073614	535.7	1.67348	Intermediate	ENSG00000117139	NA	ENSG00000126012 |	ENSG00000117139 |ENSG00000126012 |
ENSG00000073670	937.5	0.591085	Relaxed	ENSG00000008277	NA	NA	ENSG00000008277 |ENSG00000114948 |
ENSG00000073711	937.5	0.720983	Strict	ENSG00000167393	ENSG00000167393 |	ENSG00000167393 |	ENSG00000167393 |
ENSG00000073712	937.5	0.635984	Strict	NA	ENSG00000101311 |ENSG00000149781 |	ENSG00000101311 |ENSG00000149781 |	ENSG00000101311 |ENSG00000149781 |
ENSG00000073734	722.5	1.52712	Intermediate	NA	NA	ENSG00000085563 |	ENSG00000004846 |ENSG00000005471 |ENSG00000085563 |
ENSG00000073737	535.7	1.99775	Strict	NA	ENSG00000025423 |ENSG00000139547 |	ENSG00000025423 |ENSG00000135437 |ENSG00000139547 |	ENSG00000025423 |ENSG00000135437 |ENSG00000139547 |
ENSG00000073754	937.5	0.461362	Singleton	NA	NA	NA	NA
ENSG00000073756	722.5	0.674295	Strict	ENSG00000095303	ENSG00000095303 |	ENSG00000095303 |	ENSG00000095303 |
ENSG00000073792	535.7	1.2435	Intermediate	NA	NA	ENSG00000136231 |	ENSG00000136231 |ENSG00000159217 |
ENSG00000073803	441	2.00909	Intermediate	ENSG00000139625	NA	ENSG00000139625 |	ENSG00000139625 |
ENSG00000073849	441	1.31981	Relaxed	ENSG00000144057	NA	NA	ENSG00000144057 |
ENSG00000073861	535.7	1.10725	Strict	NA	ENSG00000163508 |	ENSG00000136535 |ENSG00000163508 |	ENSG00000136535 |ENSG00000163508 |
ENSG00000073905	NA	NA	Singleton	NA	NA	NA	NA
ENSG00000073910	1215.8	0.589123	Intermediate	ENSG00000075539	NA	ENSG00000075539 |	ENSG00000075539 |
ENSG00000073921	1215.8	1.55589	Intermediate	ENSG00000065609	NA	ENSG00000065609 |	ENSG00000065609 |
ENSG00000073969	1215.8	0.423765	Singleton	NA	NA	NA	NA
ENSG00000074047	937.5	1.05903	Intermediate	ENSG00000111087	NA	ENSG00000106571 |ENSG00000111087 |	ENSG00000106571 |ENSG00000111087 |
ENSG00000074054	937.5	1.37787	Intermediate	ENSG00000163539	NA	ENSG00000163539 |	ENSG00000163539 |
ENSG00000074071	722.5	0.883544	Singleton	NA	NA	NA	NA
ENSG00000074181	441	1.41293	Relaxed	ENSG00000148400	NA	NA	ENSG00000134250 |ENSG00000148400 |ENSG00000213240 |ENSG00000255168 |
ENSG00000074201	937.5	0.871029	Singleton	NA	NA	NA	NA
ENSG00000074211	1215.8	0.816405	Strict	ENSG00000156475	ENSG00000156475 |ENSG00000175470 |ENSG00000221914 |	ENSG00000156475 |ENSG00000175470 |ENSG00000221914 |	ENSG00000156475 |ENSG00000175470 |ENSG00000221914 |
ENSG00000074219	441	1.01269	Strict	ENSG00000197905	ENSG00000197905 |	ENSG00000187079 |ENSG00000197905 |	ENSG00000187079 |ENSG00000197905 |
ENSG00000074266	937.5	0.881832	Singleton	NA	NA	NA	NA
ENSG00000074276	722.5	1.47351	SSD	ENSG00000148600	NA	NA	NA
ENSG00000074317	441	0.905457	SSD	ENSG00000145335	NA	NA	NA
ENSG00000074319	1215.8	1.23552	Singleton	NA	NA	NA	NA
ENSG00000074356	722.5	1.00289	Singleton	NA	NA	NA	NA
ENSG00000074370	535.7	1.90068	Strict	ENSG00000174437	ENSG00000196296 |	ENSG00000196296 |	ENSG00000196296 |
ENSG00000074410	441	0.960416	SSD	ENSG00000118298	NA	NA	NA
ENSG00000074416	1215.8	1.56756	Singleton	NA	NA	NA	NA
ENSG00000074527	937.5	1.12084	Relaxed	NA	NA	NA	ENSG00000172037 |
ENSG00000074582	1215.8	1.05179	Singleton	NA	NA	NA	NA
ENSG00000074590	937.5	1.8772	Intermediate	ENSG00000163545	NA	ENSG00000163545 |	ENSG00000163545 |
ENSG00000074603	722.5	2.2337	Intermediate	ENSG00000142002	NA	ENSG00000142002 |	ENSG00000142002 |
ENSG00000074621	937.5	2.00466	Strict	ENSG00000155886	ENSG00000155886 |	ENSG00000155886 |	ENSG00000155886 |
ENSG00000074657	535.7	1.15887	Intermediate	ENSG00000143373	NA	ENSG00000166716 |	ENSG00000166716 |
ENSG00000074660	937.5	1.43254	Relaxed	ENSG00000244486	NA	NA	ENSG00000187800 |ENSG00000244486 |
ENSG00000074695	937.5	1.42725	Strict	ENSG00000140506	ENSG00000140506 |	ENSG00000140506 |	ENSG00000140506 |
ENSG00000074696	937.5	2.24062	Relaxed	ENSG00000188921	NA	NA	ENSG00000188921 |
ENSG00000074706	296	0.610822	IntermediateSSD	ENSG00000153721	NA	ENSG00000142675 |	ENSG00000142675 |
ENSG00000074755	441	0.539251	Singleton	NA	NA	NA	NA
ENSG00000074771	441	1.20102	Intermediate	NA	NA	ENSG00000007952 |ENSG00000165168 |	ENSG00000007952 |ENSG00000165168 |
ENSG00000074800	441	0.753662	Intermediate	ENSG00000111674	NA	ENSG00000108515 |ENSG00000111674 |	ENSG00000108515 |ENSG00000111674 |
ENSG00000074803	937.5	1.91627	Strict	ENSG00000064651	ENSG00000064651 |	ENSG00000064651 |	ENSG00000064651 |
ENSG00000074842	441	0.586344	Singleton	NA	NA	NA	NA
ENSG00000074855	937.5	1.17634	SSD	ENSG00000160746	NA	NA	NA
ENSG00000074935	937.5	2.83539	Singleton	NA	NA	NA	NA
ENSG00000074964	937.5	3.32717	Relaxed	ENSG00000104728	NA	NA	ENSG00000104728 |
ENSG00000074966	441	1.3096	Strict	ENSG00000135605	ENSG00000010671 |ENSG00000113263 |	ENSG00000010671 |ENSG00000113263 |	ENSG00000010671 |ENSG00000102010 |ENSG00000113263 |
ENSG00000075035	937.5	1.16463	Relaxed	ENSG00000179314	NA	NA	ENSG00000179314 |
ENSG00000075043	441	1.48492	Strict	ENSG00000184156	ENSG00000184156 |	ENSG00000117013 |ENSG00000184156 |ENSG00000185760 |	ENSG00000117013 |ENSG00000184156 |ENSG00000185760 |
ENSG00000075073	535.7	1.28936	Strict	NA	ENSG00000115353 |ENSG00000169836 |	ENSG00000115353 |ENSG00000169836 |	ENSG00000115353 |ENSG00000169836 |
ENSG00000075089	1215.8	1.12853	Singleton	NA	NA	NA	NA
ENSG00000075131	937.5	0.984961	Singleton	NA	NA	NA	NA
ENSG00000075142	722.5	1.37858	Intermediate	ENSG00000115271	NA	ENSG00000256812 |	ENSG00000115271 |ENSG00000256812 |
ENSG00000075151	441	1.47395	Strict	ENSG00000114867	ENSG00000114867 |	ENSG00000114867 |	ENSG00000114867 |
ENSG00000075188	937.5	1.20221	Singleton	NA	NA	NA	NA
ENSG00000075213	535.7	1.24755	Relaxed	ENSG00000012171	NA	NA	ENSG00000001617 |ENSG00000010319 |
ENSG00000075218	441	0.881592	Singleton	NA	NA	NA	NA
ENSG00000075223	535.7	1.37953	Relaxed	ENSG00000001617	NA	NA	ENSG00000001617 |ENSG00000010319 |
ENSG00000075234	937.5	0.885974	Singleton	NA	NA	NA	NA
ENSG00000075239	1215.8	0.913827	Singleton	NA	NA	NA	NA
ENSG00000075240	937.5	1.49591	Singleton	NA	NA	NA	NA
ENSG00000075275	441	3.16811	Intermediate	ENSG00000143126	NA	ENSG00000008300 |ENSG00000143126 |	ENSG00000008300 |ENSG00000143126 |
ENSG00000075290	937.5	1.01333	Intermediate	ENSG00000061492	NA	ENSG00000061492 |	ENSG00000061492 |
ENSG00000075292	441	1.27744	Relaxed	NA	NA	NA	ENSG00000203867 |
ENSG00000075303	441	1.09658	Intermediate	ENSG00000013306	NA	ENSG00000013306 |	ENSG00000013306 |
ENSG00000075336	937.5	0.923967	Singleton	NA	NA	NA	NA
ENSG00000075340	937.5	0.952091	Strict	ENSG00000148700	ENSG00000087274 |ENSG00000148700 |	ENSG00000087274 |ENSG00000148700 |	ENSG00000087274 |ENSG00000148700 |
ENSG00000075388	535.7	1.20124	Intermediate	ENSG00000111241	NA	ENSG00000078579 |ENSG00000102466 |ENSG00000102678 |ENSG00000113578 |ENSG00000138675 |ENSG00000138685 |ENSG00000140285 |ENSG00000161958 |ENSG00000196468 |	ENSG00000078579 |ENSG00000102466 |ENSG00000102678 |ENSG00000111241 |ENSG00000113578 |ENSG00000138675 |ENSG00000138685 |ENSG00000140285 |ENSG00000161958 |ENSG00000196468 |
ENSG00000075391	441	1.36272	Strict	NA	ENSG00000105122 |ENSG00000136848 |ENSG00000197283 |	ENSG00000105122 |ENSG00000136848 |ENSG00000197283 |	ENSG00000105122 |ENSG00000136848 |ENSG00000197283 |
ENSG00000075399	535.7	0.523333	Singleton	NA	NA	NA	NA
ENSG00000075407	104.2	0.410251	Singleton	NA	NA	NA	NA
ENSG00000075413	441	1.71194	Strict	ENSG00000007047	ENSG00000007047 |ENSG00000072518 |ENSG00000116141 |	ENSG00000007047 |ENSG00000072518 |ENSG00000116141 |	ENSG00000007047 |ENSG00000072518 |ENSG00000116141 |
ENSG00000075415	1215.8	0.752259	Singleton	NA	NA	NA	NA
ENSG00000075420	937.5	0.87406	Strict	ENSG00000102531	ENSG00000102531 |	ENSG00000102531 |	ENSG00000102531 |
ENSG00000075426	937.5	1.10083	Strict	ENSG00000175592	ENSG00000125740 |ENSG00000170345 |ENSG00000175592 |	ENSG00000125740 |ENSG00000170345 |ENSG00000175592 |	ENSG00000125740 |ENSG00000170345 |ENSG00000175592 |
ENSG00000075429	441	1.16745	Intermediate	ENSG00000105605	NA	ENSG00000006116 |ENSG00000105605 |	ENSG00000006116 |ENSG00000105605 |ENSG00000166862 |
ENSG00000075461	441	1.82671	Strict	ENSG00000142408	ENSG00000006116 |ENSG00000166862 |	ENSG00000006116 |ENSG00000166862 |	ENSG00000006116 |ENSG00000166862 |
ENSG00000075539	937.5	1.2307	Intermediate	ENSG00000073910	NA	ENSG00000073910 |	ENSG00000073910 |
ENSG00000075568	937.5	1.28452	Strict	ENSG00000121210	ENSG00000121210 |	ENSG00000121210 |	ENSG00000121210 |
ENSG00000075618	937.5	1.00546	Strict	ENSG00000186765	ENSG00000186765 |	ENSG00000186765 |	ENSG00000186765 |
ENSG00000075624	371.2	0.362021	IntermediateSSD	ENSG00000184009	NA	ENSG00000184009 |	ENSG00000184009 |
ENSG00000075643	937.5	1.1484	Singleton	NA	NA	NA	NA
ENSG00000075651	1215.8	1.05123	Intermediate	ENSG00000129219	NA	ENSG00000129219 |	ENSG00000129219 |
ENSG00000075673	937.5	1.39379	SSD	ENSG00000105675	NA	NA	NA
ENSG00000075702	722.5	1.53025	Strict	ENSG00000137802	ENSG00000137802 |	ENSG00000137802 |	ENSG00000137802 |
ENSG00000075711	441	50000	Strict	ENSG00000132535	ENSG00000132535 |	ENSG00000082458 |ENSG00000132535 |ENSG00000150672 |	ENSG00000082458 |ENSG00000132535 |ENSG00000150672 |
ENSG00000075785	1215.8	0.507837	Singleton	NA	NA	NA	NA
ENSG00000075790	441	1.00896	Intermediate	ENSG00000185825	NA	ENSG00000185825 |	ENSG00000185825 |
ENSG00000075826	535.7	1.69649	Strict	ENSG00000138674	ENSG00000138674 |	ENSG00000138674 |	ENSG00000138674 |
ENSG00000075856	937.5	1.43126	Singleton	NA	NA	NA	NA
ENSG00000075884	535.7	2.23947	Strict	NA	ENSG00000123329 |	ENSG00000123329 |ENSG00000159314 |	ENSG00000123329 |ENSG00000159314 |ENSG00000165322 |
ENSG00000075886	937.5	0.710915	SSD	ENSG00000198033	NA	NA	NA
ENSG00000075891	937.5	1.12832	Intermediate	ENSG00000196092	NA	ENSG00000125618 |	ENSG00000125618 |
ENSG00000075914	937.5	2.45152	SSD	ENSG00000120699	NA	NA	NA
ENSG00000075945	937.5	0.689094	Singleton	NA	NA	NA	NA
ENSG00000075975	441	1.05119	Strict	NA	ENSG00000133606 |ENSG00000179455 |	ENSG00000133606 |ENSG00000179455 |	ENSG00000133606 |ENSG00000179455 |
ENSG00000076003	1215.8	0.914391	Singleton	NA	NA	NA	NA
ENSG00000076043	1215.8	0.90081	Singleton	NA	NA	NA	NA
ENSG00000076053	0	0.819631	RelaxedSSD	ENSG00000255663	NA	NA	ENSG00000185272 |
ENSG00000076067	535.7	2.75527	Intermediate	NA	NA	ENSG00000144642 |ENSG00000153250 |	ENSG00000144642 |ENSG00000153250 |
ENSG00000076108	722.5	2.95468	Intermediate	ENSG00000123636	NA	ENSG00000123636 |	ENSG00000123636 |
ENSG00000076201	937.5	1.52129	Singleton	NA	NA	NA	NA
ENSG00000076242	1215.8	0.888698	Singleton	NA	NA	NA	NA
ENSG00000076248	1215.8	1.0782	Singleton	NA	NA	NA	NA
ENSG00000076258	296	1.25132	SSD	ENSG00000094963	NA	NA	NA
ENSG00000076321	937.5	1.38297	Singleton	NA	NA	NA	NA
ENSG00000076344	937.5	1.5844	Relaxed	ENSG00000108370	NA	NA	ENSG00000108370 |
ENSG00000076351	937.5	1.44087	Singleton	NA	NA	NA	NA
ENSG00000076356	441	0.781369	Strict	ENSG00000221866	ENSG00000114554 |ENSG00000221866 |	ENSG00000114554 |ENSG00000130827 |ENSG00000221866 |	ENSG00000114554 |ENSG00000130827 |ENSG00000221866 |
ENSG00000076382	441	1.13891	SSD	ENSG00000258472	NA	NA	NA
ENSG00000076513	937.5	0.991846	Strict	NA	ENSG00000172932 |ENSG00000198720 |	ENSG00000172932 |ENSG00000198720 |	ENSG00000172932 |ENSG00000198720 |
ENSG00000076554	937.5	0.786061	Strict	ENSG00000276418	ENSG00000101150 |ENSG00000111907 |	ENSG00000101150 |ENSG00000111907 |ENSG00000170777 |	ENSG00000101150 |ENSG00000111907 |ENSG00000170777 |
ENSG00000076555	937.5	1.19414	Relaxed	ENSG00000278540	NA	NA	ENSG00000132142 |
ENSG00000076604	937.5	1.20367	Singleton	NA	NA	NA	NA
ENSG00000076641	441	0.966002	Singleton	NA	NA	NA	NA
ENSG00000076650	937.5	0.953798	Singleton	NA	NA	NA	NA
ENSG00000076662	104.2	0.716268	SSD	ENSG00000090339	NA	NA	NA
ENSG00000076685	937.5	2.03103	Strict	ENSG00000144130	ENSG00000144130 |	ENSG00000144130 |	ENSG00000144130 |
ENSG00000076706	535.7	0.870518	Relaxed	ENSG00000187244	NA	NA	ENSG00000187244 |
ENSG00000076716	441	1.44235	Intermediate	ENSG00000183098	NA	ENSG00000063660 |ENSG00000183098 |ENSG00000213420 |	ENSG00000063660 |ENSG00000183098 |ENSG00000213420 |
ENSG00000076770	722.5	1.26498	Strict	ENSG00000139793	ENSG00000152601 |	ENSG00000139793 |ENSG00000152601 |	ENSG00000139793 |ENSG00000152601 |
ENSG00000076826	441	1.99197	Strict	ENSG00000118200	ENSG00000130559 |	ENSG00000118200 |ENSG00000130559 |	ENSG00000118200 |ENSG00000130559 |
ENSG00000076864	937.5	2.99115	Intermediate	ENSG00000132359	NA	ENSG00000132359 |	ENSG00000132359 |
ENSG00000076924	1215.8	1.59802	Singleton	NA	NA	NA	NA
ENSG00000076928	535.7	1.26301	Strict	ENSG00000196914	ENSG00000196914 |	ENSG00000132694 |ENSG00000196914 |	ENSG00000132694 |ENSG00000196914 |
ENSG00000076944	535.7	1.42897	Strict	ENSG00000136854	ENSG00000136854 |	ENSG00000116266 |ENSG00000136854 |	ENSG00000116266 |ENSG00000136854 |
ENSG00000076984	937.5	1.1654	SSD	ENSG00000065559	NA	NA	NA
ENSG00000077009	937.5	0.957	Strict	ENSG00000106733	ENSG00000106733 |	ENSG00000106733 |	ENSG00000106733 |
ENSG00000077044	937.5	1.41485	Relaxed	ENSG00000102780	NA	NA	ENSG00000102780 |
ENSG00000077063	937.5	1.57886	SSD	ENSG00000143079	NA	NA	NA
ENSG00000077080	937.5	2.23784	Intermediate	ENSG00000136518	NA	ENSG00000136518 |	ENSG00000136518 |
ENSG00000077092	441	1.15112	Intermediate	ENSG00000131759	NA	ENSG00000131759 |ENSG00000172819 |	ENSG00000131759 |ENSG00000172819 |
ENSG00000077097	535.7	1.18393	Strict	ENSG00000131747	ENSG00000131747 |	ENSG00000131747 |	ENSG00000131747 |
ENSG00000077147	937.5	1.84076	Singleton	NA	NA	NA	NA
ENSG00000077150	441	1.04283	Intermediate	ENSG00000109320	NA	ENSG00000109320 |	ENSG00000109320 |
ENSG00000077152	937.5	1.51695	Singleton	NA	NA	NA	NA
ENSG00000077157	937.5	3.3746	Intermediate	NA	NA	ENSG00000058272 |	ENSG00000058272 |ENSG00000198435 |
ENSG00000077232	1215.8	1.39084	Singleton	NA	NA	NA	NA
ENSG00000077235	937.5	0.98236	Singleton	NA	NA	NA	NA
ENSG00000077238	414.9	1.31086	Singleton	NA	NA	NA	NA
ENSG00000077254	441	1.55197	Intermediate	ENSG00000136878	NA	ENSG00000136878 |	ENSG00000136878 |
ENSG00000077264	1215.8	0.564771	Strict	NA	ENSG00000180370 |	ENSG00000149269 |ENSG00000180370 |	ENSG00000149269 |ENSG00000180370 |
ENSG00000077274	441	1.0306	Relaxed	ENSG00000149260	NA	NA	ENSG00000149260 |
ENSG00000077279	722.5	2.36141	Strict	NA	ENSG00000170390 |	ENSG00000133083 |ENSG00000170390 |	ENSG00000133083 |ENSG00000170390 |
ENSG00000077312	1215.8	0.952881	Intermediate	ENSG00000125870	NA	ENSG00000125870 |	ENSG00000125870 |
ENSG00000077327	937.5	3.43441	Singleton	NA	NA	NA	NA
ENSG00000077348	1215.8	1.56554	Singleton	NA	NA	NA	NA
ENSG00000077380	441	1.99226	Intermediate	ENSG00000158560	NA	ENSG00000158560 |	ENSG00000158560 |
ENSG00000077420	535.7	1.35002	Strict	ENSG00000173166	ENSG00000115290 |ENSG00000141738 |ENSG00000173166 |	ENSG00000115290 |ENSG00000141738 |ENSG00000173166 |	ENSG00000106070 |ENSG00000115290 |ENSG00000141738 |ENSG00000173166 |
ENSG00000077454	535.7	1.77067	Strict	ENSG00000186001	ENSG00000186001 |	ENSG00000130224 |ENSG00000136141 |ENSG00000186001 |	ENSG00000130224 |ENSG00000136141 |ENSG00000186001 |
ENSG00000077458	441	1.05256	Intermediate	ENSG00000009780	NA	ENSG00000009780 |	ENSG00000009780 |
ENSG00000077463	937.5	0.932212	SSD	ENSG00000187531	NA	NA	NA
ENSG00000077498	722.5	1.04974	Singleton	NA	NA	NA	NA
ENSG00000077514	722.5	1.17241	Singleton	NA	NA	NA	NA
ENSG00000077522	535.7	1.85219	Strict	ENSG00000248746	ENSG00000072110 |ENSG00000130402 |	ENSG00000072110 |ENSG00000130402 |	ENSG00000072110 |ENSG00000130402 |
ENSG00000077549	1215.8	0.737443	Singleton	NA	NA	NA	NA
ENSG00000077585	722.5	0.810079	Intermediate	ENSG00000173264	NA	ENSG00000173264 |ENSG00000180998 |	ENSG00000173264 |ENSG00000180998 |
ENSG00000077616	371.2	0.910685	SSD	ENSG00000086205	NA	NA	NA
ENSG00000077684	937.5	1.91507	Strict	ENSG00000043143	ENSG00000043143 |ENSG00000102221 |	ENSG00000043143 |ENSG00000102221 |	ENSG00000043143 |ENSG00000102221 |
ENSG00000077713	937.5	2.84799	SSD	ENSG00000181035	NA	NA	NA
ENSG00000077721	535.7	0.992741	Relaxed	ENSG00000119048	NA	NA	ENSG00000119048 |
ENSG00000077782	937.5	1.0896	Intermediate	ENSG00000066468	NA	ENSG00000068078 |	ENSG00000066468 |ENSG00000068078 |ENSG00000160867 |
ENSG00000077800	937.5	2.46646	Singleton	NA	NA	NA	NA
ENSG00000077935	937.5	1.47613	Relaxed	ENSG00000072501	NA	NA	ENSG00000072501 |
ENSG00000077942	937.5	1.19358	Strict	ENSG00000163520	ENSG00000163520 |	ENSG00000163520 |	ENSG00000115380 |ENSG00000163520 |ENSG00000172638 |
ENSG00000077943	535.7	0.945544	Strict	ENSG00000138448	ENSG00000005961 |ENSG00000138448 |	ENSG00000005961 |ENSG00000138448 |ENSG00000161638 |	ENSG00000005961 |ENSG00000138448 |ENSG00000161638 |
ENSG00000077984	441	0.664963	Relaxed	NA	NA	NA	ENSG00000175315 |
ENSG00000078018	441	1.08963	Strict	ENSG00000186868	ENSG00000047849 |ENSG00000186868 |	ENSG00000047849 |ENSG00000186868 |	ENSG00000047849 |ENSG00000186868 |
ENSG00000078043	937.5	2.04758	Strict	NA	ENSG00000033800 |ENSG00000105229 |	ENSG00000033800 |ENSG00000105229 |ENSG00000131788 |	ENSG00000033800 |ENSG00000105229 |ENSG00000131788 |
ENSG00000078053	535.7	0.905476	Strict	ENSG00000136717	ENSG00000110934 |	ENSG00000110934 |ENSG00000136717 |	ENSG00000110934 |ENSG00000136717 |
ENSG00000078061	441	2.28822	SSD	ENSG00000132155	NA	NA	NA
ENSG00000078070	1215.8	1.27594	SSD	ENSG00000175198	NA	NA	NA
ENSG00000078081	535.7	0.977571	Relaxed	ENSG00000129226	NA	NA	ENSG00000005893 |ENSG00000129226 |ENSG00000185896 |
ENSG00000078098	1215.8	1.41008	SSD	ENSG00000197635	NA	NA	NA
ENSG00000078114	722.5	1.82889	Strict	NA	ENSG00000183091 |	ENSG00000183091 |	ENSG00000002834 |ENSG00000183091 |
ENSG00000078124	1215.8	0.944409	Singleton	NA	NA	NA	NA
ENSG00000078140	1215.8	0.617276	Singleton	NA	NA	NA	NA
ENSG00000078142	1215.8	1.24713	Singleton	NA	NA	NA	NA
ENSG00000078177	535.7	0.845563	Intermediate	ENSG00000244754	NA	ENSG00000139597 |	ENSG00000139597 |
ENSG00000078237	1215.8	1.23176	Singleton	NA	NA	NA	NA
ENSG00000078246	441	2.04534	Strict	ENSG00000166402	ENSG00000104804 |	ENSG00000104804 |ENSG00000166402 |	ENSG00000104804 |ENSG00000166402 |
ENSG00000078269	722.5	1.54593	Intermediate	ENSG00000159082	NA	ENSG00000159082 |	ENSG00000159082 |
ENSG00000078295	937.5	1.0728	Relaxed	ENSG00000121281	NA	NA	ENSG00000121281 |
ENSG00000078304	535.7	1.07219	Strict	ENSG00000112640	ENSG00000112640 |	ENSG00000112640 |	ENSG00000112640 |
ENSG00000078319	NA	NA	Singleton	NA	NA	NA	NA
ENSG00000078328	535.7	1.33652	Strict	ENSG00000100320	ENSG00000100320 |ENSG00000167281 |	ENSG00000100320 |ENSG00000167281 |	ENSG00000100320 |ENSG00000167281 |
ENSG00000078369	441	1.54966	Strict	ENSG00000114450	ENSG00000114450 |	ENSG00000114450 |	ENSG00000114450 |ENSG00000172354 |
ENSG00000078399	441	0.906843	Strict	ENSG00000257184	ENSG00000128709 |ENSG00000128710 |ENSG00000128713 |ENSG00000170689 |ENSG00000180806 |ENSG00000180818 |	ENSG00000128709 |ENSG00000128710 |ENSG00000128713 |ENSG00000170689 |ENSG00000180806 |ENSG00000180818 |	ENSG00000123364 |ENSG00000123388 |ENSG00000123407 |ENSG00000128709 |ENSG00000128710 |ENSG00000128713 |ENSG00000128714 |ENSG00000159184 |ENSG00000170178 |ENSG00000170689 |ENSG00000180806 |ENSG00000180818 |
ENSG00000078401	535.7	0.505193	SSD	ENSG00000124205	NA	NA	NA
ENSG00000078403	937.5	2.46631	Strict	ENSG00000275023	ENSG00000108292 |	ENSG00000108292 |	ENSG00000108292 |
ENSG00000078487	722.5	1.21531	Singleton	NA	NA	NA	NA
ENSG00000078549	441	1.13369	Relaxed	ENSG00000114812	NA	NA	ENSG00000080293 |ENSG00000144407 |ENSG00000215644 |
ENSG00000078579	441	1.27892	Strict	ENSG00000102678	ENSG00000102678 |ENSG00000196468 |	ENSG00000075388 |ENSG00000102466 |ENSG00000102678 |ENSG00000129682 |ENSG00000138675 |ENSG00000186895 |ENSG00000196468 |	ENSG00000075388 |ENSG00000102466 |ENSG00000102678 |ENSG00000129682 |ENSG00000138675 |ENSG00000140285 |ENSG00000186895 |ENSG00000196468 |
ENSG00000078589	535.7	1.08088	Relaxed	ENSG00000147138	NA	NA	ENSG00000144230 |ENSG00000171631 |ENSG00000175591 |
ENSG00000078596	441	2.06823	Relaxed	ENSG00000136156	NA	NA	ENSG00000135916 |ENSG00000136156 |
ENSG00000078618	937.5	1.50239	SSD	ENSG00000119912	NA	NA	NA
ENSG00000078668	441	0.842735	Relaxed	NA	NA	NA	ENSG00000165637 |
ENSG00000078674	722.5	0.407617	Singleton	NA	NA	NA	NA
ENSG00000078687	937.5	0.981262	Relaxed	ENSG00000090905	NA	NA	ENSG00000090905 |ENSG00000100354 |
ENSG00000078699	535.7	2.19209	Strict	NA	ENSG00000079102 |ENSG00000129993 |	ENSG00000079102 |ENSG00000129993 |	ENSG00000079102 |ENSG00000129993 |
ENSG00000078725	535.7	0.698451	Relaxed	NA	NA	NA	ENSG00000162670 |
ENSG00000078747	441	1.39482	Strict	ENSG00000123124	ENSG00000198373 |	ENSG00000123124 |ENSG00000198373 |	ENSG00000123124 |ENSG00000198373 |
ENSG00000078795	441	1.10294	Strict	ENSG00000118762	ENSG00000107593 |ENSG00000118762 |	ENSG00000107593 |ENSG00000118762 |	ENSG00000107593 |ENSG00000118762 |
ENSG00000078804	441	0.891057	Strict	ENSG00000164938	ENSG00000164938 |	ENSG00000164938 |	ENSG00000164938 |
ENSG00000078808	937.5	1.50528	Singleton	NA	NA	NA	NA
ENSG00000078814	535.7	1.0805	SSD	ENSG00000144821	NA	NA	NA
ENSG00000078898	371.2	0.954828	Singleton	NA	NA	NA	NA
ENSG00000078900	441	0.978101	Strict	ENSG00000073282	ENSG00000073282 |ENSG00000141510 |	ENSG00000073282 |ENSG00000141510 |	ENSG00000073282 |ENSG00000141510 |
ENSG00000078902	937.5	0.999861	Singleton	NA	NA	NA	NA
ENSG00000078967	937.5	0.499804	Intermediate	ENSG00000072401	NA	ENSG00000072401 |	ENSG00000072401 |ENSG00000109332 |ENSG00000131508 |
ENSG00000079101	441	1.03417	SSD	ENSG00000120885	NA	NA	NA
ENSG00000079102	535.7	2.07462	Strict	ENSG00000129993	ENSG00000078699 |ENSG00000129993 |	ENSG00000078699 |ENSG00000129993 |	ENSG00000078699 |ENSG00000129993 |
ENSG00000079112	441	0.956028	Relaxed	ENSG00000166589	NA	NA	ENSG00000166589 |
ENSG00000079134	937.5	1.24385	Singleton	NA	NA	NA	NA
ENSG00000079150	937.5	1.55801	Relaxed	ENSG00000106080	NA	NA	ENSG00000106080 |
ENSG00000079156	937.5	1.50514	Strict	NA	ENSG00000006025 |ENSG00000070882 |	ENSG00000006025 |ENSG00000070882 |	ENSG00000006025 |ENSG00000070882 |
ENSG00000079215	441	0.772065	Strict	ENSG00000105143	ENSG00000105143 |ENSG00000162383 |	ENSG00000105143 |ENSG00000162383 |	ENSG00000105143 |ENSG00000106688 |ENSG00000162383 |
ENSG00000079246	937.5	1.55526	Singleton	NA	NA	NA	NA
ENSG00000079257	441	0.441207	SSD	ENSG00000118849	NA	NA	NA
ENSG00000079263	104.2	0.633541	Singleton	NA	NA	NA	NA
ENSG00000079277	535.7	1.68033	Strict	ENSG00000099875	ENSG00000099875 |	ENSG00000099875 |	ENSG00000099875 |
ENSG00000079308	937.5	2.23457	Strict	ENSG00000111077	ENSG00000111077 |ENSG00000131746 |	ENSG00000111077 |ENSG00000131746 |ENSG00000136205 |	ENSG00000111077 |ENSG00000131746 |ENSG00000136205 |
ENSG00000079313	937.5	1.32908	SSD	ENSG00000005189	NA	NA	NA
ENSG00000079332	1215.8	0.627093	Strict	ENSG00000152700	ENSG00000152700 |	ENSG00000152700 |	ENSG00000152700 |
ENSG00000079335	1215.8	0.896828	Intermediate	ENSG00000081377	NA	ENSG00000081377 |	ENSG00000081377 |
ENSG00000079337	441	2.20363	Intermediate	ENSG00000091428	NA	ENSG00000091428 |ENSG00000108352 |ENSG00000136237 |	ENSG00000091428 |ENSG00000108352 |ENSG00000136237 |
ENSG00000079385	441	0.534982	Singleton	NA	NA	NA	NA
ENSG00000079387	1215.8	0.823658	SSD	ENSG00000163904	NA	NA	NA
ENSG00000079393	441	1.59455	Relaxed	ENSG00000188716	NA	NA	ENSG00000133878 |
ENSG00000079432	937.5	1.92449	SSD	ENSG00000114439	NA	NA	NA
ENSG00000079435	937.5	0.790734	Singleton	NA	NA	NA	NA
ENSG00000079459	1215.8	0.865039	Singleton	NA	NA	NA	NA
ENSG00000079462	441	0.967138	Strict	ENSG00000168092	ENSG00000168092 |	ENSG00000168092 |	ENSG00000168092 |
ENSG00000079482	441	2.64582	Strict	ENSG00000165895	ENSG00000145819 |ENSG00000165895 |	ENSG00000071205 |ENSG00000145819 |ENSG00000165895 |	ENSG00000071205 |ENSG00000145819 |ENSG00000165895 |
ENSG00000079557	167.4	1.11641	SSD	ENSG00000081051	NA	NA	NA
ENSG00000079616	937.5	1.93535	Singleton	NA	NA	NA	NA
ENSG00000079689	722.5	1.0552	Relaxed	NA	NA	NA	ENSG00000172137 |
ENSG00000079691	937.5	0.828099	Relaxed	NA	NA	NA	ENSG00000159753 |
ENSG00000079739	1215.8	1.03798	Relaxed	ENSG00000154330	NA	NA	ENSG00000154330 |
ENSG00000079785	937.5	3.09323	Singleton	NA	NA	NA	NA
ENSG00000079805	535.7	1.16998	Strict	ENSG00000197959	ENSG00000106976 |ENSG00000197959 |	ENSG00000106976 |ENSG00000197959 |	ENSG00000106976 |ENSG00000197959 |
ENSG00000079819	535.7	1.09641	Strict	ENSG00000159023	ENSG00000082397 |ENSG00000088367 |ENSG00000159023 |	ENSG00000082397 |ENSG00000088367 |ENSG00000159023 |	ENSG00000082397 |ENSG00000088367 |ENSG00000159023 |
ENSG00000079841	535.7	1.01976	Intermediate	NA	NA	ENSG00000176406 |	ENSG00000101098 |ENSG00000117016 |ENSG00000176406 |
ENSG00000079931	937.5	0.823296	SSD	ENSG00000123454	NA	NA	NA
ENSG00000079950	441	1.12735	Strict	ENSG00000117758	ENSG00000117758 |	ENSG00000117758 |	ENSG00000117758 |
ENSG00000079974	8.8	3.07943	SSD	ENSG00000144134	NA	NA	NA
ENSG00000079999	937.5	1.64103	Singleton	NA	NA	NA	NA
ENSG00000080007	937.5	1.79013	SSD	ENSG00000184735	NA	NA	NA
ENSG00000080031	535.7	1.33343	Relaxed	ENSG00000149177	NA	NA	ENSG00000149177 |
ENSG00000080166	722.5	0.994577	SSD	ENSG00000107165	NA	NA	NA
ENSG00000080189	1215.8	1.03117	Singleton	NA	NA	NA	NA
ENSG00000080200	535.7	0.860049	Singleton	NA	NA	NA	NA
ENSG00000080224	441	1.11766	Intermediate	ENSG00000044524	NA	ENSG00000070886 |ENSG00000116106 |	ENSG00000070886 |ENSG00000116106 |ENSG00000135333 |
ENSG00000080293	441	1.09884	Relaxed	NA	NA	NA	ENSG00000078549 |ENSG00000106128 |ENSG00000114812 |ENSG00000160801 |ENSG00000215644 |
ENSG00000080298	722.5	2.7313	Strict	ENSG00000087903	ENSG00000087903 |ENSG00000132005 |	ENSG00000087903 |ENSG00000132005 |	ENSG00000087903 |ENSG00000132005 |
ENSG00000080345	937.5	1.67418	Singleton	NA	NA	NA	NA
ENSG00000080371	937.5	1.41452	SSD	ENSG00000139832	NA	NA	NA
ENSG00000080493	535.7	1.39381	Intermediate	ENSG00000113073	NA	ENSG00000050438 |	ENSG00000050438 |ENSG00000113073 |ENSG00000144290 |ENSG00000188687 |
ENSG00000080503	535.7	1.33211	Intermediate	ENSG00000127616	NA	ENSG00000127616 |	ENSG00000127616 |
ENSG00000080511	937.5	1.24394	SSD	ENSG00000108786	NA	NA	NA
ENSG00000080546	441	0.979141	Strict	ENSG00000149212	ENSG00000130766 |	ENSG00000130766 |ENSG00000149212 |	ENSG00000130766 |ENSG00000149212 |
ENSG00000080561	722.5	1.9425	Intermediate	ENSG00000101871	NA	ENSG00000101871 |ENSG00000152503 |	ENSG00000101871 |ENSG00000152503 |
ENSG00000080572	937.5	0.921884	Singleton	NA	NA	NA	NA
ENSG00000080573	535.7	0.890496	Strict	ENSG00000060718	ENSG00000130635 |	ENSG00000060718 |ENSG00000130635 |ENSG00000204248 |	ENSG00000060718 |ENSG00000130635 |ENSG00000168542 |ENSG00000171502 |ENSG00000196739 |ENSG00000204248 |ENSG00000204262 |
ENSG00000080603	1215.8	1.2531	Strict	ENSG00000282034	ENSG00000183495 |	ENSG00000183495 |	ENSG00000183495 |
ENSG00000080608	1215.8	1.28913	Singleton	NA	NA	NA	NA
ENSG00000080618	441	1.16462	SSD	ENSG00000165078	NA	NA	NA
ENSG00000080644	722.5	0.698978	Intermediate	ENSG00000147434	NA	ENSG00000147432 |ENSG00000147434 |	ENSG00000147432 |ENSG00000147434 |
ENSG00000080709	441	1.08354	Strict	ENSG00000105642	ENSG00000143603 |	ENSG00000143603 |	ENSG00000143603 |
ENSG00000080802	1215.8	0.925909	Singleton	NA	NA	NA	NA
ENSG00000080815	535.7	0.943648	Strict	ENSG00000143801	ENSG00000143801 |	ENSG00000143801 |	ENSG00000143801 |
ENSG00000080819	1215.8	0.863968	Singleton	NA	NA	NA	NA
ENSG00000080822	722.5	1.17977	Singleton	NA	NA	NA	NA
ENSG00000080823	937.5	1.5421	Singleton	NA	NA	NA	NA
ENSG00000080824	441	0.82026	Strict	ENSG00000096384	ENSG00000096384 |	ENSG00000096384 |	ENSG00000096384 |
ENSG00000080839	535.7	1.129	Strict	ENSG00000103479	ENSG00000103479 |	ENSG00000103479 |	ENSG00000103479 |
ENSG00000080845	937.5	1.84388	Intermediate	ENSG00000170579	NA	ENSG00000170579 |	ENSG00000116544 |ENSG00000170579 |ENSG00000198010 |
ENSG00000080854	937.5	0.793135	Intermediate	ENSG00000085552	NA	ENSG00000085552 |	ENSG00000085552 |
ENSG00000080910	441	0.885475	SSD	ENSG00000276911	NA	NA	NA
ENSG00000080947	NA	NA	Singleton	NA	NA	NA	NA
ENSG00000080986	1215.8	1.38759	Singleton	NA	NA	NA	NA
ENSG00000081014	441	3.024	Singleton	NA	NA	NA	NA
ENSG00000081019	441	0.977089	Intermediate	ENSG00000187257	NA	ENSG00000187257 |	ENSG00000187257 |
ENSG00000081026	441	1.07274	Strict	ENSG00000187391	ENSG00000151276 |	ENSG00000151276 |	ENSG00000151276 |ENSG00000187391 |
ENSG00000081041	441	0.555222	Singleton	NA	NA	NA	NA
ENSG00000081051	296	1.04751	SSD	ENSG00000079557	NA	NA	NA
ENSG00000081052	535.7	1.09373	Strict	NA	ENSG00000134871 |ENSG00000197565 |	ENSG00000134871 |ENSG00000197565 |	ENSG00000134871 |ENSG00000197565 |
ENSG00000081059	441	1.20665	Strict	ENSG00000138795	ENSG00000138795 |	ENSG00000138795 |ENSG00000148737 |ENSG00000152284 |	ENSG00000138795 |ENSG00000148737 |ENSG00000152284 |
ENSG00000081087	937.5	1.56485	Singleton	NA	NA	NA	NA
ENSG00000081138	441	0.926821	Strict	NA	ENSG00000140937 |ENSG00000140945 |	ENSG00000040731 |ENSG00000062038 |ENSG00000101542 |ENSG00000113361 |ENSG00000129910 |ENSG00000140937 |ENSG00000140945 |ENSG00000145526 |ENSG00000154162 |ENSG00000179776 |	ENSG00000039068 |ENSG00000040731 |ENSG00000046604 |ENSG00000062038 |ENSG00000101542 |ENSG00000113100 |ENSG00000113361 |ENSG00000129910 |ENSG00000134755 |ENSG00000134757 |ENSG00000134760 |ENSG00000134762 |ENSG00000134765 |ENSG00000140937 |ENSG00000140945 |ENSG00000145526 |ENSG00000149654 |ENSG00000150394 |ENSG00000154162 |ENSG00000170558 |ENSG00000175065 |ENSG00000179242 |ENSG00000179776 |
ENSG00000081148	441	0.63545	SSD	ENSG00000112706	NA	NA	NA
ENSG00000081154	441	0.325137	Singleton	NA	NA	NA	NA
ENSG00000081177	937.5	1.0199	Singleton	NA	NA	NA	NA
ENSG00000081181	1215.8	1.04174	Intermediate	ENSG00000118520	NA	ENSG00000118520 |	ENSG00000118520 |
ENSG00000081189	535.7	1.34368	Strict	ENSG00000116604	ENSG00000068305 |ENSG00000116604 |ENSG00000213999 |	ENSG00000068305 |ENSG00000116604 |ENSG00000213999 |	ENSG00000068305 |ENSG00000116604 |ENSG00000213999 |
ENSG00000081237	937.5	1.23216	Singleton	NA	NA	NA	NA
ENSG00000081248	441	1.60635	Intermediate	ENSG00000151067	NA	ENSG00000151067 |ENSG00000157388 |	ENSG00000151067 |ENSG00000157388 |
ENSG00000081277	441	1.99273	Intermediate	ENSG00000057294	NA	ENSG00000057294 |	ENSG00000057294 |ENSG00000099889 |ENSG00000184363 |
ENSG00000081307	937.5	3.00831	SSD	ENSG00000124217	NA	NA	NA
ENSG00000081320	937.5	2.23911	Intermediate	ENSG00000164543	NA	ENSG00000164543 |	ENSG00000164543 |
ENSG00000081377	441	1.06811	Intermediate	ENSG00000079335	NA	ENSG00000079335 |	ENSG00000079335 |
ENSG00000081386	104.2	0.486629	SSD	ENSG00000196597	NA	NA	NA
ENSG00000081479	937.5	1.58469	Singleton	NA	NA	NA	NA
ENSG00000081665	29	0.255116	SSD	ENSG00000256229	NA	NA	NA
ENSG00000081692	937.5	2.2667	SSD	ENSG00000070495	NA	NA	NA
ENSG00000081721	937.5	1.28937	Singleton	NA	NA	NA	NA
ENSG00000081760	937.5	2.64575	Relaxed	ENSG00000111058	NA	NA	ENSG00000005187 |ENSG00000166743 |ENSG00000183549 |ENSG00000215009 |
ENSG00000081791	722.5	1.33149	Singleton	NA	NA	NA	NA
ENSG00000081800	535.7	1.00491	SSD	ENSG00000164707	NA	NA	NA
ENSG00000081803	535.7	0.731568	Strict	ENSG00000163618	ENSG00000163618 |	ENSG00000163618 |	ENSG00000163618 |
ENSG00000081818	104.2	0.86622	StrictSSD	ENSG00000113209	ENSG00000138650 |	ENSG00000138650 |	ENSG00000138650 |
ENSG00000081842	20.4	1.95399	StrictSSD	ENSG00000204962	ENSG00000102290 |ENSG00000118946 |ENSG00000165194 |ENSG00000169851 |ENSG00000184226 |ENSG00000189184 |ENSG00000197991 |	ENSG00000099715 |ENSG00000102290 |ENSG00000118946 |ENSG00000136099 |ENSG00000165194 |ENSG00000169851 |ENSG00000184226 |ENSG00000189184 |ENSG00000197991 |	ENSG00000099715 |ENSG00000102290 |ENSG00000118946 |ENSG00000136099 |ENSG00000165194 |ENSG00000169851 |ENSG00000184226 |ENSG00000189184 |ENSG00000197991 |
ENSG00000081853	104.2	0.679108	StrictSSD	ENSG00000204956	ENSG00000138650 |	ENSG00000138650 |	ENSG00000138650 |
ENSG00000081870	441	0.845072	Singleton	NA	NA	NA	NA
ENSG00000081913	535.7	1.70512	Intermediate	ENSG00000040199	NA	ENSG00000040199 |	ENSG00000040199 |
ENSG00000081923	535.7	1.21337	Intermediate	ENSG00000130270	NA	ENSG00000104043 |ENSG00000143515 |	ENSG00000104043 |ENSG00000143515 |
ENSG00000081985	441	0.948855	Intermediate	NA	NA	ENSG00000134352 |	ENSG00000113594 |ENSG00000134352 |ENSG00000145623 |ENSG00000164509 |
ENSG00000082014	535.7	1.35592	Intermediate	ENSG00000108604	NA	ENSG00000066117 |ENSG00000108604 |	ENSG00000066117 |ENSG00000108604 |
ENSG00000082068	937.5	0.876351	Singleton	NA	NA	NA	NA
ENSG00000082074	441	1.0043	SSD	ENSG00000133246	NA	NA	NA
ENSG00000082126	535.7	50001	Intermediate	NA	NA	ENSG00000161647 |	ENSG00000150054 |ENSG00000161647 |
ENSG00000082146	441	2.77443	Strict	ENSG00000266173	ENSG00000266173 |	ENSG00000266173 |	ENSG00000266173 |
ENSG00000082153	441	0.584451	Relaxed	ENSG00000136261	NA	NA	ENSG00000136261 |
ENSG00000082175	535.7	0.786236	Relaxed	ENSG00000169083	NA	NA	ENSG00000151623 |ENSG00000169083 |
ENSG00000082196	722.5	1.61677	Relaxed	ENSG00000273294	NA	NA	ENSG00000173369 |ENSG00000173372 |
ENSG00000082212	535.7	1.13475	Relaxed	NA	NA	NA	ENSG00000065833 |
ENSG00000082213	937.5	0.880043	Singleton	NA	NA	NA	NA
ENSG00000082258	937.5	2.34847	Strict	ENSG00000129315	ENSG00000129315 |	ENSG00000129315 |	ENSG00000129315 |
ENSG00000082269	535.7	1.4202	Strict	ENSG00000147724	ENSG00000147724 |	ENSG00000147724 |	ENSG00000147724 |
ENSG00000082293	722.5	0.636698	Intermediate	NA	NA	ENSG00000084636 |ENSG00000114270 |	ENSG00000049089 |ENSG00000084636 |ENSG00000114270 |ENSG00000169436 |
ENSG00000082397	441	1.07014	Strict	ENSG00000088367	ENSG00000079819 |ENSG00000159023 |	ENSG00000079819 |ENSG00000088367 |ENSG00000159023 |	ENSG00000079819 |ENSG00000088367 |ENSG00000159023 |
ENSG00000082438	441	2.00072	Relaxed	ENSG00000106078	NA	NA	ENSG00000106078 |
ENSG00000082458	937.5	49999.8	Strict	ENSG00000150672	ENSG00000150672 |	ENSG00000075711 |ENSG00000132535 |ENSG00000150672 |	ENSG00000075711 |ENSG00000132535 |ENSG00000150672 |
ENSG00000082482	441	1.14221	Strict	ENSG00000100433	ENSG00000100433 |ENSG00000182450 |	ENSG00000095981 |ENSG00000100433 |ENSG00000164626 |ENSG00000182450 |	ENSG00000095981 |ENSG00000100433 |ENSG00000164626 |ENSG00000182450 |
ENSG00000082497	441	1.0971	Singleton	NA	NA	NA	NA
ENSG00000082512	937.5	1.25144	Strict	ENSG00000131323	ENSG00000131323 |	ENSG00000131323 |	ENSG00000056558 |ENSG00000127191 |ENSG00000131323 |
ENSG00000082515	937.5	0.7799	Singleton	NA	NA	NA	NA
ENSG00000082516	937.5	1.79635	Singleton	NA	NA	NA	NA
ENSG00000082556	535.7	1.32554	Relaxed	NA	NA	NA	ENSG00000112038 |ENSG00000116329 |ENSG00000125510 |ENSG00000125522 |ENSG00000132671 |
ENSG00000082641	937.5	0.705928	Strict	ENSG00000050344	ENSG00000050344 |ENSG00000116044 |ENSG00000123405 |	ENSG00000050344 |ENSG00000116044 |ENSG00000123405 |	ENSG00000050344 |ENSG00000116044 |ENSG00000123405 |
ENSG00000082684	937.5	1.18411	Intermediate	ENSG00000112902	NA	ENSG00000112902 |	ENSG00000112902 |
ENSG00000082701	1215.8	0.949681	Intermediate	NA	NA	ENSG00000105723 |ENSG00000268643 |	ENSG00000105723 |ENSG00000268643 |
ENSG00000082781	535.7	0.738855	Intermediate	NA	NA	ENSG00000105855 |ENSG00000115221 |	ENSG00000105855 |ENSG00000115221 |ENSG00000259207 |ENSG00000259753 |
ENSG00000082805	937.5	1.07118	Strict	ENSG00000187672	ENSG00000187672 |	ENSG00000187672 |	ENSG00000187672 |
ENSG00000082898	1215.8	1.15431	Singleton	NA	NA	NA	NA
ENSG00000082929	NA	NA	Singleton	NA	NA	NA	NA
ENSG00000082996	937.5	2.90199	Strict	NA	ENSG00000108523 |	ENSG00000108523 |	ENSG00000108523 |
ENSG00000083067	937.5	0.673414	Intermediate	ENSG00000134160	NA	ENSG00000092439 |ENSG00000134160 |	ENSG00000092439 |ENSG00000134160 |
ENSG00000083093	441	1.45825	Singleton	NA	NA	NA	NA
ENSG00000083097	1215.8	1.56081	Strict	ENSG00000142197	ENSG00000142197 |	ENSG00000142197 |	ENSG00000142197 |
ENSG00000083099	937.5	0.675494	Singleton	NA	NA	NA	NA
ENSG00000083123	937.5	2.11682	SSD	ENSG00000168291	NA	NA	NA
ENSG00000083168	441	1.46444	Relaxed	ENSG00000156650	NA	NA	ENSG00000156650 |
ENSG00000083223	441	1.86029	Strict	ENSG00000134744	ENSG00000134744 |	ENSG00000134744 |	ENSG00000134744 |
ENSG00000083290	441	1.3603	Strict	ENSG00000177169	ENSG00000177169 |	ENSG00000177169 |	ENSG00000177169 |
ENSG00000083307	441	1.80867	Strict	ENSG00000134317	ENSG00000158055 |	ENSG00000134317 |ENSG00000158055 |	ENSG00000134317 |ENSG00000158055 |
ENSG00000083312	441	1.16629	Strict	ENSG00000105576	ENSG00000105576 |	ENSG00000105576 |	ENSG00000105576 |
ENSG00000083444	535.7	2.05669	Strict	ENSG00000152952	ENSG00000152952 |	ENSG00000152952 |	ENSG00000106397 |ENSG00000152952 |
ENSG00000083454	0	0.749635	IntermediateSSD	ENSG00000257950	NA	ENSG00000089041 |ENSG00000099957 |ENSG00000135124 |ENSG00000187848 |	ENSG00000089041 |ENSG00000099957 |ENSG00000135124 |ENSG00000187848 |
ENSG00000083457	441	1.49827	Relaxed	NA	NA	NA	ENSG00000005844 |ENSG00000140678 |ENSG00000156886 |ENSG00000169896 |
ENSG00000083520	1215.8	0.84491	Singleton	NA	NA	NA	NA
ENSG00000083535	722.5	0.895093	Singleton	NA	NA	NA	NA
ENSG00000083544	937.5	1.59307	SSD	ENSG00000178966	NA	NA	NA
ENSG00000083622	NA	NA	Singleton	NA	NA	NA	NA
ENSG00000083635	937.5	1.36274	Singleton	NA	NA	NA	NA
ENSG00000083642	535.7	2.06152	Strict	ENSG00000121892	ENSG00000121892 |	ENSG00000121892 |	ENSG00000121892 |
ENSG00000083720	937.5	0.527984	SSD	ENSG00000198754	NA	NA	NA
ENSG00000083750	162.6	0.886838	SSD	ENSG00000155876	NA	NA	NA
ENSG00000083782	441	0.715819	Intermediate	ENSG00000106809	NA	ENSG00000188770 |	ENSG00000106809 |ENSG00000106819 |ENSG00000106823 |ENSG00000188770 |
ENSG00000083799	937.5	1.25991	Singleton	NA	NA	NA	NA
ENSG00000083807	535.7	0.893979	Singleton	NA	NA	NA	NA
ENSG00000083812	441	2.5139	SSD	ENSG00000249471	NA	NA	NA
ENSG00000083814	104.2	0.216226	SSD	ENSG00000213762	NA	NA	NA
ENSG00000083817	100	0.23082	SSD	ENSG00000171649	NA	NA	NA
ENSG00000083828	92.3	0.29648	RelaxedSSD	NA	NA	NA	ENSG00000180787 |ENSG00000251247 |
ENSG00000083838	162.6	1.51221	SSD	ENSG00000103343	NA	NA	NA
ENSG00000083844	100	0.233361	SSD	ENSG00000204524	NA	NA	NA
ENSG00000083845	1215.8	0.337109	Singleton	NA	NA	NA	NA
ENSG00000083857	937.5	1.93346	Strict	ENSG00000165323	ENSG00000086570 |	ENSG00000086570 |ENSG00000165323 |	ENSG00000086570 |ENSG00000165323 |
ENSG00000083896	937.5	1.33642	Singleton	NA	NA	NA	NA
ENSG00000083937	937.5	1.61016	SSD	ENSG00000130724	NA	NA	NA
ENSG00000084070	1215.8	0.806548	Relaxed	NA	NA	NA	ENSG00000112305 |
ENSG00000084072	937.5	1.00271	Singleton	NA	NA	NA	NA
ENSG00000084073	1215.8	1.19712	Singleton	NA	NA	NA	NA
ENSG00000084090	937.5	1.10614	SSD	ENSG00000141179	NA	NA	NA
ENSG00000084092	937.5	0.546095	Singleton	NA	NA	NA	NA
ENSG00000084093	937.5	1.29885	Relaxed	NA	NA	NA	ENSG00000215421 |
ENSG00000084110	937.5	0.887108	Singleton	NA	NA	NA	NA
ENSG00000084112	937.5	1.73636	Strict	ENSG00000141298	ENSG00000141298 |	ENSG00000141298 |	ENSG00000141298 |
ENSG00000084207	937.5	0.774339	Intermediate	NA	NA	ENSG00000134202 |ENSG00000168765 |ENSG00000213366 |	ENSG00000134184 |ENSG00000134201 |ENSG00000134202 |ENSG00000168765 |ENSG00000213366 |
ENSG00000084234	937.5	0.494706	Strict	ENSG00000142192	ENSG00000105290 |	ENSG00000105290 |ENSG00000142192 |	ENSG00000105290 |ENSG00000142192 |
ENSG00000084444	441	1.05435	Singleton	NA	NA	NA	NA
ENSG00000084453	441	1.26061	Singleton	NA	NA	NA	NA
ENSG00000084463	937.5	0.695128	Singleton	NA	NA	NA	NA
ENSG00000084623	1215.8	1.05617	SSD	ENSG00000023734	NA	NA	NA
ENSG00000084628	535.7	1.09725	Intermediate	ENSG00000188580	NA	ENSG00000101198 |ENSG00000185942 |ENSG00000188580 |	ENSG00000101198 |ENSG00000185942 |ENSG00000188580 |
ENSG00000084636	535.7	0.754637	Intermediate	ENSG00000169436	NA	ENSG00000082293 |	ENSG00000082293 |ENSG00000101203 |ENSG00000114270 |ENSG00000168542 |ENSG00000169436 |ENSG00000187955 |ENSG00000204262 |
ENSG00000084652	937.5	1.04821	Strict	ENSG00000086712	ENSG00000164440 |	ENSG00000086712 |ENSG00000164440 |	ENSG00000086712 |ENSG00000164440 |
ENSG00000084674	937.5	1.53841	SSD	ENSG00000188897	NA	NA	NA
ENSG00000084676	535.7	0.922893	Strict	NA	ENSG00000124151 |	ENSG00000124151 |ENSG00000140396 |	ENSG00000124151 |ENSG00000140396 |
ENSG00000084693	937.5	1.77824	Singleton	NA	NA	NA	NA
ENSG00000084710	937.5	0.889482	Intermediate	ENSG00000132294	NA	ENSG00000132294 |	ENSG00000132294 |
ENSG00000084731	937.5	1.49571	Intermediate	ENSG00000101350	NA	ENSG00000101350 |	ENSG00000101350 |
ENSG00000084733	1215.8	0.78326	Singleton	NA	NA	NA	NA
ENSG00000084734	722.5	0.74327	Singleton	NA	NA	NA	NA
ENSG00000084754	937.5	1.51058	SSD	ENSG00000113790	NA	NA	NA
ENSG00000084764	535.7	1.32348	Strict	ENSG00000166974	ENSG00000101367 |ENSG00000166974 |	ENSG00000101367 |ENSG00000166974 |	ENSG00000101367 |ENSG00000166974 |
ENSG00000084774	937.5	0.862788	SSD	ENSG00000021826	NA	NA	NA
ENSG00000085063	296	0.932615	Singleton	NA	NA	NA	NA
ENSG00000085117	937.5	0.955832	SSD	ENSG00000104894	NA	NA	NA
ENSG00000085185	937.5	1.89573	Strict	ENSG00000183337	ENSG00000183337 |	ENSG00000183337 |	ENSG00000183337 |
ENSG00000085224	937.5	2.15117	SSD	ENSG00000164080	NA	NA	NA
ENSG00000085231	1215.8	0.897736	Singleton	NA	NA	NA	NA
ENSG00000085265	100	0.837369	SSD	ENSG00000160339	NA	NA	NA
ENSG00000085274	535.7	1.53842	Relaxed	ENSG00000168826	NA	NA	ENSG00000177374 |
ENSG00000085276	937.5	1.43616	Strict	ENSG00000142611	ENSG00000142611 |	ENSG00000142611 |	ENSG00000142611 |
ENSG00000085365	535.7	0.899207	SSD	ENSG00000140497	NA	NA	NA
ENSG00000085377	937.5	0.867216	SSD	ENSG00000138078	NA	NA	NA
ENSG00000085382	937.5	2.05439	SSD	ENSG00000119682	NA	NA	NA
ENSG00000085415	1215.8	0.635856	Singleton	NA	NA	NA	NA
ENSG00000085433	937.5	2.43688	Singleton	NA	NA	NA	NA
ENSG00000085449	441	3.64304	Intermediate	ENSG00000139668	NA	ENSG00000139668 |	ENSG00000139668 |
ENSG00000085465	441	1.36415	Intermediate	ENSG00000134216	NA	ENSG00000133048 |ENSG00000133063 |	ENSG00000133048 |ENSG00000133063 |
ENSG00000085491	441	0.834909	Strict	ENSG00000125648	ENSG00000148339 |	ENSG00000148339 |	ENSG00000125648 |ENSG00000148339 |ENSG00000181240 |
ENSG00000085511	1215.8	1.03596	Singleton	NA	NA	NA	NA
ENSG00000085514	296	0.656146	SSD	ENSG00000121716	NA	NA	NA
ENSG00000085552	722.5	0.958216	Intermediate	ENSG00000080854	NA	ENSG00000080854 |	ENSG00000080854 |
ENSG00000085563	1215.8	1.27421	Intermediate	ENSG00000005471	NA	ENSG00000073734 |	ENSG00000004846 |ENSG00000073734 |
ENSG00000085644	167.4	1.31858	SSD	ENSG00000171222	NA	NA	NA
ENSG00000085662	1215.8	0.753041	Intermediate	NA	NA	ENSG00000165568 |	ENSG00000165568 |
ENSG00000085719	722.5	0.985958	Intermediate	ENSG00000214078	NA	ENSG00000140848 |ENSG00000214078 |	ENSG00000140848 |ENSG00000214078 |
ENSG00000085721	1215.8	1.05323	Singleton	NA	NA	NA	NA
ENSG00000085733	937.5	1.82474	SSD	ENSG00000180353	NA	NA	NA
ENSG00000085741	937.5	1.71851	Singleton	NA	NA	NA	NA
ENSG00000085760	1215.8	1.1296	Singleton	NA	NA	NA	NA
ENSG00000085788	441	1.73521	Strict	ENSG00000107651	ENSG00000107651 |	ENSG00000107651 |	ENSG00000107651 |
ENSG00000085831	937.5	1.06965	Strict	ENSG00000155158	ENSG00000155158 |	ENSG00000155158 |	ENSG00000155158 |
ENSG00000085832	1215.8	2.21504	Strict	ENSG00000127527	ENSG00000127527 |	ENSG00000127527 |	ENSG00000127527 |
ENSG00000085840	937.5	1.73866	SSD	ENSG00000094804	NA	NA	NA
ENSG00000085871	441	0.741634	Strict	ENSG00000132965	ENSG00000213316 |	ENSG00000213316 |	ENSG00000213316 |
ENSG00000085872	937.5	1.44241	Singleton	NA	NA	NA	NA
ENSG00000085978	937.5	3.68042	Strict	ENSG00000168010	ENSG00000168010 |	ENSG00000168010 |	ENSG00000168010 |
ENSG00000085982	937.5	2.26654	Singleton	NA	NA	NA	NA
ENSG00000085998	937.5	1.95074	SSD	ENSG00000131446	NA	NA	NA
ENSG00000085999	1215.8	0.802201	Singleton	NA	NA	NA	NA
ENSG00000086015	441	1.66126	Strict	ENSG00000105613	ENSG00000069020 |ENSG00000099308 |ENSG00000105613 |	ENSG00000069020 |ENSG00000099308 |ENSG00000105613 |	ENSG00000069020 |ENSG00000099308 |ENSG00000105613 |
ENSG00000086061	937.5	1.21766	Strict	ENSG00000140403	ENSG00000140403 |	ENSG00000140403 |	ENSG00000140403 |
ENSG00000086062	535.7	1.04766	Relaxed	ENSG00000117411	NA	NA	ENSG00000117411 |
ENSG00000086065	1215.8	1.23551	Singleton	NA	NA	NA	NA
ENSG00000086102	1215.8	1.27618	SSD	ENSG00000170448	NA	NA	NA
ENSG00000086159	371.2	1.6951	RelaxedSSD	ENSG00000161798	NA	NA	ENSG00000171885 |ENSG00000240583 |ENSG00000250424 |
ENSG00000086189	1215.8	0.413026	SSD	ENSG00000029639	NA	NA	NA
ENSG00000086200	1215.8	1.60657	Singleton	NA	NA	NA	NA
ENSG00000086205	1215.8	0.870227	SSD	ENSG00000077616	NA	NA	NA
ENSG00000086232	937.5	1.26514	Singleton	NA	NA	NA	NA
ENSG00000086288	535.7	4.33395	SSD	ENSG00000181322	NA	NA	NA
ENSG00000086289	722.5	1.11734	Singleton	NA	NA	NA	NA
ENSG00000086300	441	2.05999	Relaxed	ENSG00000002919	NA	NA	ENSG00000002919 |
ENSG00000086475	937.5	0.643335	Relaxed	ENSG00000179918	NA	NA	ENSG00000179918 |
ENSG00000086504	937.5	0.921645	Singleton	NA	NA	NA	NA
ENSG00000086506	167.4	0.570875	Singleton	NA	NA	NA	NA
ENSG00000086544	441	0.701333	Strict	ENSG00000143772	ENSG00000137825 |ENSG00000143772 |	ENSG00000137825 |ENSG00000143772 |	ENSG00000137825 |ENSG00000143772 |
ENSG00000086548	29	0.544014	SSD	ENSG00000105388	NA	NA	NA
ENSG00000086570	535.7	2.18049	Strict	NA	ENSG00000083857 |	ENSG00000083857 |ENSG00000165323 |	ENSG00000083857 |ENSG00000165323 |
ENSG00000086589	1215.8	1.81994	Singleton	NA	NA	NA	NA
ENSG00000086598	1215.8	0.801481	Singleton	NA	NA	NA	NA
ENSG00000086619	1215.8	1.02439	Strict	ENSG00000197930	ENSG00000197930 |	ENSG00000197930 |	ENSG00000197930 |
ENSG00000086666	441	1.28993	Strict	ENSG00000107372	ENSG00000107372 |	ENSG00000107372 |	ENSG00000107372 |
ENSG00000086696	937.5	1.91797	Intermediate	ENSG00000176387	NA	ENSG00000170426 |	ENSG00000170426 |ENSG00000176387 |
ENSG00000086712	441	1.4742	Strict	ENSG00000084652	ENSG00000164440 |	ENSG00000084652 |ENSG00000164440 |	ENSG00000084652 |ENSG00000164440 |
ENSG00000086717	441	1.76175	Intermediate	ENSG00000156194	NA	ENSG00000156194 |	ENSG00000156194 |
ENSG00000086730	296	0.584445	Singleton	NA	NA	NA	NA
ENSG00000086758	1215.8	1.64276	SSD	ENSG00000104517	NA	NA	NA
ENSG00000086827	937.5	1.32556	Singleton	NA	NA	NA	NA
ENSG00000086848	0	1.30434	SSD	ENSG00000258529	NA	NA	NA
ENSG00000086967	535.7	1.57488	Intermediate	ENSG00000134571	NA	ENSG00000196091 |ENSG00000221986 |	ENSG00000134571 |ENSG00000196091 |ENSG00000221986 |
ENSG00000086991	722.5	1.26372	Relaxed	NA	NA	NA	ENSG00000007952 |
ENSG00000087008	937.5	1.35795	SSD	ENSG00000153093	NA	NA	NA
ENSG00000087053	937.5	1.39781	Strict	ENSG00000063601	ENSG00000063601 |ENSG00000171100 |	ENSG00000063601 |ENSG00000171100 |	ENSG00000063601 |ENSG00000171100 |
ENSG00000087074	441	1.31486	Singleton	NA	NA	NA	NA
ENSG00000087076	937.5	1.75736	Singleton	NA	NA	NA	NA
ENSG00000087077	441	0.986785	Strict	ENSG00000145012	ENSG00000145012 |	ENSG00000145012 |	ENSG00000145012 |
ENSG00000087085	441	1.18606	Intermediate	ENSG00000114200	NA	ENSG00000114200 |	ENSG00000114200 |
ENSG00000087086	441	0.541334	Singleton	NA	NA	NA	NA
ENSG00000087087	937.5	0.765705	Singleton	NA	NA	NA	NA
ENSG00000087088	722.5	0.98815	Relaxed	NA	NA	NA	ENSG00000129473 |
ENSG00000087095	937.5	1.49655	Singleton	NA	NA	NA	NA
ENSG00000087111	1215.8	1.43039	Singleton	NA	NA	NA	NA
ENSG00000087116	441	1.82039	Strict	ENSG00000156140	ENSG00000138316 |ENSG00000156140 |	ENSG00000138316 |ENSG00000145808 |ENSG00000156140 |	ENSG00000138316 |ENSG00000145808 |ENSG00000156140 |
ENSG00000087128	535.7	0.655378	Relaxed	ENSG00000185873	NA	NA	ENSG00000187045 |
ENSG00000087152	937.5	1.38522	SSD	ENSG00000253719	NA	NA	NA
ENSG00000087157	1215.8	1.2329	Singleton	NA	NA	NA	NA
ENSG00000087191	1215.8	0.631412	Singleton	NA	NA	NA	NA
ENSG00000087206	441	0.774682	Singleton	NA	NA	NA	NA
ENSG00000087237	535.7	1.0151	Singleton	NA	NA	NA	NA
ENSG00000087245	937.5	0.749818	Strict	ENSG00000100985	ENSG00000100985 |	ENSG00000100985 |	ENSG00000100985 |
ENSG00000087250	104.2	0.0957	Singleton	NA	NA	NA	NA
ENSG00000087253	937.5	0.786858	Intermediate	ENSG00000153395	NA	ENSG00000153395 |ENSG00000176454 |	ENSG00000153395 |ENSG00000176454 |
ENSG00000087258	937.5	0.836628	Singleton	NA	NA	NA	NA
ENSG00000087263	1215.8	1.45266	Singleton	NA	NA	NA	NA
ENSG00000087266	722.5	1.23895	Singleton	NA	NA	NA	NA
ENSG00000087269	1215.8	1.18035	Singleton	NA	NA	NA	NA
ENSG00000087274	722.5	1.06987	Strict	NA	ENSG00000075340 |ENSG00000148700 |	ENSG00000075340 |ENSG00000148700 |	ENSG00000075340 |ENSG00000148700 |
ENSG00000087299	937.5	0.78133	Singleton	NA	NA	NA	NA
ENSG00000087301	722.5	1.46766	Singleton	NA	NA	NA	NA
ENSG00000087302	937.5	0.869657	Singleton	NA	NA	NA	NA
ENSG00000087303	937.5	0.777939	Strict	ENSG00000116962	ENSG00000116962 |	ENSG00000116962 |	ENSG00000116962 |
ENSG00000087338	937.5	2.13116	Relaxed	ENSG00000138152	NA	NA	ENSG00000138152 |
ENSG00000087365	1215.8	1.4609	Singleton	NA	NA	NA	NA
ENSG00000087448	722.5	2.03187	Relaxed	ENSG00000234438	NA	NA	ENSG00000179023 |
ENSG00000087460	937.5	1.25111	Strict	ENSG00000141404	ENSG00000141404 |	ENSG00000141404 |	ENSG00000141404 |
ENSG00000087470	1215.8	1.00086	Singleton	NA	NA	NA	NA
ENSG00000087494	441	0.787998	Singleton	NA	NA	NA	NA
ENSG00000087495	535.7	1.18293	Intermediate	ENSG00000112137	NA	ENSG00000112419 |ENSG00000204138 |	ENSG00000112137 |ENSG00000112419 |ENSG00000204138 |
ENSG00000087502	937.5	2.17418	SSD	ENSG00000113719	NA	NA	NA
ENSG00000087510	535.7	1.6883	Strict	NA	ENSG00000008196 |ENSG00000008197 |ENSG00000116819 |	ENSG00000008196 |ENSG00000008197 |ENSG00000116819 |	ENSG00000008196 |ENSG00000008197 |ENSG00000116819 |ENSG00000137203 |
ENSG00000087586	441	1.25698	Singleton	NA	NA	NA	NA
ENSG00000087589	441	1.84894	Strict	ENSG00000111859	ENSG00000050820 |ENSG00000100842 |ENSG00000111859 |	ENSG00000050820 |ENSG00000100842 |ENSG00000111859 |	ENSG00000050820 |ENSG00000100842 |ENSG00000111859 |
ENSG00000087842	722.5	0.521356	Singleton	NA	NA	NA	NA
ENSG00000087884	441	0.784112	Singleton	NA	NA	NA	NA
ENSG00000087903	722.5	2.87517	Strict	ENSG00000080298	ENSG00000080298 |	ENSG00000080298 |ENSG00000132005 |	ENSG00000080298 |ENSG00000132005 |
ENSG00000087995	1215.8	0.877898	Strict	ENSG00000165055	ENSG00000123600 |	ENSG00000123600 |	ENSG00000123600 |
ENSG00000088002	535.7	0.805957	SSD	ENSG00000105398	NA	NA	NA
ENSG00000088035	1215.8	1.05564	Singleton	NA	NA	NA	NA
ENSG00000088038	1215.8	0.973	Singleton	NA	NA	NA	NA
ENSG00000088053	162.6	0.389389	Singleton	NA	NA	NA	NA
ENSG00000088179	937.5	1.01611	Intermediate	ENSG00000070159	NA	ENSG00000070159 |	ENSG00000070159 |
ENSG00000088205	1215.8	0.841805	Singleton	NA	NA	NA	NA
ENSG00000088247	937.5	1.34259	Intermediate	ENSG00000162613	NA	ENSG00000107164 |ENSG00000162613 |	ENSG00000107164 |ENSG00000162613 |
ENSG00000088256	937.5	0.784822	Strict	ENSG00000156052	ENSG00000156052 |	ENSG00000156052 |	ENSG00000156052 |
ENSG00000088280	937.5	3.35215	Strict	NA	ENSG00000151693 |ENSG00000153317 |	ENSG00000151693 |ENSG00000153317 |	ENSG00000151693 |ENSG00000153317 |
ENSG00000088298	937.5	1.35048	SSD	ENSG00000116406	NA	NA	NA
ENSG00000088305	535.7	0.637798	Relaxed	NA	NA	NA	ENSG00000119772 |
ENSG00000088320	441	1.85345	Strict	ENSG00000164949	ENSG00000164949 |ENSG00000166592 |	ENSG00000139890 |ENSG00000164949 |ENSG00000166592 |	ENSG00000139890 |ENSG00000164949 |ENSG00000166592 |
ENSG00000088325	722.5	0.529047	Singleton	NA	NA	NA	NA
ENSG00000088340	NA	NA	Singleton	NA	NA	NA	NA
ENSG00000088356	937.5	1.16258	Singleton	NA	NA	NA	NA
ENSG00000088367	937.5	0.885592	Strict	ENSG00000082397	ENSG00000079819 |ENSG00000159023 |	ENSG00000079819 |ENSG00000082397 |ENSG00000159023 |	ENSG00000079819 |ENSG00000082397 |ENSG00000159023 |
ENSG00000088386	535.7	1.47833	SSD	ENSG00000163406	NA	NA	NA
ENSG00000088387	937.5	1.3997	Strict	ENSG00000147251	ENSG00000135905 |ENSG00000147251 |	ENSG00000135905 |ENSG00000147251 |	ENSG00000135905 |ENSG00000147251 |
ENSG00000088448	722.5	0.75323	Intermediate	ENSG00000186352	NA	ENSG00000186352 |	ENSG00000186352 |
ENSG00000088451	937.5	2.77739	SSD	ENSG00000115652	NA	NA	NA
ENSG00000088538	937.5	1.53694	Strict	ENSG00000128512	ENSG00000128512 |	ENSG00000128512 |	ENSG00000128512 |
ENSG00000088543	535.7	0.759873	Singleton	NA	NA	NA	NA
ENSG00000088682	937.5	1.07481	Singleton	NA	NA	NA	NA
ENSG00000088726	296	0.553622	Singleton	NA	NA	NA	NA
ENSG00000088727	722.5	1.40109	SSD	ENSG00000164627	NA	NA	NA
ENSG00000088756	535.7	1.64094	Intermediate	ENSG00000124143	NA	ENSG00000124143 |	ENSG00000124143 |ENSG00000146376 |
ENSG00000088766	1215.8	1.41088	Singleton	NA	NA	NA	NA
ENSG00000088782	104.2	0.156431	Singleton	NA	NA	NA	NA
ENSG00000088808	535.7	1.2179	Strict	NA	ENSG00000104881 |ENSG00000143514 |	ENSG00000104881 |ENSG00000143514 |	ENSG00000104881 |ENSG00000143514 |
ENSG00000088812	937.5	1.43281	Strict	ENSG00000107518	ENSG00000107518 |	ENSG00000107518 |	ENSG00000107518 |
ENSG00000088826	937.5	1.25537	Intermediate	ENSG00000148832	NA	ENSG00000148832 |	ENSG00000148832 |
ENSG00000088827	441	0.629854	Singleton	NA	NA	NA	NA
ENSG00000088832	1215.8	0.869852	Intermediate	ENSG00000198225	NA	ENSG00000119782 |	ENSG00000119782 |
ENSG00000088833	1215.8	0.759022	Strict	ENSG00000215114	ENSG00000173960 |ENSG00000215114 |	ENSG00000173960 |ENSG00000215114 |	ENSG00000173960 |ENSG00000215114 |
ENSG00000088836	937.5	1.88626	Singleton	NA	NA	NA	NA
ENSG00000088854	722.5	1.08851	Singleton	NA	NA	NA	NA
ENSG00000088876	535.7	0.362158	SSD	ENSG00000164256	NA	NA	NA
ENSG00000088881	535.7	0.617308	Intermediate	NA	NA	ENSG00000108001 |ENSG00000164330 |ENSG00000221818 |	ENSG00000108001 |ENSG00000164330 |ENSG00000221818 |
ENSG00000088882	722.5	1.06331	Strict	NA	ENSG00000121898 |	ENSG00000121898 |	ENSG00000106624 |ENSG00000121898 |
ENSG00000088888	441	0.738894	Singleton	NA	NA	NA	NA
ENSG00000088899	441	1.03797	Strict	ENSG00000145911	ENSG00000061337 |	ENSG00000061337 |ENSG00000107816 |	ENSG00000061337 |ENSG00000107816 |ENSG00000145911 |
ENSG00000088926	167.4	1.22627	SSD	ENSG00000164344	NA	NA	NA
ENSG00000088930	1215.8	0.879433	Singleton	NA	NA	NA	NA
ENSG00000088970	441	0.82393	Singleton	NA	NA	NA	NA
ENSG00000088986	937.5	0.831162	Strict	ENSG00000264364	ENSG00000121083 |	ENSG00000121083 |	ENSG00000121083 |
ENSG00000088992	937.5	1.78068	Singleton	NA	NA	NA	NA
ENSG00000089006	722.5	1.9479	Strict	NA	ENSG00000172803 |	ENSG00000172803 |	ENSG00000172803 |
ENSG00000089009	1215.8	0.138298	Singleton	NA	NA	NA	NA
ENSG00000089012	29	0.472342	Singleton	NA	NA	NA	NA
ENSG00000089022	937.5	1.46827	Singleton	NA	NA	NA	NA
ENSG00000089041	441	0.874659	Intermediate	ENSG00000135124	NA	ENSG00000083454 |ENSG00000099957 |ENSG00000108405 |ENSG00000257950 |	ENSG00000083454 |ENSG00000099957 |ENSG00000108405 |ENSG00000257950 |
ENSG00000089048	1215.8	0.993605	Singleton	NA	NA	NA	NA
ENSG00000089050	441	0.442196	Singleton	NA	NA	NA	NA
ENSG00000089053	937.5	1.88694	Singleton	NA	NA	NA	NA
ENSG00000089057	535.7	1.15616	SSD	ENSG00000170482	NA	NA	NA
ENSG00000089060	937.5	1.50781	Singleton	NA	NA	NA	NA
ENSG00000089063	722.5	0.646949	Singleton	NA	NA	NA	NA
ENSG00000089091	722.5	0.669653	Singleton	NA	NA	NA	NA
ENSG00000089094	1215.8	1.58938	Strict	ENSG00000173120	ENSG00000173120 |	ENSG00000173120 |	ENSG00000099364 |ENSG00000173120 |
ENSG00000089101	937.5	0.66859	Singleton	NA	NA	NA	NA
ENSG00000089116	937.5	1.07945	Intermediate	ENSG00000273706	NA	ENSG00000132130 |	ENSG00000132130 |
ENSG00000089123	937.5	1.46656	Singleton	NA	NA	NA	NA
ENSG00000089127	162.6	1.21322	Singleton	NA	NA	NA	NA
ENSG00000089154	1215.8	1.45151	Singleton	NA	NA	NA	NA
ENSG00000089157	1215.8	0.558406	Singleton	NA	NA	NA	NA
ENSG00000089159	937.5	2.11885	Strict	ENSG00000110031	ENSG00000140682 |	ENSG00000110031 |ENSG00000140682 |	ENSG00000110031 |ENSG00000140682 |
ENSG00000089163	937.5	2.75669	SSD	ENSG00000124523	NA	NA	NA
ENSG00000089169	937.5	1.23679	Strict	NA	ENSG00000149927 |ENSG00000262359 |	ENSG00000149927 |ENSG00000262359 |	ENSG00000149927 |ENSG00000262359 |
ENSG00000089177	937.5	2.2769	Strict	ENSG00000159433	ENSG00000159433 |	ENSG00000159433 |	ENSG00000159433 |
ENSG00000089195	1215.8	0.983591	Singleton	NA	NA	NA	NA
ENSG00000089199	441	1.06085	Singleton	NA	NA	NA	NA
ENSG00000089220	1215.8	0.540467	SSD	ENSG00000134020	NA	NA	NA
ENSG00000089225	441	0.971316	Strict	ENSG00000121075	ENSG00000121075 |ENSG00000149922 |	ENSG00000121075 |ENSG00000149922 |	ENSG00000121075 |ENSG00000149922 |ENSG00000174197 |
ENSG00000089234	1215.8	0.851215	Singleton	NA	NA	NA	NA
ENSG00000089248	937.5	1.26948	Singleton	NA	NA	NA	NA
ENSG00000089250	937.5	1.52751	Strict	ENSG00000164867	ENSG00000007171 |	ENSG00000007171 |	ENSG00000007171 |ENSG00000164867 |
ENSG00000089280	937.5	0.921025	Relaxed	ENSG00000270647	NA	NA	ENSG00000172660 |ENSG00000182944 |
ENSG00000089289	1215.8	1.06789	SSD	ENSG00000266826	NA	NA	NA
ENSG00000089327	104.2	0.220192	Singleton	NA	NA	NA	NA
ENSG00000089335	29	0.439892	SSD	ENSG00000197841	NA	NA	NA
ENSG00000089351	535.7	1.21122	Intermediate	NA	NA	ENSG00000023171 |ENSG00000178075 |	ENSG00000023171 |ENSG00000178075 |
ENSG00000089356	296	0.282338	SSD	ENSG00000150201	NA	NA	NA
ENSG00000089472	535.7	0.850598	Relaxed	ENSG00000181333	NA	NA	ENSG00000047457 |ENSG00000181333 |ENSG00000185010 |
ENSG00000089486	937.5	1.26425	SSD	ENSG00000283516	NA	NA	NA
ENSG00000089505	162.6	0.813772	Singleton	NA	NA	NA	NA
ENSG00000089558	937.5	2.75034	Relaxed	NA	NA	NA	ENSG00000135519 |ENSG00000183960 |
ENSG00000089597	1215.8	0.717483	SSD	ENSG00000214013	NA	NA	NA
ENSG00000089639	441	1.89729	Intermediate	ENSG00000137962	NA	ENSG00000137962 |ENSG00000180448 |	ENSG00000137962 |ENSG00000180448 |
ENSG00000089682	722.5	2.20172	SSD	ENSG00000185946	NA	NA	NA
ENSG00000089685	937.5	1.18772	Singleton	NA	NA	NA	NA
ENSG00000089692	441	1.29674	Singleton	NA	NA	NA	NA
ENSG00000089693	937.5	100001	Relaxed	ENSG00000178053	NA	NA	ENSG00000178053 |
ENSG00000089723	441	1.39172	Strict	ENSG00000167770	ENSG00000167770 |	ENSG00000167770 |	ENSG00000167770 |
ENSG00000089737	1215.8	0.961785	Singleton	NA	NA	NA	NA
ENSG00000089775	441	1.4008	SSD	ENSG00000126804	NA	NA	NA
ENSG00000089818	937.5	0.651153	Relaxed	ENSG00000157191	NA	NA	ENSG00000157191 |
ENSG00000089820	535.7	2.22245	Intermediate	NA	NA	ENSG00000196935 |	ENSG00000163486 |ENSG00000196220 |ENSG00000196935 |
ENSG00000089847	535.7	1.36832	Intermediate	ENSG00000039560	NA	ENSG00000137831 |	ENSG00000039560 |ENSG00000137831 |ENSG00000198483 |
ENSG00000089876	937.5	1.9201	Strict	ENSG00000144045	ENSG00000144045 |	ENSG00000144045 |	ENSG00000144045 |
ENSG00000089902	441	2.09918	Strict	ENSG00000117625	ENSG00000117625 |ENSG00000167771 |	ENSG00000117625 |ENSG00000167771 |	ENSG00000117625 |ENSG00000167771 |
ENSG00000089916	441	1.36762	Strict	ENSG00000092978	ENSG00000092978 |	ENSG00000092978 |	ENSG00000092978 |
ENSG00000090006	535.7	1.59078	Intermediate	NA	NA	ENSG00000049323 |ENSG00000119681 |ENSG00000168056 |	ENSG00000049323 |ENSG00000119681 |ENSG00000168056 |
ENSG00000090013	937.5	1.15358	Singleton	NA	NA	NA	NA
ENSG00000090020	937.5	1.85135	Relaxed	NA	NA	NA	ENSG00000115616 |ENSG00000180251 |
ENSG00000090054	1215.8	1.16957	Singleton	NA	NA	NA	NA
ENSG00000090060	1215.8	1.03111	Strict	ENSG00000218823	ENSG00000115421 |	ENSG00000115421 |	ENSG00000115421 |
ENSG00000090061	937.5	2.44427	Singleton	NA	NA	NA	NA
ENSG00000090097	535.7	1.3033	Relaxed	NA	NA	NA	ENSG00000197111 |
ENSG00000090104	535.7	1.38862	Relaxed	ENSG00000127074	NA	NA	ENSG00000138835 |
ENSG00000090238	1215.8	0.921338	Strict	NA	ENSG00000100027 |ENSG00000175155 |	ENSG00000100027 |ENSG00000175155 |	ENSG00000100027 |ENSG00000166793 |ENSG00000175155 |
ENSG00000090263	937.5	0.918077	Singleton	NA	NA	NA	NA
ENSG00000090266	441	0.472356	Singleton	NA	NA	NA	NA
ENSG00000090273	937.5	1.37258	SSD	ENSG00000015676	NA	NA	NA
ENSG00000090316	1215.8	1.52615	Singleton	NA	NA	NA	NA
ENSG00000090339	162.6	0.658701	SSD	ENSG00000076662	NA	NA	NA
ENSG00000090372	441	3.72017	Strict	ENSG00000196792	ENSG00000115808 |ENSG00000196792 |	ENSG00000115808 |ENSG00000196792 |	ENSG00000115808 |ENSG00000196792 |
ENSG00000090376	535.7	1.34719	Strict	ENSG00000184216	ENSG00000134070 |	ENSG00000134070 |ENSG00000184216 |ENSG00000198001 |	ENSG00000134070 |ENSG00000184216 |ENSG00000198001 |
ENSG00000090382	937.5	0.505722	Intermediate	NA	NA	ENSG00000120563 |ENSG00000151033 |	ENSG00000120563 |ENSG00000151033 |ENSG00000157093 |
ENSG00000090402	722.5	1.59923	Intermediate	NA	NA	ENSG00000257335 |ENSG00000257743 |	ENSG00000257335 |ENSG00000257743 |
ENSG00000090432	937.5	1.07706	Singleton	NA	NA	NA	NA
ENSG00000090447	937.5	0.971383	Singleton	NA	NA	NA	NA
ENSG00000090470	441	0.614737	Singleton	NA	NA	NA	NA
ENSG00000090487	722.5	0.997544	Singleton	NA	NA	NA	NA
ENSG00000090512	441	0.982594	SSD	ENSG00000145192	NA	NA	NA
ENSG00000090520	937.5	1.66018	SSD	ENSG00000283149	NA	NA	NA
ENSG00000090530	441	1.4123	Strict	ENSG00000110811	ENSG00000110811 |	ENSG00000110811 |ENSG00000117385 |	ENSG00000110811 |ENSG00000117385 |
ENSG00000090534	296	0.941231	Singleton	NA	NA	NA	NA
ENSG00000090539	937.5	1.39745	Singleton	NA	NA	NA	NA
ENSG00000090554	296	0.863582	Singleton	NA	NA	NA	NA
ENSG00000090565	937.5	1.11012	Intermediate	ENSG00000131242	NA	ENSG00000131242 |	ENSG00000131242 |
ENSG00000090581	722.5	0.913785	Singleton	NA	NA	NA	NA
ENSG00000090612	162.6	0.790673	RelaxedSSD	ENSG00000198040	NA	NA	ENSG00000182903 |ENSG00000196247 |ENSG00000196670 |ENSG00000213799 |
ENSG00000090615	535.7	0.728168	Singleton	NA	NA	NA	NA
ENSG00000090621	535.7	0.75569	Strict	ENSG00000254535	ENSG00000070756 |ENSG00000101104 |ENSG00000254535 |	ENSG00000070756 |ENSG00000101104 |ENSG00000151846 |ENSG00000254535 |	ENSG00000070756 |ENSG00000101104 |ENSG00000151846 |ENSG00000174740 |ENSG00000254535 |
ENSG00000090659	441	0.736499	Intermediate	ENSG00000104938	NA	ENSG00000198178 |	ENSG00000198178 |
ENSG00000090661	441	1.26742	Relaxed	NA	NA	NA	ENSG00000143418 |ENSG00000154227 |
ENSG00000090674	441	0.875565	Strict	NA	ENSG00000055732 |ENSG00000153898 |	ENSG00000055732 |ENSG00000153898 |	ENSG00000055732 |ENSG00000153898 |
ENSG00000090686	937.5	2.98589	Singleton	NA	NA	NA	NA
ENSG00000090776	937.5	1.15589	Intermediate	ENSG00000125266	NA	ENSG00000108947 |ENSG00000125266 |	ENSG00000108947 |ENSG00000125266 |
ENSG00000090857	937.5	3.4404	SSD	ENSG00000123453	NA	NA	NA
ENSG00000090861	1215.8	0.84713	Relaxed	ENSG00000124608	NA	NA	ENSG00000124608 |
ENSG00000090863	937.5	1.12869	Singleton	NA	NA	NA	NA
ENSG00000090889	937.5	2.05552	SSD	ENSG00000226650	NA	NA	NA
ENSG00000090905	535.7	1.0084	Relaxed	ENSG00000078687	NA	NA	ENSG00000078687 |ENSG00000100354 |
ENSG00000090924	441	2.08034	Strict	ENSG00000126822	ENSG00000126822 |	ENSG00000126822 |	ENSG00000120278 |ENSG00000126822 |
ENSG00000090932	535.7	1.62911	Strict	NA	ENSG00000128917 |	ENSG00000128917 |ENSG00000198719 |	ENSG00000128917 |ENSG00000198719 |
ENSG00000090971	441	1.25607	Singleton	NA	NA	NA	NA
ENSG00000090975	937.5	0.998703	Intermediate	ENSG00000110697	NA	ENSG00000110697 |	ENSG00000110697 |
ENSG00000090989	937.5	0.894978	SSD	ENSG00000168952	NA	NA	NA
ENSG00000091009	441	1.21897	Strict	ENSG00000275740	ENSG00000139746 |	ENSG00000139746 |	ENSG00000139746 |
ENSG00000091010	441	1.52291	Strict	ENSG00000151615	ENSG00000151615 |ENSG00000152192 |	ENSG00000151615 |ENSG00000152192 |	ENSG00000151615 |ENSG00000152192 |
ENSG00000091039	535.7	1.3106	Strict	ENSG00000021762	ENSG00000021762 |	ENSG00000021762 |	ENSG00000021762 |
ENSG00000091073	535.7	0.903771	Intermediate	NA	NA	ENSG00000110042 |	ENSG00000110042 |ENSG00000135144 |
ENSG00000091106	441	2.86387	SSD	ENSG00000249437	NA	NA	NA
ENSG00000091127	1215.8	0.891254	SSD	ENSG00000129317	NA	NA	NA
ENSG00000091128	937.5	0.714399	Strict	ENSG00000196878	ENSG00000172037 |	ENSG00000172037 |	ENSG00000172037 |ENSG00000196878 |
ENSG00000091129	441	1.86352	Strict	ENSG00000163531	ENSG00000134121 |ENSG00000163531 |	ENSG00000134121 |ENSG00000163531 |ENSG00000198910 |	ENSG00000134121 |ENSG00000163531 |ENSG00000198910 |
ENSG00000091136	535.7	0.713098	Strict	ENSG00000172037	ENSG00000172037 |	ENSG00000172037 |	ENSG00000172037 |ENSG00000196878 |
ENSG00000091137	535.7	1.61223	Relaxed	ENSG00000091138	NA	NA	ENSG00000174502 |ENSG00000225697 |
ENSG00000091138	441	1.72139	Intermediate	ENSG00000091137	NA	ENSG00000174502 |	ENSG00000174502 |ENSG00000225697 |
ENSG00000091140	1215.8	0.660512	Singleton	NA	NA	NA	NA
ENSG00000091157	937.5	0.903159	Intermediate	ENSG00000166415	NA	ENSG00000166415 |	ENSG00000166415 |
ENSG00000091164	937.5	1.09411	Singleton	NA	NA	NA	NA
ENSG00000091181	441	0.839539	Singleton	NA	NA	NA	NA
ENSG00000091262	441	1.3195	Intermediate	ENSG00000103222	NA	ENSG00000108846 |	ENSG00000108846 |
ENSG00000091317	441	1.30153	SSD	ENSG00000183723	NA	NA	NA
ENSG00000091409	441	0.859548	Strict	ENSG00000135424	ENSG00000135424 |	ENSG00000005884 |ENSG00000135424 |	ENSG00000005884 |ENSG00000135424 |
ENSG00000091428	937.5	2.05685	Intermediate	ENSG00000079337	NA	ENSG00000079337 |ENSG00000108352 |	ENSG00000079337 |ENSG00000108352 |ENSG00000136237 |
ENSG00000091436	937.5	2.1002	Singleton	NA	NA	NA	NA
ENSG00000091482	441	1.32973	Singleton	NA	NA	NA	NA
ENSG00000091483	1215.8	0.593144	Singleton	NA	NA	NA	NA
ENSG00000091490	441	5.3022	Singleton	NA	NA	NA	NA
ENSG00000091513	535.7	0.938628	Intermediate	ENSG00000012223	NA	ENSG00000163975 |	ENSG00000163975 |
ENSG00000091527	441	0.414077	Singleton	NA	NA	NA	NA
ENSG00000091536	937.5	1.4613	SSD	ENSG00000266714	NA	NA	NA
ENSG00000091542	722.5	0.903627	Singleton	NA	NA	NA	NA
ENSG00000091583	722.5	1.58191	Relaxed	NA	NA	NA	ENSG00000143278 |
ENSG00000091592	162.6	0.492427	Singleton	NA	NA	NA	NA
ENSG00000091622	535.7	1.8989	SSD	ENSG00000154217	NA	NA	NA
ENSG00000091640	937.5	0.926693	Singleton	NA	NA	NA	NA
ENSG00000091651	937.5	1.36149	Singleton	NA	NA	NA	NA
ENSG00000091656	535.7	1.32939	Strict	ENSG00000140836	ENSG00000136367 |ENSG00000140836 |	ENSG00000136367 |ENSG00000140836 |	ENSG00000136367 |ENSG00000140836 |
ENSG00000091664	441	1.19254	Relaxed	ENSG00000104888	NA	NA	ENSG00000104888 |ENSG00000179520 |
ENSG00000091704	1215.8	0.824595	Relaxed	ENSG00000158525	NA	NA	ENSG00000163751 |
ENSG00000091732	722.5	1.08168	Singleton	NA	NA	NA	NA
ENSG00000091831	937.5	2.34692	Intermediate	ENSG00000140009	NA	ENSG00000119715 |ENSG00000151623 |	ENSG00000119715 |ENSG00000140009 |ENSG00000151623 |ENSG00000169083 |
ENSG00000091844	441	0.582544	Strict	ENSG00000171700	ENSG00000147509 |ENSG00000171700 |	ENSG00000147509 |ENSG00000171700 |	ENSG00000147509 |ENSG00000171700 |
ENSG00000091879	441	1.06277	Relaxed	NA	NA	NA	ENSG00000101280 |ENSG00000154188 |
ENSG00000091947	535.7	0.385112	Singleton	NA	NA	NA	NA
ENSG00000091972	441	0.708556	Singleton	NA	NA	NA	NA
ENSG00000091986	535.7	1.17978	Singleton	NA	NA	NA	NA
ENSG00000092009	296	0.515971	Singleton	NA	NA	NA	NA
ENSG00000092010	722.5	1.26896	SSD	ENSG00000100911	NA	NA	NA
ENSG00000092020	722.5	3.18584	Singleton	NA	NA	NA	NA
ENSG00000092036	535.7	0.576169	SSD	ENSG00000259132	NA	NA	NA
ENSG00000092051	441	1.41886	Strict	ENSG00000154118	ENSG00000104369 |ENSG00000149596 |ENSG00000154118 |	ENSG00000104369 |ENSG00000149596 |ENSG00000154118 |	ENSG00000104369 |ENSG00000149596 |ENSG00000154118 |
ENSG00000092054	1215.8	0.935674	Intermediate	ENSG00000197616	NA	ENSG00000006788 |ENSG00000109061 |ENSG00000109063 |ENSG00000125414 |ENSG00000133020 |ENSG00000264424 |	ENSG00000006788 |ENSG00000109061 |ENSG00000109063 |ENSG00000125414 |ENSG00000133020 |ENSG00000264424 |
ENSG00000092067	441	1.15742	Strict	ENSG00000245848	ENSG00000172216 |ENSG00000245848 |	ENSG00000172216 |ENSG00000221869 |ENSG00000245848 |	ENSG00000172216 |ENSG00000221869 |ENSG00000245848 |
ENSG00000092068	722.5	1.14257	Intermediate	ENSG00000130876	NA	ENSG00000103257 |	ENSG00000103257 |ENSG00000130876 |
ENSG00000092094	1215.8	0.633601	Singleton	NA	NA	NA	NA
ENSG00000092096	535.7	0.789056	Relaxed	ENSG00000137266	NA	NA	ENSG00000137266 |
ENSG00000092098	0	1.41877	SSD	ENSG00000259529	NA	NA	NA
ENSG00000092108	1215.8	1.19586	Singleton	NA	NA	NA	NA
ENSG00000092140	937.5	0.763609	SSD	ENSG00000010318	NA	NA	NA
ENSG00000092148	937.5	1.85858	SSD	ENSG00000153827	NA	NA	NA
ENSG00000092199	937.5	0.944526	Strict	NA	ENSG00000184672 |	ENSG00000184672 |	ENSG00000125970 |ENSG00000184672 |
ENSG00000092200	441	1.42507	Strict	ENSG00000103494	ENSG00000103494 |	ENSG00000103494 |	ENSG00000103494 |
ENSG00000092201	1215.8	1.06771	Singleton	NA	NA	NA	NA
ENSG00000092203	937.5	2.87166	Singleton	NA	NA	NA	NA
ENSG00000092208	937.5	1.5597	Singleton	NA	NA	NA	NA
ENSG00000092295	937.5	0.581674	Relaxed	ENSG00000124491	NA	NA	ENSG00000198959 |
ENSG00000092330	296	0.606424	Singleton	NA	NA	NA	NA
ENSG00000092345	535.7	1.18161	Relaxed	NA	NA	NA	ENSG00000152430 |
ENSG00000092377	104.2	1.29246	RelaxedSSD	ENSG00000101849	NA	NA	ENSG00000177565 |
ENSG00000092421	937.5	1.28307	Strict	ENSG00000167680	ENSG00000137872 |ENSG00000143434 |	ENSG00000137872 |ENSG00000143434 |ENSG00000167680 |	ENSG00000137872 |ENSG00000143434 |ENSG00000167680 |
ENSG00000092439	535.7	0.933889	Intermediate	ENSG00000119121	NA	ENSG00000083067 |ENSG00000119121 |ENSG00000134160 |	ENSG00000083067 |ENSG00000119121 |ENSG00000134160 |
ENSG00000092445	722.5	1.14153	Relaxed	ENSG00000167601	NA	NA	ENSG00000153208 |
ENSG00000092470	1215.8	1.15081	Singleton	NA	NA	NA	NA
ENSG00000092529	535.7	0.776775	Intermediate	ENSG00000135773	NA	ENSG00000014216 |ENSG00000135773 |ENSG00000137225 |ENSG00000162909 |ENSG00000162949 |ENSG00000182472 |	ENSG00000014216 |ENSG00000135773 |ENSG00000137225 |ENSG00000162909 |ENSG00000162949 |ENSG00000182472 |ENSG00000214711 |
ENSG00000092531	535.7	0.962789	Strict	ENSG00000132639	ENSG00000132639 |	ENSG00000132639 |	ENSG00000132639 |
ENSG00000092607	937.5	1.09164	Relaxed	ENSG00000112837	NA	NA	ENSG00000112837 |
ENSG00000092621	1215.8	1.58915	Singleton	NA	NA	NA	NA
ENSG00000092758	535.7	0.842029	Relaxed	NA	NA	NA	ENSG00000049089 |ENSG00000112280 |
ENSG00000092820	535.7	2.31002	Strict	NA	ENSG00000147065 |	ENSG00000137710 |ENSG00000147065 |	ENSG00000137710 |ENSG00000147065 |
ENSG00000092841	535.7	0.965155	Strict	ENSG00000196465	ENSG00000160808 |ENSG00000168530 |ENSG00000198336 |	ENSG00000160808 |ENSG00000168530 |ENSG00000198336 |	ENSG00000160808 |ENSG00000168530 |ENSG00000198336 |
ENSG00000092847	937.5	2.43056	Strict	NA	ENSG00000123908 |	ENSG00000123908 |	ENSG00000123908 |
ENSG00000092850	937.5	1.3816	SSD	ENSG00000167858	NA	NA	NA
ENSG00000092853	937.5	1.01831	Singleton	NA	NA	NA	NA
ENSG00000092871	937.5	0.686985	Strict	ENSG00000267618	ENSG00000170633 |	ENSG00000170633 |	ENSG00000170633 |
ENSG00000092929	535.7	1.41927	Strict	ENSG00000007516	ENSG00000007516 |	ENSG00000007516 |	ENSG00000007516 |
ENSG00000092931	937.5	0.999009	Singleton	NA	NA	NA	NA
ENSG00000092964	722.5	2.9824	Strict	NA	ENSG00000072832 |ENSG00000113657 |ENSG00000151640 |	ENSG00000072832 |ENSG00000113657 |ENSG00000147647 |ENSG00000151640 |ENSG00000157851 |	ENSG00000072832 |ENSG00000113657 |ENSG00000147647 |ENSG00000151640 |ENSG00000157851 |
ENSG00000092969	535.7	1.96789	Strict	NA	ENSG00000119699 |	ENSG00000119699 |	ENSG00000105329 |ENSG00000119699 |
ENSG00000092978	722.5	1.1387	Strict	ENSG00000089916	ENSG00000089916 |	ENSG00000089916 |	ENSG00000089916 |
ENSG00000093000	937.5	0.751002	Singleton	NA	NA	NA	NA
ENSG00000093009	1215.8	1.16655	Singleton	NA	NA	NA	NA
ENSG00000093010	722.5	0.742021	SSD	ENSG00000184154	NA	NA	NA
ENSG00000093072	937.5	0.642987	Singleton	NA	NA	NA	NA
ENSG00000093100	NA	NA	Singleton	NA	NA	NA	NA
ENSG00000093134	535.7	1.02405	Singleton	NA	NA	NA	NA
ENSG00000093144	937.5	1.08119	Singleton	NA	NA	NA	NA
ENSG00000093167	937.5	0.801031	Intermediate	ENSG00000124831	NA	ENSG00000124831 |	ENSG00000124831 |
[truncated: 56,300 more rows]

## Sheet: D2_all_case_genes
ENS gene ID	gene name	chr	start	end	biotype	DEL/DUP/BOTH	ExAC CNV score (del.score)	ExAC CNV score (dup.score)	ExAC CNV score (cnv.score)	phi	pli	TOF LOF var count	TOF HIGH impact var count	TOF MED impact var count	total HIGH/med	present in DDD (Y/N)	E9.5 TPM	E14.5 TPM	OMIM phenotype	Case CNVs overlap FULL	Case CNVs overlap WITHIN	Case CNVs overlapPARTIAL
ENSG00000272253	5S_rRNA	14	68123822	68123928	rRNA	BOTH	-	-	-	-	-	0	0	0	0	N	-	-	-	4	0	0
ENSG00000271924	5S_rRNA	2	162266065	162266181	rRNA	BOTH	-	-	-	-	-	0	0	0	0	N	-	-	-	5	0	0
ENSG00000201285	5S_rRNA	X	147089620	147089735	rRNA	DEL	-	-	-	-	-	0	0	0	0	N	-	-	-	25	0	0
ENSG00000212595	5S_rRNA	X	150194767	150194878	rRNA	DEL	-	-	-	-	-	0	0	0	0	N	-	-	-	26	0	0
ENSG00000260682	7SK	16	81993524	81996298	lincRNA	DUP	-	-	-	-	-	0	0	0	0	N	-	-	-	6	0	0
ENSG00000249352	7SK	5	68266266	68325992	lincRNA	DEL	-	-	-	-	-	0	0	0	0	N	-	-	-	4	0	0
ENSG00000271814	7SK	X	12632122	12632316	misc_RNA	DUP	-	-	-	-	-	0	0	0	0	N	-	-	-	28	0	0
ENSG00000148584	A1CF	10	52559169	52645435	protein_coding	DEL	-	-	-	0.301079	0.0036197	2	2	5	7	N	0.0121094	-	-	3	0	0
ENSG00000184389	A3GALT2	1	33772367	33786699	protein_coding	DUP	-2.62354	0.668347	-2.47163	0.054156	6.5e-07	0	0	12	12	N	0.117213	0.106501	-	3	0	0
ENSG00000094914	AAAS	12	53701240	53718648	protein_coding	DUP	-0.0332105	-0.834987	-0.554665	0.160424	4.54e-10	1	1	7	8	Y	39.4867	23.6822	Achalasia-addisonianism-alacrimia syndrome, 231550 (3), Autosomal recessive	4	0	0
ENSG00000250420	AACSP1	5	178191862	178245436	pseudogene	DEL	-	-	-	-	-	0	0	0	0	N	-	-	-	7	0	0
ENSG00000114771	AADAC	3	151531825	151546276	protein_coding	DUP	-	-	-	0.00221398	0.000181834	0	0	3	3	N	0.0866553	-	-	6	0	1
ENSG00000197953	AADACL2	3	151451704	151479127	protein_coding	DUP	-	-	-	0.00197606	1.78e-08	0	0	4	4	N	-	-	-	7	0	0
ENSG00000158122	AAED1	9	99401859	99417585	protein_coding	DEL	-0.864248	-0.708128	-0.788228	0.0776507	9.51e-08	2	2	2	4	N	14.8034	14.6181	-	6	0	0
ENSG00000103591	AAGAB	15	67493371	67547533	protein_coding	DUP	1.69832	1.18295	1.53566	0.101168	0.00810207	0	0	8	8	N	7.74876	10.2544	Keratoderma, palmoplantar, punctate type IA, 148600 (3), Autosomal dominant	3	0	0
ENSG00000115977	AAK1	2	69688532	69901481	protein_coding	DUP	0.79308	-0.362979	0.016568	0.297966	0.99932	0	0	10	10	N	2.68114	4.24227	-	3	0	0
ENSG00000127837	AAMP	2	219128850	219134980	protein_coding	BOTH	-0.0817346	-0.0550237	-0.0508828	0.452966	0.531201	0	0	4	4	N	86.1051	70.3343	-	5	0	0
ENSG00000129673	AANAT	17	74449433	74466199	protein_coding	DUP	0.262934	0.284391	0.398595	0.0199291	0.0130382	0	0	3	3	N	0.253616	0.0665161	-	4	0	0
ENSG00000131043	AAR2	20	34824381	34858840	protein_coding	DUP	-2.26843	0.546424	-0.801224	0.190804	0.000262136	1	1	11	12	N	14.9411	9.87085	-	3	0	0
ENSG00000205002	AARD	8	117950438	117956726	protein_coding	BOTH	0.017149	0.495348	0.500005	0.00241352	0.328326	0	0	2	2	N	1.75534	1.16107	-	13	0	0
ENSG00000124608	AARS2	6	44267391	44281063	protein_coding	DUP	-0.146712	0.781401	0.467519	0.0894858	1.65e-07	0	0	11	11	N	6.08999	5.58604	Combined oxidative phosphorylation deficiency 8, 614096 (3), Autosomal recessive; Leukoencephalopathy, progressive, with ovarian failure, 615889 (3), Autosomal recessive	4	0	0
ENSG00000090861	AARS	16	70286198	70323446	protein_coding	DEL	-	-	-	0.341354	4.68e-05	1	1	8	9	Y	26.4914	17.7571	Charcot-Marie-Tooth disease, axonal, type 2N, 613287 (3), Autosomal dominant; Epileptic encephalopathy, early infantile, 29, 616339 (3), Autosomal recessive	3	0	0
ENSG00000266967	AARSD1	17	41102543	41116515	protein_coding	DUP	-0.0543003	-0.47601	-0.336679	0.162354	2.44e-07	0	0	0	0	N	22.4065	17.759	-	3	0	0
ENSG00000149313	AASDHPPT	11	105946228	105969437	protein_coding	DUP	0.619062	0.201516	0.472595	0.598315	0.0839417	0	0	5	5	N	9.41178	8.37687	-	2	0	0
ENSG00000008311	AASS	7	121715701	121784334	protein_coding	DEL	-2.62354	0.293912	-1.40225	0.132071	1.36e-06	1	1	11	12	Y	0.304492	0.297083	Hyperlysinemia, 238700 (3), Autosomal recessive; Saccharopinuria, 268700 (1), Autosomal recessive	7	0	0
ENSG00000108270	AATF	17	35306175	35414171	protein_coding	DEL	-0.0915593	-1.26437	-0.888838	0.980408	1.62e-07	0	0	9	9	N	13.1932	9.9674	-	14	0	0
ENSG00000254180	AB015752.3	8	91546839	91632298	processed_transcript	BOTH	-	-	-	-	-	0	0	0	0	N	-	-	-	11	0	1
ENSG00000271153	ABC7-43041300I9.1	2	243160372	243160825	pseudogene	DEL	-	-	-	-	-	0	0	0	0	N	-	-	-	2	0	0
ENSG00000154263	ABCA10	17	67143355	67240987	protein_coding	DUP	0.25447	-0.455365	-0.167467	0.00217983	1.21e-27	1	1	8	9	N	-	-	-	4	0	0
ENSG00000144452	ABCA12	2	215796266	216003151	protein_coding	BOTH	0.575868	0.846035	0.830459	0.403147	2.02e-07	1	1	20	21	N	0.112014	0.249143	Ichthyosis, congenital, autosomal recessive 4A, 601277 (3), Autosomal recessive; Ichthyosis, congenital, autosomal recessive 4B (harlequin), 242500 (3), Autosomal recessive	5	0	0
ENSG00000179869	ABCA13	7	48211055	48687092	protein_coding	BOTH	-1.33971	1.47257	0.254109	0.0472177	3.31e-78	5	5	43	48	N	0.015088	0.0192318	-	6	1	0
ENSG00000238098	ABCA17P	16	2389151	2476700	pseudogene	DEL	-	-	-	-	-	0	0	0	0	N	-	-	-	8	0	0
ENSG00000107331	ABCA2	9	139901686	139923367	protein_coding	DUP	1.34904	0.22719	0.61274	0.0742275	1	1	1	35	36	N	2.06982	6.07672	-	14	0	0
ENSG00000198691	ABCA4	1	94458393	94586688	protein_coding	BOTH	-0.223265	0.162433	0.0828007	0.440503	1.27e-28	1	1	34	35	N	3.49792	2.57525	Cone-rod dystrophy 3, 604116 (3); Fundus flavimaculatus, 248200 (3), Autosomal recessive; {Macular degeneration, age-related, 2}, 153800 (3), Autosomal dominant; Retinal dystrophy, early-onset severe, 248200 (3), Autosomal recessive; Retinitis pigmentosa 19, 601718 (3), Autosomal recessive; Stargardt disease 1, 248200 (3), Autosomal recessive	4	0	0
ENSG00000154265	ABCA5	17	67240452	67323385	protein_coding	DUP	0.177562	0.230405	0.268054	0.269146	2.53e-15	4	4	12	16	N	2.75863	1.71777	-	4	0	0
ENSG00000154262	ABCA6	17	67074843	67138029	protein_coding	DUP	-2.62354	-2.53125	-2.47163	0.00627863	1.83e-16	1	1	14	15	N	0.0252274	0.0905396	-	4	0	0
ENSG00000141338	ABCA8	17	66863433	66951533	protein_coding	DUP	-0.543991	1.33269	0.574197	0.00875491	1.72e-33	5	5	20	25	N	0.132229	0.489511	-	4	0	1
ENSG00000231749	ABCA9-AS1	17	67000855	67014464	antisense	BOTH	-	-	-	-	-	0	0	0	0	N	-	-	-	5	0	0
ENSG00000154258	ABCA9	17	66970629	67057205	protein_coding	BOTH	-2.27547	0.581041	-0.61266	0.0172842	1.28e-26	3	3	14	17	N	0.0186784	0.739514	-	4	0	1
ENSG00000135776	ABCB10	1	229652329	229694442	protein_coding	BOTH	-0.438454	0.829443	0.364927	0.0283266	7.95e-06	0	0	8	8	N	15.3748	11.6784	-	4	0	0
ENSG00000085563	ABCB1	7	87133175	87342611	protein_coding	DEL	-1.44238	0.591033	-0.221649	0.831468	0.734474	0	0	12	12	N	0.20638	0.171671	{Colchicine resistance}, 120080 (3); {Inflammatory bowel disease 13}, 612244 (3)	5	0	2
ENSG00000005471	ABCB4	7	87031013	87109751	protein_coding	DEL	-0.00107365	0.90111	0.609875	0.238505	0.000203043	0	0	7	7	N	0.460564	0.751277	Cholestasis, intrahepatic, of pregnancy, 3, 614972 (3), Autosomal recessive, Autosomal dominant; Cholestasis, progressive familial intrahepatic 3, 602347 (3), Autosomal recessive; Gallbladder disease 1, 600803 (3), Autosomal recessive, Autosomal dominant	4	0	1
ENSG00000004846	ABCB5	7	20654830	20816658	protein_coding	DEL	-0.561329	0.709511	0.227405	0.125791	1.17e-23	0	0	11	11	N	0.024208	0.00445725	-	8	0	0
ENSG00000115657	ABCB6	2	220074490	220083712	protein_coding	DUP	0.053705	0.944183	0.686368	0.122433	2.11e-17	2	2	14	16	Y	6.54409	4.57582	[Blood group, Langereis system], 111600 (3); Dyschromatosis universalis hereditaria 3, 615402 (3), Autosomal dominant; Microphthalmia, isolated, with coloboma 7, 614497 (3), Autosomal dominant; Pseudohyperkalemia, familial, 2, due to red cell leak, 609153 (3), Autosomal dominant	5	0	0
ENSG00000131269	ABCB7	X	74273115	74376567	protein_coding	DEL	-	-	-	0.341131	0.995048	0	0	3	3	Y	15.2506	17.5426	Anemia, sideroblastic, with ataxia, 301310 (3), X-linked recessive	26	0	0
ENSG00000124574	ABCC10	6	43395104	43418168	protein_coding	DUP	-2.62354	0.080358	-1.15309	0.125839	8.31e-21	1	1	19	20	N	4.05172	3.35489	-	4	0	0
ENSG00000121270	ABCC11	16	48200821	48281479	protein_coding	BOTH	-0.0620368	0.0946281	0.0700885	0.0065581	5.7e-25	1	1	14	15	N	-	-	[Axillary odor, variation in], 117800 (3), Autosomal dominant; [Colostrum secretion, variation in], 117800 (3), Autosomal dominant; [Earwax, wet/dry], 117800 (3), Autosomal dominant	4	0	0
ENSG00000140798	ABCC12	16	48116884	48189929	protein_coding	BOTH	1.15262	0.568731	0.877949	0.0709494	2.21e-26	2	2	22	24	N	0.00369328	0.0141801	-	4	0	0
ENSG00000243064	ABCC13	21	15608527	15735075	pseudogene	BOTH	-	-	-	-	-	0	0	0	0	N	-	-	-	25	0	0
ENSG00000023839	ABCC2	10	101542489	101611949	protein_coding	DUP	-	-	-	0.186654	3.36e-29	1	1	17	18	N	0.127571	0.0985873	Dubin-Johnson syndrome, 237500 (3), Autosomal recessive	4	0	0
ENSG00000108846	ABCC3	17	48712138	48769613	protein_coding	DUP	-2.14823	0.026904	-0.849949	0.04477	2.62e-14	0	1	21	22	N	-	-	-	2	0	0
ENSG00000125257	ABCC4	13	95672083	95953687	protein_coding	DEL	-0.396132	1.1619	0.558902	0.142495	0.00131468	1	1	15	16	N	0.340251	0.517999	-	8	0	1
ENSG00000223882	ABCC5-AS1	3	183724126	183729207	antisense	BOTH	-	-	-	-	-	0	0	0	0	N	-	-	-	6	0	0
ENSG00000114770	ABCC5	3	183637722	183735803	protein_coding	BOTH	2.12058	1.05376	1.52127	0.264803	0.896205	2	2	6	8	N	21.2155	37.2358	-	6	0	0
ENSG00000173208	ABCD2	12	39943835	40013553	protein_coding	DUP	0.932391	-0.559736	-0.0718077	0.178479	2.97e-06	0	0	5	5	N	0.970386	0.739349	-	4	0	0
ENSG00000117528	ABCD3	1	94883933	94984222	protein_coding	BOTH	-0.791493	0.758372	0.144851	0.519588	0.999696	0	0	9	9	N	21.5059	19.8357	?Bile acid synthesis defect, congenital, 5, 616278 (3), Autosomal recessive	3	0	0
ENSG00000119688	ABCD4	14	74752126	74769759	protein_coding	BOTH	-0.147426	0.476491	0.280431	0.201609	1.4e-08	0	0	15	15	Y	3.40737	3.13906	Methylmalonic aciduria and homocystinuria, cblJ type, 614857 (3), Autosomal recessive	7	0	0
ENSG00000164163	ABCE1	4	146019084	146050331	protein_coding	DEL	1.12169	0.921571	1.23268	0.986179	0.999983	0	0	4	4	N	15.2186	18.7453	-	5	0	0
ENSG00000204574	ABCF1	6	30539153	30564956	protein_coding	DUP	-0.557457	1.43711	0.620147	0.199314	2.73e-06	0	1	5	6	N	293.396	240.841	-	2	0	0
ENSG00000161204	ABCF3	3	183903811	183911800	protein_coding	BOTH	1.45913	-0.978403	-0.333019	0.210007	0.00402617	0	0	14	14	N	11.8198	12.3169	-	6	0	0
ENSG00000160179	ABCG1	21	43619799	43717354	protein_coding	BOTH	0.491755	-0.59684	-0.257655	0.36726	0.358876	1	1	7	8	N	2.65325	3.31873	-	27	3	0
ENSG00000172350	ABCG4	11	119019722	119033360	protein_coding	DUP	0.573754	0.0045129	0.245373	0.426082	0.000455417	0	0	8	8	N	2.28447	1.79265	-	3	0	0
ENSG00000144827	ABHD10	3	111697857	111712210	protein_coding	DEL	-0.0162125	0.842266	0.658879	0.0508138	0.000658971	0	0	1	1	N	34.6253	21.1584	-	4	0	0
ENSG00000100997	ABHD12	20	25275379	25371619	protein_coding	DEL	0.189387	-1.00069	-0.680858	0.0920391	1.98e-06	0	0	11	11	N	13.4953	12.3847	Polyneuropathy, hearing loss, ataxia, retinitis pigmentosa, and cataract, 612674 (3), Autosomal recessive	8	0	0
ENSG00000139826	ABHD13	13	108870727	108886603	protein_coding	DEL	0.394992	-0.129024	0.128202	0.215948	0.637357	0	0	0	0	N	2.12642	4.6955	-	12	0	0
ENSG00000168792	ABHD15	17	27887565	27894155	protein_coding	DUP	-0.132665	0.753876	0.483364	0.102677	0.00179013	1	1	14	15	N	0.0901992	0.157575	-	3	0	0
ENSG00000204427	ABHD16A	6	31654726	31671221	protein_coding	DUP	-1.72028	0.877555	-0.311849	0.218787	0.988883	0	0	8	8	N	45.0647	32.3739	-	2	0	0
ENSG00000107362	ABHD17B	9	74477368	74525847	protein_coding	DUP	-0.261827	0.57089	0.308234	0.550746	0.961448	0	0	0	0	N	2.30375	5.14328	-	6	0	0
ENSG00000136379	ABHD17C	15	80972025	81047962	protein_coding	BOTH	0.0595247	0.506873	0.525253	0.053789	0.840829	0	0	1	1	N	11.884	26.6468	-	6	0	1
ENSG00000140526	ABHD2	15	89630690	89745591	protein_coding	DUP	0.797735	0.694597	0.929878	0.42028	0.849464	0	0	1	1	N	4.5235	3.87343	-	6	0	0
ENSG00000158201	ABHD3	18	19230858	19284766	protein_coding	DUP	0.491496	0.459017	0.639435	0.175451	1.34e-06	0	0	4	4	N	0.236218	0.504512	-	12	0	0
ENSG00000011198	ABHD5	3	43731605	43775863	protein_coding	DEL	0.380318	0.764159	0.757882	0.204529	3.45e-05	0	0	3	3	Y	10.5087	10.3006	Chanarin-Dorfman syndrome, 275630 (3), Autosomal recessive	3	0	0
ENSG00000127220	ABHD8	19	17402940	17421045	protein_coding	DUP	-0.217955	-0.547903	-0.47895	0.0120852	0.642341	2	2	5	7	N	12.2573	14.9875	-	8	0	1
ENSG00000136754	ABI1	10	27035522	27150016	protein_coding	BOTH	1.65823	-0.198188	0.353452	0.696517	0.632775	0	0	5	5	N	16.473	25.2019	-	6	0	1
ENSG00000138443	ABI2	2	204192942	204312446	protein_coding	DEL	0.675866	0.613651	0.822834	0.669946	0.953329	0	0	7	7	N	14.0076	19.1449	-	5	0	0
ENSG00000108798	ABI3	17	47287589	47300587	protein_coding	BOTH	0.355671	-0.2173	-0.00780657	0.0320004	0.027711	0	0	3	3	N	8.5242	7.44452	-	4	0	0
ENSG00000154175	ABI3BP	3	100468000	100712359	protein_coding	DEL	-1.02519	-0.279002	-0.54386	0.0729544	3.94e-07	1	2	27	29	N	0.0624771	0.786361	-	5	0	0
ENSG00000143322	ABL2	1	179068462	179198819	protein_coding	BOTH	0.312085	1.09698	0.971116	0.343693	0.00970258	0	0	6	6	N	3.78331	4.37274	Leukemia, acute myeloid, with eosinophilia (1)	5	0	0
ENSG00000099204	ABLIM1	10	116190872	116444762	protein_coding	BOTH	1.4518	1.59515	1.87614	0.443581	0.951992	3	3	14	17	N	11.1804	19.4683	-	10	0	1
ENSG00000163995	ABLIM2	4	7967039	8160559	protein_coding	DUP	0.337838	-0.499016	-0.24699	0.0468352	0.762416	0	1	10	11	N	0.322803	2.40377	-	11	0	0
ENSG00000173210	ABLIM3	5	148521046	148640105	protein_coding	BOTH	0.715625	1.46343	1.38319	0.394993	0.0160253	0	0	7	7	N	0.757174	2.2739	-	3	0	0
ENSG00000174429	ABRA	8	107771711	107782473	protein_coding	DEL	0.9722	-0.342141	0.0953891	0.0851178	4.06e-06	0	0	3	3	N	11.525	11.1054	-	9	0	0
ENSG00000146386	ABRACL	6	139349819	139364439	protein_coding	BOTH	0.907675	0.724005	1.00057	0.0314227	0.267693	0	0	0	0	N	372.256	183.377	-	4	0	0
ENSG00000250496	ABT1P1	4	99943462	99944282	pseudogene	BOTH	-	-	-	-	-	0	0	0	0	N	-	-	-	6	0	0
ENSG00000166016	ABTB2	11	34172535	34379555	protein_coding	DUP	0.066242	-0.711183	-0.512343	0.266368	0.12465	0	0	14	14	N	4.49194	4.8693	-	3	0	0
ENSG00000242156	AC000041.8	22	29815144	29819182	pseudogene	DEL	-	-	-	-	-	0	0	0	0	N	-	-	-	14	0	0
ENSG00000236340	AC000099.1	7	126855181	126869975	antisense	DUP	-	-	-	-	-	0	0	0	0	N	-	-	-	7	0	0
ENSG00000236105	AC000110.1	7	126935674	126936257	pseudogene	BOTH	-	-	-	-	-	0	0	0	0	N	-	-	-	7	0	0
ENSG00000232661	AC000111.3	7	117200787	117204730	antisense	DUP	-	-	-	-	-	0	0	0	0	N	-	-	-	4	0	0
ENSG00000237974	AC000111.4	7	117127791	117127983	pseudogene	DUP	-	-	-	-	-	0	0	0	0	N	-	-	-	4	0	0
ENSG00000234001	AC000111.5	7	117226261	117226470	pseudogene	DUP	-	-	-	-	-	0	0	0	0	N	-	-	-	4	0	0
ENSG00000083622	AC000111.6	7	117244845	117287469	antisense	BOTH	-	-	-	-	-	0	0	0	0	N	-	-	-	4	0	0
ENSG00000243107	AC000120.7	7	91829328	91836171	sense_overlapping	BOTH	-	-	-	-	-	0	0	0	0	N	-	-	-	5	0	0
ENSG00000224138	AC000123.4	7	126990182	126991577	antisense	DUP	-	-	-	-	-	0	0	0	0	N	-	-	-	7	0	0
ENSG00000226770	AC000124.1	7	127116937	127125858	lincRNA	BOTH	-	-	-	-	-	0	0	0	0	N	-	-	-	7	0	0
ENSG00000230820	AC000362.1	7	126621021	126621832	pseudogene	DUP	-	-	-	-	-	0	0	0	0	N	-	-	-	7	0	0
ENSG00000224981	AC000367.1	7	126508821	126510586	pseudogene	DUP	-	-	-	-	-	0	0	0	0	N	-	-	-	7	0	0
ENSG00000241921	AC000370.2	7	126019024	126064239	antisense	DUP	-	-	-	-	-	0	0	0	0	N	-	-	-	7	0	0
ENSG00000272330	AC002044.4	16	73048218	73048375	sense_intronic	DUP	-	-	-	-	-	0	0	0	0	N	-	-	-	5	0	0
ENSG00000225498	AC002064.5	7	89941810	89951906	lincRNA	DUP	-	-	-	-	-	0	0	0	0	N	-	-	-	5	0	0
ENSG00000237813	AC002066.1	7	115878314	116139519	antisense	DEL	-	-	-	-	-	0	0	1	1	N	-	-	-	4	0	0
ENSG00000216076	AC002066.2	7	115985909	115985998	miRNA	DEL	-	-	-	-	-	0	0	0	0	N	-	-	-	4	0	0
ENSG00000237729	AC002075.4	7	93299138	93299389	pseudogene	DEL	-	-	-	-	-	0	0	0	0	N	-	-	-	5	0	0
ENSG00000234695	AC002076.10	7	93520225	93522913	antisense	DEL	-	-	-	-	-	0	0	0	0	N	-	-	-	5	0	0
ENSG00000224910	AC002115.5	19	36088809	36092403	lincRNA	BOTH	-	-	-	-	-	0	0	0	0	N	-	-	-	4	0	0
ENSG00000267626	AC002115.9	19	36099187	36103568	lincRNA	BOTH	-	-	-	-	-	0	0	0	0	N	-	-	-	4	0	0
ENSG00000267698	AC002116.7	19	36505410	36536874	antisense	BOTH	-	-	-	-	-	0	0	0	0	N	-	-	-	4	0	0
ENSG00000248101	AC002116.8	19	36499540	36505137	processed_transcript	DUP	-	-	-	-	-	0	0	1	1	N	-	-	-	4	0	0
ENSG00000224505	AC002117.1	17	43227767	43238877	antisense	DUP	-	-	-	-	-	0	0	0	0	N	-	-	-	3	0	0
ENSG00000259242	AC002306.1	19	19717159	19719469	antisense	BOTH	-	-	-	-	-	0	0	0	0	N	-	-	-	4	0	0
ENSG00000260494	AC002310.10	16	30548523	30549552	pseudogene	DEL	-	-	-	-	-	0	0	0	0	N	-	-	-	3	0	0
ENSG00000235560	AC002310.12	16	30546073	30548465	antisense	BOTH	-	-	-	-	-	0	0	0	0	N	-	-	-	3	0	0
ENSG00000260869	AC002310.13	16	30545548	30569600	protein_coding	BOTH	-	-	-	-	-	0	0	1	1	N	-	-	-	3	0	0
ENSG00000261588	AC002310.17	16	30598983	30599241	pseudogene	BOTH	-	-	-	-	-	0	0	0	0	N	-	-	-	3	0	0
ENSG00000239791	AC002310.7	16	30583571	30595181	antisense	BOTH	-	-	-	-	-	0	0	0	0	N	-	-	-	3	0	0
ENSG00000267190	AC002314.4	19	36174680	36175103	pseudogene	DUP	-	-	-	-	-	0	0	0	0	N	-	-	-	4	0	0
ENSG00000236481	AC002331.1	16	26596076	26606134	lincRNA	BOTH	-	-	-	-	-	0	0	0	0	N	-	-	-	2	0	0
ENSG00000234469	AC002365.1	X	9935392	9936134	protein_coding	BOTH	-	-	-	-	-	0	0	2	2	N	-	-	-	28	0	0
ENSG00000232392	AC002366.3	X	11352353	11354021	pseudogene	DUP	-	-	-	-	-	0	0	0	0	N	-	-	-	29	0	0
ENSG00000237741	AC002368.4	X	147579633	147582135	antisense	DEL	-	-	-	-	-	0	0	0	0	N	-	-	-	26	0	0
ENSG00000230941	AC002386.1	7	108962377	108966372	lincRNA	DUP	-	-	-	-	-	0	0	0	0	N	-	-	-	4	0	0
ENSG00000266269	AC002395.1	12	111925282	111925382	miRNA	DEL	-	-	-	-	-	0	0	0	0	N	-	-	-	3	0	0
ENSG00000267439	AC002398.11	19	36237958	36244316	antisense	DUP	-	-	-	-	-	0	0	0	0	N	-	-	-	4	0	0
ENSG00000267328	AC002398.12	19	36245467	36246391	antisense	DUP	-	-	-	-	-	0	0	0	0	N	-	-	-	4	0	0
ENSG00000267049	AC002398.13	19	36260046	36261930	antisense	DUP	-	-	-	-	-	0	0	0	0	N	-	-	-	4	0	0
ENSG00000225872	AC002398.5	19	36279778	36288787	lincRNA	DUP	-	-	-	-	-	0	2	2	4	N	-	-	-	4	0	0
ENSG00000188223	AC002398.9	19	36236579	36245420	protein_coding	DUP	-0.488327	-1.15884	-1.01585	-	-	0	0	0	0	N	-	-	-	4	0	0
ENSG00000236472	AC002401.1	17	48212951	48223541	antisense	DUP	-	-	-	-	-	0	0	0	0	N	-	-	-	2	0	0
ENSG00000231153	AC002429.4	7	94647719	94647866	pseudogene	DEL	-	-	-	-	-	0	0	0	0	N	-	-	-	6	0	0
ENSG00000236197	AC002429.5	7	94784025	94843644	antisense	DEL	-	-	-	-	-	0	0	0	0	N	-	-	-	6	0	0
ENSG00000269449	AC002451.1	7	95171457	95173854	protein_coding	DEL	-	-	-	-	-	0	0	0	0	N	-	-	-	6	0	0
ENSG00000231170	AC002451.3	7	95225994	95243031	antisense	DEL	-	-	-	-	-	0	0	0	0	N	-	-	-	6	0	0
ENSG00000237819	AC002454.1	7	92465797	92546501	antisense	BOTH	-	-	-	-	-	0	0	0	0	N	-	-	-	5	0	0
ENSG00000223646	AC002463.3	7	112262433	112348135	lincRNA	DEL	-	-	-	-	-	0	0	0	0	N	-	-	-	5	0	0
ENSG00000238202	AC002465.2	7	116940915	116962290	antisense	DEL	-	-	-	-	-	0	0	0	0	N	-	-	-	4	0	0
ENSG00000241764	AC002467.7	7	107383262	107385026	antisense	BOTH	-	-	-	-	-	0	1	1	2	N	-	-	-	4	0	0
ENSG00000238033	AC002480.2	7	22689579	22705152	lincRNA	BOTH	-	-	-	-	-	0	0	1	1	N	-	-	-	8	0	0
ENSG00000232759	AC002480.3	7	22602956	22613615	antisense	BOTH	-	-	-	-	-	0	0	0	0	N	-	-	-	8	0	0
ENSG00000232949	AC002480.4	7	22629324	22631241	antisense	BOTH	-	-	-	-	-	0	0	0	0	N	-	-	-	8	0	0
ENSG00000225541	AC002480.5	7	22611226	22701411	sense_overlapping	BOTH	-	-	-	-	-	0	0	0	0	N	-	-	-	8	0	0
ENSG00000223866	AC002486.3	7	20681181	20681571	pseudogene	DEL	-	-	-	-	-	0	0	0	0	N	-	-	-	8	0	0
ENSG00000205786	AC002511.1	19	35890413	35910287	lincRNA	BOTH	-	-	-	-	-	0	0	2	2	N	-	-	-	4	0	0
ENSG00000233214	AC002511.2	19	35914964	35915554	lincRNA	BOTH	-	-	-	-	-	0	0	0	0	N	-	-	-	4	0	0
ENSG00000232680	AC002511.3	19	35923859	35925544	lincRNA	BOTH	-	-	-	-	-	0	0	1	1	N	-	-	-	4	0	0
ENSG00000242186	AC002523.1	X	148138246	148138696	pseudogene	DEL	-	-	-	-	-	0	0	0	0	N	-	-	-	27	0	0
ENSG00000230258	AC002539.1	17	68013465	68125000	antisense	DUP	-	-	-	-	-	0	0	0	0	N	-	-	-	3	0	0
ENSG00000252100	AC002539.2	17	67945002	67945088	miRNA	DUP	-	-	-	-	-	0	0	0	0	N	-	-	-	3	0	0
ENSG00000227532	AC002542.2	7	116827602	116827794	pseudogene	DUP	-	-	-	-	-	0	0	0	0	N	-	-	-	4	0	0
ENSG00000235945	AC002543.2	7	116513508	116516430	pseudogene	BOTH	-	-	-	-	-	0	0	0	0	N	-	-	-	4	0	0
ENSG00000261736	AC002551.1	16	27654520	27655984	sense_intronic	DEL	-	-	-	-	-	0	0	0	0	N	-	-	-	3	0	0
ENSG00000221386	AC002979.1	12	111740604	111740703	miRNA	DEL	-	-	-	-	-	0	0	0	0	N	-	-	-	3	0	0
ENSG00000252111	AC002981.1	X	12166437	12166520	miRNA	DUP	-	-	-	-	-	0	0	0	0	N	-	-	-	27	0	0
ENSG00000268193	AC002985.3	19	19017822	19045206	protein_coding	DUP	-0.0150269	-0.0982816	-0.0596593	-	-	0	0	0	0	N	-	-	-	6	0	0
ENSG00000252586	AC002992.1	Y	14482123	14482230	miRNA	BOTH	-	-	-	-	-	0	0	0	0	N	-	-	-	8	0	0
ENSG00000196861	AC002994.1	17	59667894	59668541	pseudogene	BOTH	-	-	-	-	-	0	0	0	0	N	-	-	-	9	0	0
ENSG00000264517	AC003001.1	X	84499101	84499177	miRNA	DEL	-	-	-	-	-	0	0	1	1	N	-	-	-	25	0	0
ENSG00000268133	AC003002.4	19	57874934	57909952	protein_coding	DUP	-0.175391	-1.59242	-1.16882	-	-	0	0	0	0	N	-	-	-	2	0	0
ENSG00000269533	AC003002.6	19	57901252	57931362	protein_coding	DUP	-0.174503	-0.123168	-0.132278	-	-	0	0	0	0	N	-	-	-	2	0	0
ENSG00000264453	AC003006.1	19	58249833	58249918	miRNA	DEL	-	-	-	-	-	0	0	0	0	N	-	-	-	3	0	0
ENSG00000269026	AC003006.7	19	58193413	58264943	protein_coding	DEL	-2.41884	-2.30343	-2.39261	-	-	0	0	0	0	N	-	-	-	2	0	1
ENSG00000262011	AC003009.1	16	13425225	13426440	antisense	DEL	-	-	-	-	-	0	0	0	0	N	-	-	-	4	0	0
ENSG00000264331	AC003035.1	X	14093910	14094010	miRNA	BOTH	-	-	-	-	-	0	0	0	0	N	-	-	-	27	0	0
ENSG00000268413	AC003043.1	17	42335297	42355825	protein_coding	DUP	-	-	-	-	-	0	0	0	0	N	-	-	-	5	0	0
ENSG00000214684	AC003045.1	7	117080036	117080834	pseudogene	BOTH	-	-	-	-	-	0	0	0	0	N	-	-	-	4	0	0
ENSG00000227517	AC003051.1	17	67573392	67899141	lincRNA	DUP	-	-	-	-	-	0	0	2	2	N	-	-	-	3	0	0
ENSG00000203505	AC003079.1	7	95159502	95159787	pseudogene	DEL	-	-	-	-	-	0	0	0	0	N	-	-	-	6	0	0
ENSG00000234826	AC003084.2	7	117638912	117644099	lincRNA	DEL	-	-	-	-	-	0	0	0	0	N	-	-	-	5	0	0
ENSG00000223561	AC003090.1	7	25632971	25790614	lincRNA	BOTH	-	-	-	-	-	0	0	0	0	N	-	-	-	6	0	0
ENSG00000228768	AC003101.1	17	29898161	29902678	protein_coding	BOTH	-	-	-	-	0.113322	0	0	5	5	N	-	-	-	4	0	0
ENSG00000214921	AC003102.1	17	42325758	42327236	protein_coding	DUP	-	-	-	-	-	0	0	0	0	N	-	-	-	5	0	0
ENSG00000267750	AC003102.3	17	42376942	42392683	antisense	DUP	-	-	-	-	-	0	0	1	1	N	-	-	-	4	0	0
ENSG00000221278	AC003658.1	X	14783097	14783239	miRNA	DUP	-	-	-	-	-	0	0	0	0	N	-	-	-	29	0	0
ENSG00000234494	AC003665.1	17	45974696	46018776	antisense	DUP	-	-	-	-	-	0	0	0	0	N	-	-	-	2	0	0
ENSG00000222133	AC003666.1	X	10184638	10184739	miRNA	DUP	-	-	-	-	-	0	0	0	0	N	-	-	-	28	0	0
ENSG00000235139	AC003984.1	7	84161792	84213638	lincRNA	DUP	-	-	-	-	-	0	0	0	0	N	-	-	-	4	0	0
ENSG00000229533	AC003986.5	7	19183916	19185876	antisense	DEL	-	-	-	-	-	0	0	0	0	N	-	-	-	8	0	0
ENSG00000232821	AC003986.6	7	19152097	19153894	antisense	DUP	-	-	-	-	-	0	0	0	0	N	-	-	-	8	0	0
ENSG00000236536	AC003986.7	7	19159556	19161539	antisense	BOTH	-	-	-	-	-	0	0	2	2	N	-	-	-	8	0	0
ENSG00000234223	AC003988.1	7	79875725	79941772	lincRNA	DEL	-	-	-	-	-	0	0	0	0	N	-	-	-	4	0	0
ENSG00000228113	AC003991.3	7	87848674	87921781	antisense	BOTH	-	-	-	-	-	0	0	0	0	N	-	-	-	7	0	0
ENSG00000224322	AC004009.3	7	27401462	27449557	lincRNA	BOTH	-	-	-	-	-	0	0	0	0	N	-	-	-	7	0	1
ENSG00000233942	AC004012.1	7	95101147	95103310	lincRNA	DEL	-	-	-	-	-	0	0	0	0	N	-	-	-	6	0	0
ENSG00000238976	AC004016.1	7	24940431	24940524	miRNA	DEL	-	-	-	-	-	0	0	0	0	N	-	-	-	6	0	0
ENSG00000234999	AC004016.2	7	24945754	24946213	pseudogene	DEL	-	-	-	-	-	0	0	0	0	N	-	-	-	6	0	0
ENSG00000229492	AC004019.10	22	17897744	17898875	pseudogene	DEL	-	-	-	-	-	0	0	0	0	N	-	-	-	18	0	0
ENSG00000237160	AC004022.7	7	94978030	94978222	pseudogene	DEL	-	-	-	-	-	0	0	0	0	N	-	-	-	6	0	0
ENSG00000223442	AC004041.2	5	131966281	131999964	antisense	DEL	-	-	-	-	-	0	0	0	0	N	-	-	-	4	0	0
ENSG00000245384	AC004053.1	4	105412122	105618749	antisense	DUP	-	-	-	-	-	0	0	0	0	N	-	-	-	3	0	0
ENSG00000250670	AC004063.1	4	105478117	105490034	lincRNA	DUP	-	-	-	-	-	0	0	0	0	N	-	-	-	3	0	0
ENSG00000216425	AC004066.2	4	106447753	106448554	pseudogene	DUP	-	-	-	-	-	0	0	1	1	N	-	-	-	3	0	0
ENSG00000250522	AC004066.3	4	106461347	106473512	antisense	DUP	-	-	-	-	-	0	0	0	0	N	-	-	-	3	0	0
ENSG00000273447	AC004067.5	4	110613160	110613859	antisense	DUP	-	-	-	-	-	0	0	0	0	N	-	-	-	2	0	0
ENSG00000251473	AC004069.1	4	106024048	106025161	pseudogene	DUP	-	-	-	-	-	0	0	0	0	N	-	-	-	3	0	0
ENSG00000231110	AC004070.1	X	139298187	139298956	lincRNA	DEL	-	-	-	-	-	0	0	0	0	N	-	-	-	26	0	0
ENSG00000230311	AC004074.3	X	72442960	72443394	pseudogene	DEL	-	-	-	-	-	0	0	0	0	N	-	-	-	25	0	0
ENSG00000237014	AC004074.4	X	72457483	72458545	pseudogene	DEL	-	-	-	-	-	0	0	0	0	N	-	-	-	25	0	0
ENSG00000268533	AC004076.7	19	57905551	57949825	protein_coding	DUP	-	-	-	-	-	0	0	4	4	N	-	-	-	2	0	0
ENSG00000268163	AC004076.9	19	57949338	57988904	protein_coding	DUP	-1.74048	-2.53125	-2.47163	-	0.00560569	0	0	1	1	N	0.00639193	0.212482	-	2	0	0
ENSG00000266055	AC004079.1	7	27062156	27062295	miRNA	BOTH	-	-	-	-	-	0	0	0	0	N	-	-	-	7	0	0
ENSG00000226851	AC004112.4	7	111968244	112049678	antisense	DEL	-	-	-	-	-	0	0	1	1	N	-	-	-	5	0	0
ENSG00000232922	AC004112.5	7	112013788	112014305	pseudogene	DEL	-	-	-	-	-	0	0	0	0	N	-	-	-	5	0	0
ENSG00000236232	AC004112.7	7	112014379	112015484	pseudogene	DEL	-	-	-	-	-	0	0	0	0	N	-	-	-	5	0	0
ENSG00000260264	AC004125.3	16	24247425	24264184	lincRNA	DUP	-	-	-	-	-	0	0	0	0	N	-	-	-	2	0	0
ENSG00000234406	AC004129.7	7	25225242	25228343	pseudogene	DEL	-	-	-	-	-	0	0	0	0	N	-	-	-	6	0	0
ENSG00000213798	AC004129.9	7	25251789	25252584	pseudogene	DEL	-	-	-	-	-	0	0	0	0	N	-	-	-	6	0	0
ENSG00000230853	AC004159.1	7	79725916	79726531	pseudogene	DUP	-	-	-	-	-	0	0	0	0	N	-	-	-	4	0	0
ENSG00000226107	AC004383.3	X	133656732	133657020	pseudogene	DEL	-	-	-	-	-	0	0	0	0	N	-	-	-	25	0	0
ENSG00000226515	AC004386.3	X	73562548	73562695	pseudogene	DEL	-	-	-	-	-	0	0	0	0	N	-	-	-	25	0	0
ENSG00000213269	AC004386.4	X	73595960	73596720	pseudogene	DEL	-	-	-	-	-	0	0	0	0	N	-	-	-	25	0	0
ENSG00000269131	AC004447.2	19	19101702	19104419	antisense	DUP	-	-	-	-	-	0	0	0	0	N	-	-	-	6	0	0
ENSG00000146677	AC004453.8	7	44507441	44507939	pseudogene	DUP	-	-	-	-	-	0	0	0	0	N	-	-	-	8	0	0
ENSG00000238385	AC004458.1	7	96097643	96097734	miRNA	BOTH	-	-	-	-	-	0	0	0	0	N	-	-	-	5	0	0
ENSG00000228944	AC004485.3	7	24236281	24295338	antisense	BOTH	-	-	-	-	-	0	0	0	0	N	-	-	-	7	0	0
ENSG00000266430	AC004520.1	7	26099959	26100058	miRNA	DEL	-	-	-	-	-	0	0	0	0	N	-	-	-	7	0	0
ENSG00000225792	AC004540.4	7	26411764	26416321	antisense	BOTH	-	-	-	-	-	0	0	0	0	N	-	-	-	7	0	0
ENSG00000214870	AC004540.5	7	26438213	26538594	lincRNA	BOTH	-	-	-	-	-	0	0	0	0	N	-	-	-	7	0	0
ENSG00000221576	AC004543.1	7	19759011	19759074	miRNA	DEL	-	-	-	-	-	0	0	0	0	N	-	-	-	8	0	0
ENSG00000237921	AC004543.2	7	19853308	19857713	lincRNA	DEL	-	-	-	-	-	0	0	0	0	N	-	-	-	8	0	0
ENSG00000229893	AC004549.6	7	27773014	27780014	antisense	BOTH	-	-	-	-	-	0	0	0	0	N	-	-	-	8	0	0
ENSG00000264746	AC004552.1	X	24366926	24367023	miRNA	DEL	-	-	-	-	-	0	0	0	0	N	-	-	-	25	0	0
ENSG00000237560	AC004562.1	17	67957848	67979679	lincRNA	DUP	-	-	-	-	-	0	0	0	0	N	-	-	-	3	0	0
ENSG00000266862	AC004595.1	7	21461887	21461986	miRNA	DEL	-	-	-	-	-	0	0	0	0	N	-	-	-	8	0	0
ENSG00000267304	AC004637.1	19	3672580	3674293	antisense	DUP	-	-	-	-	-	0	0	0	0	N	-	-	-	6	0	0
ENSG00000264224	AC004655.1	X	24716239	24716308	miRNA	DEL	-	-	-	-	-	0	0	0	0	N	-	-	-	25	0	0
ENSG00000265506	AC004656.1	X	24535357	24535457	miRNA	DEL	-	-	-	-	-	0	0	0	0	N	-	-	-	25	0	0
ENSG00000221786	AC004673.1	X	23138949	23139022	miRNA	DEL	-	-	-	-	-	0	0	0	0	N	-	-	-	27	0	0
ENSG00000228680	AC004692.4	7	43278665	43288867	antisense	DUP	-	-	-	-	-	0	0	0	0	N	-	-	-	8	0	0
ENSG00000213717	AC004692.5	7	43313758	43314181	pseudogene	DUP	-	-	-	-	-	0	0	0	0	N	-	-	-	8	0	0
ENSG00000223201	AC004699.1	19	15163741	15163885	miRNA	DEL	-	-	-	-	-	0	0	0	0	N	-	-	-	6	0	0
ENSG00000226522	AC004744.3	7	18931719	18939056	antisense	DUP	-	-	-	-	-	0	0	0	0	N	-	-	-	8	0	0
ENSG00000221192	AC004745.1	7	96920826	96920908	miRNA	BOTH	-	-	-	-	-	0	0	0	0	N	-	-	-	6	0	0
ENSG00000263954	AC004769.1	5	129613318	129613386	miRNA	DEL	-	-	-	-	-	0	0	0	0	N	-	-	-	6	0	0
ENSG00000229944	AC004797.1	17	47500970	47502298	pseudogene	BOTH	-	-	-	-	-	0	0	0	0	N	-	-	-	3	0	0
ENSG00000267901	AC004817.1	14	71683031	71683462	protein_coding	DEL	-	-	-	-	-	0	0	0	0	N	-	-	-	4	0	0
ENSG00000266727	AC004824.1	1	17740127	17740190	miRNA	DUP	-	-	-	-	-	0	0	0	0	N	-	-	-	5	0	0
ENSG00000269468	AC004824.2	1	17655507	17676070	protein_coding	DUP	-	-	-	-	-	0	0	3	3	N	-	-	-	5	0	0
ENSG00000203606	AC004832.1	22	30831531	30832231	pseudogene	DUP	-	-	-	-	-	0	0	0	0	N	-	-	-	12	0	0
ENSG00000106540	AC004837.3	7	39649316	39649879	pseudogene	DUP	-	-	-	-	-	0	0	0	0	N	-	-	-	7	0	0
ENSG00000231951	AC004837.4	7	39649209	39649889	antisense	DUP	-	-	-	-	-	0	0	0	0	N	-	-	-	7	0	0
ENSG00000228554	AC004837.5	7	39739940	39742895	antisense	DUP	-	-	-	-	-	0	0	0	0	N	-	-	-	7	0	0
ENSG00000252378	AC004851.1	7	73985677	73985754	miRNA	DEL	-	-	-	-	-	0	0	0	0	N	-	-	-	27	0	0
ENSG00000234183	AC004854.4	7	44888015	44889167	antisense	DUP	-	-	-	-	-	0	0	0	0	N	-	-	-	6	0	0
ENSG00000230160	AC004854.5	7	44959268	44959928	pseudogene	DUP	-	-	-	-	-	0	0	0	0	N	-	-	-	6	0	0
ENSG00000232667	AC004862.6	7	79959508	80014295	antisense	DEL	-	-	-	-	-	0	0	0	0	N	-	-	-	4	0	0
ENSG00000223514	AC004866.1	7	80964422	80964499	pseudogene	DEL	-	-	-	-	-	0	0	0	0	N	-	-	-	4	0	0
ENSG00000230680	AC004869.2	7	46517420	46521176	lincRNA	DUP	-	-	-	-	-	0	0	0	0	N	-	-	-	6	0	0
ENSG00000240355	AC004869.3	7	46516055	46517538	lincRNA	DUP	-	-	-	-	-	0	0	0	0	N	-	-	-	6	0	0
ENSG00000229192	AC004870.3	7	47040218	47118726	lincRNA	DUP	-	-	-	-	-	0	0	0	0	N	-	-	-	6	0	0
ENSG00000223829	AC004870.4	7	47009300	47067079	processed_transcript	DUP	-	-	-	-	-	0	0	1	1	N	-	-	-	6	0	0
ENSG00000238109	AC004893.10	7	98596161	98597553	pseudogene	DEL	-	-	-	-	-	0	0	0	0	N	-	-	-	8	0	0
ENSG00000242687	AC004893.11	7	98610788	98645863	antisense	DEL	-	-	-	-	-	0	0	0	0	N	-	-	-	8	0	0
ENSG00000267970	AC004899.1	7	48887362	48891221	protein_coding	DEL	-	-	-	-	9.64e-05	1	1	5	6	N	-	-	-	6	0	0
ENSG00000225705	AC004899.3	7	48886022	48892494	pseudogene	DEL	-	-	-	-	-	0	0	0	0	N	-	-	-	6	0	0
ENSG00000232072	AC004901.1	7	46930223	47089276	processed_transcript	DUP	-	-	-	-	-	0	0	1	1	N	-	-	-	6	0	0
ENSG00000237286	AC004906.3	7	2983669	2986725	antisense	DEL	-	-	-	-	-	0	0	1	1	N	-	-	-	13	0	0
ENSG00000177820	AC004917.1	7	106300345	106301342	pseudogene	BOTH	-	-	-	-	-	0	0	0	0	N	-	-	-	6	0	0
ENSG00000228085	AC004920.2	7	50911275	50911429	pseudogene	DEL	-	-	-	-	-	0	0	0	0	N	-	-	-	5	0	0
ENSG00000236046	AC004920.3	7	50907060	50909689	lincRNA	DEL	-	-	-	-	-	0	0	0	0	N	-	-	-	5	0	0
ENSG00000265573	AC004943.1	16	72821592	72821672	miRNA	DUP	-	-	-	-	-	0	0	0	0	N	-	-	-	6	0	0
ENSG00000233760	AC004947.2	7	26591441	26596819	lincRNA	DUP	-	-	-	-	-	0	0	0	0	N	-	-	-	7	0	0
ENSG00000231198	AC004987.10	7	39872885	39873392	pseudogene	DUP	-	-	-	-	-	0	0	0	0	N	-	-	-	7	0	0
ENSG00000233225	AC004987.9	7	39872813	39874544	pseudogene	DUP	-	-	-	-	-	0	0	0	0	N	-	-	-	7	0	0
ENSG00000203446	AC004988.1	7	40577726	40586527	antisense	DUP	-	-	-	-	-	0	0	0	0	N	-	-	-	8	0	0
ENSG00000213888	AC005003.1	22	31742875	31744670	protein_coding	BOTH	-	-	-	-	-	1	1	2	3	N	-	-	-	11	0	0
ENSG00000237896	AC005008.2	7	80804824	80828431	protein_coding	DEL	-	-	-	-	-	0	0	3	3	N	-	-	-	4	0	0
ENSG00000226671	AC005008.3	7	80820714	80821325	pseudogene	DEL	-	-	-	-	-	0	0	0	0	N	-	-	-	4	0	0
ENSG00000231255	AC005009.1	7	86404397	86405338	antisense	BOTH	-	-	-	-	-	0	0	0	0	N	-	-	-	4	0	0
ENSG00000233073	AC005009.2	7	86413542	86415986	antisense	BOTH	-	-	-	-	-	0	0	0	0	N	-	-	-	4	0	0
ENSG00000255690	AC005013.1	7	28992974	28998029	pseudogene	BOTH	-	-	-	-	-	0	0	0	0	N	-	-	-	7	0	0
ENSG00000228421	AC005013.5	7	28997283	28998961	lincRNA	BOTH	-	-	-	-	-	0	0	0	0	N	-	-	-	7	0	0
ENSG00000174495	AC005017.2	7	28318830	28319319	pseudogene	DEL	-	-	-	-	-	0	0	0	0	N	-	-	-	8	0	0
ENSG00000224017	AC005022.1	7	41141202	41173105	lincRNA	DUP	-	-	-	-	-	0	0	0	0	N	-	-	-	8	0	0
ENSG00000236310	AC005027.3	7	41706766	41744933	sense_overlapping	DUP	-	-	-	-	-	0	0	0	0	N	-	-	-	8	0	0
ENSG00000232458	AC005029.1	7	41004266	41019537	lincRNA	DUP	-	-	-	-	-	0	0	0	0	N	-	-	-	8	0	0
ENSG00000224346	AC005037.1	2	201708963	201710184	pseudogene	BOTH	-	-	-	-	-	0	0	0	0	N	-	-	-	4	0	0
ENSG00000221530	AC005037.2	2	201707909	201708022	miRNA	BOTH	-	-	-	-	-	0	0	0	0	N	-	-	-	4	0	0
ENSG00000183308	AC005037.3	2	201827986	201873825	antisense	BOTH	-	-	-	-	-	0	0	0	0	N	-	-	-	5	0	0
ENSG00000226658	AC005037.4	2	201931414	201931914	pseudogene	DUP	-	-	-	-	-	0	0	0	0	N	-	-	-	5	0	0
ENSG00000234521	AC005041.11	2	74640147	74640608	pseudogene	DUP	-	-	-	-	-	0	0	0	0	N	-	-	-	2	0	0
ENSG00000258821	AC005041.17	2	74725815	74726494	antisense	DUP	-	-	-	-	-	0	0	0	0	N	-	-	-	2	0	0
ENSG00000231675	AC005042.3	2	159559799	159559972	pseudogene	DUP	-	-	-	-	-	0	0	0	0	N	-	-	-	4	0	0
ENSG00000204380	AC005042.4	2	159514849	159591514	antisense	DUP	-	-	-	-	-	0	0	0	0	N	-	-	-	4	0	0
ENSG00000228586	AC005042.5	2	159542415	159610287	lincRNA	DUP	-	-	-	-	-	0	0	0	0	N	-	-	-	4	0	0
ENSG00000216085	AC005048.1	7	107677291	107677381	miRNA	BOTH	-	-	-	-	-	0	0	0	0	N	-	-	-	4	0	0
ENSG00000243004	AC005062.2	7	19958604	20180076	sense_overlapping	BOTH	-	-	-	-	-	0	0	3	3	N	-	-	-	8	0	0
ENSG00000224046	AC005076.5	7	86780739	86781736	antisense	DEL	-	-	-	-	-	0	0	1	1	N	-	-	-	4	0	0
ENSG00000226816	AC005082.12	7	23245632	23247664	lincRNA	DEL	-	-	-	-	-	0	0	0	0	N	-	-	-	7	0	0
ENSG00000233834	AC005083.1	7	20257200	20261323	processed_transcript	DUP	-	-	-	-	-	0	0	0	0	N	-	-	-	8	0	0
ENSG00000230110	AC005086.1	7	101804400	101804617	pseudogene	BOTH	-	-	-	-	-	0	0	0	0	N	-	-	-	7	0	0
ENSG00000256295	AC005086.2	7	101830099	101830319	pseudogene	DEL	-	-	-	-	-	0	0	0	0	N	-	-	-	7	0	0
ENSG00000258040	AC005086.3	7	101805576	101806076	pseudogene	BOTH	-	-	-	-	-	0	0	0	0	N	-	-	-	7	0	0
ENSG00000258093	AC005086.4	7	101831879	101832108	pseudogene	DEL	-	-	-	-	-	0	0	0	0	N	-	-	-	7	0	0
ENSG00000229949	AC005094.2	7	21440538	21441231	pseudogene	DEL	-	-	-	-	-	0	0	0	0	N	-	-	-	8	0	0
ENSG00000225286	AC005105.2	7	28654714	28655505	pseudogene	DUP	-	-	-	-	-	0	0	0	0	N	-	-	-	8	0	0
ENSG00000228639	AC005152.3	17	70017992	70030233	lincRNA	DEL	-	-	-	-	-	0	0	0	0	N	-	-	-	4	0	0
ENSG00000196295	AC005154.6	7	30555925	30634425	processed_transcript	DUP	-	-	-	-	-	0	0	0	0	N	-	-	-	5	0	0
ENSG00000227658	AC005160.3	7	40815157	40824816	sense_intronic	DUP	-	-	-	-	-	0	0	0	0	N	-	-	-	7	0	0
ENSG00000229452	AC005162.4	7	29119900	29122143	antisense	DUP	-	-	-	-	-	0	0	0	0	N	-	-	-	6	0	0
ENSG00000233517	AC005162.5	7	29026644	29028515	antisense	DUP	-	-	-	-	-	0	0	0	0	N	-	-	-	6	0	0
ENSG00000251243	AC005178.1	5	133056186	133056625	pseudogene	DEL	-	-	-	-	-	0	0	0	0	N	-	-	-	4	0	0
ENSG00000229497	AC005189.6	7	43806889	43807198	pseudogene	DUP	-	-	-	-	-	0	0	0	0	N	-	-	-	8	0	0
ENSG00000252831	AC005215.1	5	141913820	141913910	miRNA	DEL	-	-	-	-	-	0	0	0	0	N	-	-	-	3	0	0
ENSG00000264918	AC005229.1	7	148427921	148428020	miRNA	DEL	-	-	-	-	-	0	0	0	0	N	-	-	-	12	0	0
ENSG00000236653	AC005235.1	2	199164087	199239821	lincRNA	BOTH	-	-	-	-	-	0	0	0	0	N	-	-	-	4	0	0
ENSG00000225521	AC005237.4	2	241955016	242003533	antisense	DUP	-	-	-	-	-	0	0	0	0	N	-	-	-	10	0	0
ENSG00000268030	AC005253.2	19	18668585	18672370	antisense	DEL	-	-	-	-	-	0	0	0	0	N	-	-	-	4	0	0
ENSG00000268983	AC005253.4	19	18679316	18680185	antisense	BOTH	-	-	-	-	-	0	0	0	0	N	-	-	-	4	0	0
ENSG00000256210	AC005255.3	19	14903121	14903589	pseudogene	DEL	-	-	-	-	-	0	0	0	0	N	-	-	-	6	0	0
ENSG00000266944	AC005262.4	19	3130715	3131396	pseudogene	DUP	-	-	-	-	-	0	0	1	1	N	-	-	-	6	0	0
ENSG00000267551	AC005264.2	19	3141574	3155173	antisense	BOTH	-	-	-	-	-	0	0	0	0	N	-	-	-	6	0	0
ENSG00000197462	AC005276.1	7	125557925	125573886	lincRNA	DUP	-	-	-	-	-	0	0	0	0	N	-	-	-	7	0	0
ENSG00000221701	AC005284.1	17	10957105	10957252	miRNA	DUP	-	-	-	-	-	0	0	0	0	N	-	-	-	2	0	0
ENSG00000268565	AC005339.2	19	4654976	4655536	antisense	DUP	-	-	-	-	-	0	0	0	0	N	-	-	-	6	0	0
ENSG00000248493	AC005351.1	5	145376781	145377566	pseudogene	BOTH	-	-	-	-	-	0	0	0	0	N	-	-	-	4	0	0
ENSG00000250994	AC005355.1	5	133772402	133828210	lincRNA	DEL	-	-	-	-	-	0	0	0	0	N	-	-	-	4	0	0
ENSG00000273452	AC005358.1	17	12626199	12661542	protein_coding	DUP	0.824564	0.381013	0.67364	-	0.866497	0	0	0	0	N	-	-	-	2	0	1
ENSG00000227274	AC005358.3	17	12575179	12609452	antisense	DUP	-	-	-	-	-	0	0	0	0	N	-	-	-	2	0	1
ENSG00000252968	AC005370.1	5	142029565	142029647	miRNA	DEL	-	-	-	-	-	0	0	0	0	N	-	-	-	3	0	0
ENSG00000269191	AC005387.2	19	18643718	18646998	antisense	DEL	-	-	-	-	-	0	0	0	0	N	-	-	-	4	0	0
ENSG00000268938	AC005387.3	19	18642423	18643442	antisense	DEL	-	-	-	-	-	0	0	0	0	N	-	-	-	4	0	0
ENSG00000257040	AC005477.1	14	72456191	72458326	protein_coding	DEL	-	-	-	-	-	0	0	1	1	N	-	-	-	4	0	1
ENSG00000222012	AC005481.5	7	157406715	157411457	protein_coding	DEL	-	-	-	-	-	0	0	4	4	N	-	-	-	11	0	0
ENSG00000259114	AC005484.5	14	74498500	74549566	processed_transcript	DEL	-	-	-	-	-	0	0	0	0	N	-	-	-	7	0	0
ENSG00000214841	AC005493.1	7	34685709	34699772	protein_coding	DUP	-	-	-	-	-	0	0	1	1	N	-	-	-	7	0	0
ENSG00000230190	AC005518.2	7	147368803	147370235	sense_intronic	DEL	-	-	-	-	-	0	0	0	0	N	-	-	-	11	0	0
ENSG00000258559	AC005519.4	14	74755830	74761128	sense_overlapping	DUP	-	-	-	-	-	0	0	0	0	N	-	-	-	7	0	0
ENSG00000269604	AC005523.2	19	4791757	4795571	antisense	DUP	-	-	-	-	-	0	0	0	0	N	-	-	-	5	0	0
ENSG00000268536	AC005523.3	19	4785132	4791219	lincRNA	DUP	-	-	-	-	-	0	0	0	0	N	-	-	-	5	0	1
ENSG00000234450	AC005534.6	7	156426049	156426481	pseudogene	DEL	-	-	-	-	-	0	0	0	0	N	-	-	-	11	0	0
ENSG00000224903	AC005534.8	7	156446879	156450387	antisense	DEL	-	-	-	-	-	0	0	1	1	N	-	-	-	11	0	0
ENSG00000232006	AC005537.2	7	42993734	43099149	processed_transcript	DUP	-	-	-	-	-	0	0	0	0	N	-	-	-	8	0	0
ENSG00000237581	AC005538.5	2	234854790	234864079	antisense	DUP	-	-	-	-	-	0	0	0	0	N	-	-	-	7	0	0
ENSG00000228937	AC005539.2	2	158817922	158819400	pseudogene	DUP	-	-	-	-	-	0	0	0	0	N	-	-	-	4	0	0
ENSG00000214167	AC005544.1	17	65027509	65028198	protein_coding	DUP	-	-	-	-	-	0	0	1	1	N	-	-	-	3	0	0
ENSG00000266897	AC005546.2	19	13242385	13243224	lincRNA	BOTH	-	-	-	-	-	0	0	0	0	N	-	-	-	6	0	0
ENSG00000237070	AC005550.3	7	15707572	15721605	antisense	DEL	-	-	-	-	-	0	0	1	1	N	-	-	-	7	0	0
ENSG00000229108	AC005550.4	7	15728003	15735116	lincRNA	DEL	-	-	-	-	-	0	0	0	0	N	-	-	-	7	0	0
ENSG00000225974	AC005550.5	7	15728700	15730479	lincRNA	DEL	-	-	-	-	-	0	0	0	0	N	-	-	-	7	0	0
ENSG00000236714	AC005592.1	5	142125165	142140563	lincRNA	DEL	-	-	-	-	-	0	0	0	0	N	-	-	-	3	0	0
ENSG00000231185	AC005592.2	5	141704858	142051566	antisense	BOTH	-	-	-	-	-	0	0	2	2	N	-	-	-	3	0	0
ENSG00000261757	AC005592.3	5	142083347	142084986	lincRNA	DEL	-	-	-	-	-	0	0	0	0	N	-	-	-	3	0	0
ENSG00000205790	AC005594.3	19	4679294	4685960	antisense	DUP	-	-	-	-	-	0	0	0	0	N	-	-	-	6	0	0
ENSG00000267223	AC005597.1	19	30710573	30719622	antisense	DUP	-	-	-	-	-	0	0	0	0	N	-	-	-	3	0	0
ENSG00000248106	AC005609.2	5	140143695	140144406	pseudogene	BOTH	-	-	-	-	-	0	0	0	0	N	-	-	-	3	0	0
ENSG00000269296	AC005614.3	19	40596661	40600313	antisense	DUP	-	-	-	-	-	0	0	0	0	N	-	-	-	4	0	0
ENSG00000269749	AC005614.5	19	40554664	40596832	processed_transcript	BOTH	-	-	-	-	-	0	0	0	0	N	-	-	-	4	0	0
ENSG00000255729	AC005618.1	5	140699661	140700339	pseudogene	DEL	-	-	-	-	-	0	0	0	0	N	-	-	-	3	0	0
ENSG00000272070	AC005618.6	5	140705777	140708924	lincRNA	DEL	-	-	-	-	-	0	0	0	0	N	-	-	-	3	0	0
ENSG00000263780	AC005621.1	19	32991762	32991847	miRNA	DEL	-	-	-	-	-	0	0	0	0	N	-	-	-	5	0	0
ENSG00000263623	AC005701.1	17	11644693	11644781	miRNA	DUP	-	-	-	-	-	0	0	0	0	N	-	-	-	2	0	0
ENSG00000250347	AC005740.4	5	141416272	141416690	pseudogene	DUP	-	-	-	-	-	0	0	0	0	N	-	-	-	3	0	0
ENSG00000254099	AC005740.5	5	141350202	141362252	antisense	DUP	-	-	-	-	-	0	0	0	0	N	-	-	-	3	0	0
ENSG00000267044	AC005757.6	19	45639251	45640235	antisense	DUP	-	-	-	-	-	0	0	0	0	N	-	-	-	3	0	0
ENSG00000267037	AC005757.7	19	45653008	45653863	lincRNA	DUP	-	-	-	-	-	0	0	0	0	N	-	-	-	3	0	0
ENSG00000270802	AC005776.1	19	15449759	15450048	pseudogene	DEL	-	-	-	-	-	0	0	0	0	N	-	-	-	6	0	0
ENSG00000267148	AC005777.3	19	3775994	3776180	pseudogene	DUP	-	-	-	-	-	0	0	0	0	N	-	-	-	7	0	0
ENSG00000266209	AC005783.1	19	4726303	4726391	miRNA	DUP	-	-	-	-	-	0	0	0	0	N	-	-	-	6	0	0
ENSG00000268189	AC005785.2	19	15489887	15492005	processed_transcript	DEL	-	-	-	-	-	0	0	0	0	N	-	-	-	6	0	0
ENSG00000267231	AC005786.5	19	3558013	3558484	lincRNA	DUP	-	-	-	-	-	0	0	0	0	N	-	-	-	6	0	0
ENSG00000267436	AC005786.7	19	3544197	3557567	antisense	DUP	-	-	-	-	-	0	0	0	0	N	-	-	-	6	0	0
ENSG00000235415	AC005808.3	20	52224893	52251129	lincRNA	DUP	-	-	-	-	-	0	0	0	0	N	-	-	-	5	0	0
ENSG00000235554	AC005822.1	17	16520162	16521195	pseudogene	DUP	-	-	-	-	-	0	0	0	0	N	-	-	-	8	0	0
ENSG00000206044	AC005841.1	12	2958397	2966213	protein_coding	DEL	-	-	-	-	-	1	1	9	10	N	-	-	-	11	0	0
ENSG00000227694	AC005884.1	17	59147232	59147702	pseudogene	DEL	-	-	-	-	-	0	0	0	0	N	-	-	-	9	0	0
ENSG00000266257	AC005926.1	X	30333202	30333295	miRNA	DEL	-	-	-	-	-	0	0	0	0	N	-	-	-	26	0	0
ENSG00000269019	AC005932.1	19	19051131	19057640	antisense	DUP	-	-	-	-	-	0	0	0	0	N	-	-	-	6	0	0
ENSG00000267138	AC005954.3	19	3754618	3756657	sense_intronic	DUP	-	-	-	-	-	0	0	0	0	N	-	-	-	7	0	0
ENSG00000267205	AC005954.4	19	3753838	3756515	antisense	DUP	-	-	-	-	-	0	0	0	0	N	-	-	-	7	0	0
ENSG00000177418	AC006001.1	7	66021832	66022349	pseudogene	DEL	-	-	-	-	-	0	0	0	0	N	-	-	-	5	0	0
ENSG00000244563	AC006011.4	2	128604310	128604658	pseudogene	BOTH	-	-	-	-	-	0	0	0	0	N	-	-	-	6	0	0
ENSG00000232553	AC006026.10	7	23624681	23625974	pseudogene	DEL	-	-	-	-	-	0	0	0	0	N	-	-	-	8	0	0
ENSG00000228953	AC006026.12	7	23695301	23695480	pseudogene	DEL	-	-	-	-	-	0	0	0	0	N	-	-	-	7	0	0
ENSG00000234286	AC006026.13	7	23719814	23720405	antisense	DEL	-	-	-	-	-	0	0	0	0	N	-	-	-	7	0	0
ENSG00000223275	AC006026.1	7	23708896	23708973	miRNA	DEL	-	-	-	-	-	0	0	0	0	N	-	-	-	7	0	0
ENSG00000231357	AC006028.11	7	2875255	2875656	pseudogene	DEL	-	-	-	-	-	0	0	0	0	N	-	-	-	12	0	0
ENSG00000230981	AC006035.1	7	16128696	16129261	pseudogene	BOTH	-	-	-	-	-	0	0	0	0	N	-	-	-	7	0	0
ENSG00000229379	AC006041.1	7	15880922	15881985	lincRNA	DEL	-	-	-	-	-	0	0	0	0	N	-	-	-	7	0	0
ENSG00000270892	AC006077.4	5	134198781	134199123	pseudogene	DEL	-	-	-	-	-	0	0	0	0	N	-	-	-	3	0	0
ENSG00000265189	AC006080.1	17	63416701	63416778	miRNA	DUP	-	-	-	-	-	0	0	0	0	N	-	-	-	3	0	0
ENSG00000265070	AC006115.1	19	57230571	57230655	miRNA	DUP	-	-	-	-	-	0	0	0	0	N	-	-	-	2	0	0
ENSG00000269793	AC006115.3	19	57202054	57311014	antisense	DUP	-	-	-	-	-	0	0	0	0	N	-	-	-	2	0	0
ENSG00000268407	AC006115.6	19	57304416	57304617	pseudogene	DUP	-	-	-	-	-	0	0	0	0	N	-	-	-	2	0	0
ENSG00000267192	AC006116.12	19	56898781	56899793	antisense	DUP	-	-	-	-	-	0	0	0	0	N	-	-	-	2	0	0
ENSG00000266932	AC006116.13	19	56853801	56854788	pseudogene	DUP	-	-	-	-	-	0	0	0	0	N	-	-	-	2	0	0
ENSG00000267145	AC006116.14	19	56849657	56850017	pseudogene	DUP	-	-	-	-	-	0	0	0	0	N	-	-	-	2	0	0
ENSG00000267429	AC006116.15	19	56858450	56859552	sense_intronic	DUP	-	-	-	-	-	0	0	0	0	N	-	-	-	2	0	0
ENSG00000267549	AC006116.17	19	56826072	56852656	antisense	DUP	-	-	-	-	-	0	0	0	0	N	-	-	-	2	0	0
ENSG00000266631	AC006116.1	19	56907685	56907770	miRNA	DUP	-	-	-	-	-	0	0	0	0	N	-	-	-	2	0	0
ENSG00000267606	AC006116.21	19	56865862	56879422	lincRNA	DUP	-	-	-	-	-	0	0	0	0	N	-	-	-	2	0	0
ENSG00000267776	AC006116.24	19	56888073	56888653	sense_intronic	DUP	-	-	-	-	-	0	0	0	0	N	-	-	-	2	0	0
ENSG00000267459	AC006116.27	19	56888406	56889161	pseudogene	DUP	-	-	-	-	-	0	0	0	0	N	-	-	-	2	0	0
ENSG00000268355	AC006129.1	19	42037566	42038534	lincRNA	DUP	-	-	-	-	-	0	0	0	0	N	-	-	-	2	0	0
ENSG00000268027	AC006129.2	19	42051554	42061832	lincRNA	DUP	-	-	-	-	-	0	0	0	0	N	-	-	-	2	0	0
ENSG00000270164	AC006129.4	19	42041545	42043266	lincRNA	DUP	-	-	-	-	-	0	0	0	0	N	-	-	-	2	0	0
ENSG00000263997	AC006130.1	19	2872343	2872428	miRNA	DUP	-	-	-	-	-	0	0	0	0	N	-	-	-	5	0	0
ENSG00000267063	AC006130.3	19	2847225	2858714	antisense	DUP	-	-	-	-	-	0	0	0	0	N	-	-	-	5	0	0
ENSG00000267398	AC006130.4	19	2874948	2875590	pseudogene	DUP	-	-	-	-	-	0	0	0	0	N	-	-	-	5	0	0
ENSG00000240320	AC006133.3	19	40188544	40188713	pseudogene	DUP	-	-	-	-	-	0	0	0	0	N	-	-	-	4	0	0
ENSG00000263416	AC006145.1	7	81549519	81549586	miRNA	DEL	-	-	-	-	-	0	0	0	0	N	-	-	-	4	0	0
ENSG00000251154	AC006153.3	7	90099101	90118278	pseudogene	DUP	-	-	-	-	-	0	0	0	0	N	-	-	-	5	0	0
ENSG00000225516	AC006156.1	Y	9293012	9344176	protein_coding	DEL	-	-	-	-	-	0	0	0	0	N	-	-	-	8	0	0
ENSG00000270073	AC006156.2	Y	9345205	9347784	pseudogene	DEL	-	-	-	-	-	0	0	0	0	N	-	-	-	8	0	0
ENSG00000231210	AC006159.3	7	116211014	116254874	lincRNA	BOTH	-	-	-	-	-	0	0	0	0	N	-	-	-	4	0	0
ENSG00000243220	AC006159.4	7	116203648	116211288	antisense	BOTH	-	-	-	-	-	0	0	0	0	N	-	-	-	4	0	0
ENSG00000235427	AC006159.5	7	116182772	116192023	antisense	BOTH	-	-	-	-	-	0	0	0	0	N	-	-	-	4	0	0
ENSG00000249502	AC006160.5	4	17589090	17616194	antisense	DUP	-	-	-	-	-	0	0	1	1	N	-	-	-	6	0	0
ENSG00000238090	AC006195.2	7	33419576	33420498	pseudogene	DUP	-	-	-	-	-	0	0	0	0	N	-	-	-	7	0	0
ENSG00000269729	AC006262.4	19	46667150	46683904	lincRNA	DEL	-	-	-	-	-	0	1	1	2	N	-	-	-	5	0	0
ENSG00000268621	AC006262.5	19	46692423	46706340	lincRNA	DEL	-	-	-	-	-	0	0	1	1	N	-	-	-	5	0	0
ENSG00000268460	AC006262.6	19	46706683	46718094	processed_transcript	DEL	-	-	-	-	-	0	0	0	0	N	-	-	-	5	0	0
ENSG00000253392	AC006277.2	19	2915144	2926805	antisense	DUP	-	-	-	-	-	0	0	0	0	N	-	-	-	5	0	0
ENSG00000230785	AC006326.3	7	116902972	116904942	pseudogene	BOTH	-	-	-	-	-	0	0	0	0	N	-	-	-	4	0	0
ENSG00000230605	AC006326.5	7	116904447	116904584	pseudogene	BOTH	-	-	-	-	-	0	0	0	0	N	-	-	-	4	0	0
ENSG00000229110	AC006355.3	7	78754055	78755066	pseudogene	DEL	-	-	-	-	-	0	0	0	0	N	-	-	-	4	0	0
ENSG00000252694	AC006371.1	Y	15779840	15779936	miRNA	DUP	-	-	-	-	-	0	0	0	0	N	-	-	-	8	0	0
ENSG00000234210	AC006372.4	7	157258925	157292410	lincRNA	DEL	-	-	-	-	-	0	0	0	0	N	-	-	-	11	0	1
ENSG00000236861	AC006378.2	7	93598754	93640425	antisense	DEL	-	-	-	-	-	0	0	0	0	N	-	-	-	5	0	0
ENSG00000221751	AC006380.1	7	31356612	31356738	miRNA	DUP	-	-	-	-	-	0	0	0	0	N	-	-	-	5	0	0
ENSG00000251638	AC006390.4	4	24769671	24769953	pseudogene	DUP	-	-	-	-	-	0	0	0	0	N	-	-	-	5	0	0
ENSG00000205821	AC006435.1	17	2310279	2318731	protein_coding	DEL	0.656237	0.246717	0.504193	-	5.86e-05	0	0	5	5	N	-	-	-	7	0	1
ENSG00000221732	AC006452.1	7	140280087	140280149	miRNA	DEL	-	-	-	-	-	0	0	0	0	N	-	-	-	10	0	0
ENSG00000228509	AC006460.2	2	191541670	191573442	antisense	DUP	-	-	-	-	-	0	0	0	0	N	-	-	-	3	0	0
ENSG00000228568	AC006461.2	2	72515914	72516239	pseudogene	BOTH	-	-	-	-	-	0	0	0	0	N	-	-	-	3	0	0
ENSG00000228974	AC006483.5	7	5600374	5600686	pseudogene	BOTH	-	-	-	-	-	0	0	0	0	N	-	-	-	13	0	0
ENSG00000252789	AC006487.1	17	47638364	47638447	miRNA	DUP	-	-	-	-	-	0	0	0	0	N	-	-	-	3	0	0
ENSG00000224058	AC006509.7	2	47958541	47959174	pseudogene	BOTH	-	-	-	-	-	0	0	0	0	N	-	-	-	3	0	0
ENSG00000222548	AC006534.1	17	65809698	65809770	miRNA	DEL	-	-	-	-	-	0	0	0	0	N	-	-	-	4	0	0
ENSG00000265086	AC006534.2	17	65840061	65840130	miRNA	DEL	-	-	-	-	-	0	0	0	0	N	-	-	-	4	0	0
ENSG00000229330	AC006947.1	17	64672490	64673522	sense_intronic	DUP	-	-	-	-	-	0	0	0	0	N	-	-	-	3	0	0
ENSG00000237400	AC006960.7	7	36502632	36544121	antisense	DUP	-	-	-	-	-	0	0	0	0	N	-	-	-	7	0	1
ENSG00000269446	AC006967.1	7	156902674	156903764	protein_coding	DEL	-	-	-	-	-	0	0	0	0	N	-	-	-	12	0	0
ENSG00000235193	AC006987.4	Y	9925635	9927195	pseudogene	DEL	-	-	-	-	-	0	0	0	0	N	-	-	-	8	0	0
ENSG00000235691	AC006987.5	Y	9928411	9928816	pseudogene	DEL	-	-	-	-	-	0	0	0	0	N	-	-	-	8	0	0
ENSG00000226975	AC006987.6	Y	10007397	10007923	pseudogene	DEL	-	-	-	-	-	0	0	0	0	N	-	-	-	8	0	0
ENSG00000224518	AC006989.2	Y	17053626	17054595	pseudogene	BOTH	-	-	-	-	-	0	0	0	0	N	-	-	-	9	0	0
ENSG00000231063	AC006994.1	2	210952950	210953788	pseudogene	BOTH	-	-	-	-	-	0	0	0	0	N	-	-	-	3	0	0
ENSG00000231294	AC006994.2	2	211036242	211095107	antisense	BOTH	-	-	-	-	-	0	0	0	0	N	-	-	-	3	0	0
ENSG00000263530	AC006994.3	2	211036020	211036115	miRNA	DEL	-	-	-	-	-	0	0	6	6	N	-	-	-	3	0	0
ENSG00000230751	AC007036.4	7	30180486	30181033	sense_intronic	DEL	-	-	-	-	-	0	0	0	0	N	-	-	-	6	0	0
ENSG00000251660	AC007036.5	7	30197147	30199150	sense_overlapping	DEL	-	-	-	-	-	0	0	1	1	N	-	-	-	6	0	0
ENSG00000227017	AC007036.6	7	30216003	30218630	lincRNA	DEL	-	-	-	-	-	0	0	0	0	N	-	-	-	6	0	0
ENSG00000229127	AC007038.7	2	210895457	210929080	antisense	BOTH	-	-	-	-	-	0	0	0	0	N	-	-	-	3	0	0
ENSG00000236469	AC007040.8	2	71229661	71291873	antisense	DUP	-	-	-	-	-	0	0	0	0	N	-	-	-	2	0	0
ENSG00000252216	AC007041.1	2	20553403	20553477	miRNA	DUP	-	-	-	-	-	0	0	0	0	N	-	-	-	3	0	0
ENSG00000235411	AC007041.2	2	20439653	20440807	pseudogene	DUP	-	-	-	-	-	0	0	0	0	N	-	-	-	4	0	0
ENSG00000239163	AC007056.1	14	78864221	78864302	miRNA	BOTH	-	-	-	-	-	0	0	0	0	N	-	-	-	7	0	0
ENSG00000223838	AC007091.1	7	19393157	19618229	lincRNA	DEL	-	-	-	-	-	0	0	0	0	N	-	-	-	8	0	0
ENSG00000223052	AC007096.1	7	29127804	29127927	miRNA	DUP	-	-	-	-	-	0	0	0	0	N	-	-	-	6	0	0
ENSG00000226605	AC007098.1	2	63053199	63085573	antisense	BOTH	-	-	-	-	-	0	0	0	0	N	-	-	-	4	0	0
ENSG00000251410	AC007106.1	4	27969345	27986685	lincRNA	DUP	-	-	-	-	-	0	0	0	0	N	-	-	-	5	0	0
ENSG00000265809	AC007114.1	17	55080344	55080444	miRNA	DUP	-	-	-	-	-	0	0	0	0	N	-	-	-	2	0	0
ENSG00000258148	AC007115.3	12	91587486	91587719	pseudogene	DUP	-	-	-	-	-	0	0	0	0	N	-	-	-	4	0	0
ENSG00000222030	AC007131.1	2	59444843	59506535	lincRNA	BOTH	-	-	-	-	-	0	0	0	0	N	-	-	-	4	0	0
ENSG00000233891	AC007131.2	2	59465851	59960531	lincRNA	BOTH	-	-	-	-	-	0	0	0	0	N	-	-	-	4	0	0
ENSG00000221653	AC007131.3	2	59468756	59468837	miRNA	DEL	-	-	-	-	-	0	0	0	0	N	-	-	-	4	0	0
ENSG00000224590	AC007163.10	2	202418411	202418754	pseudogene	DEL	-	-	-	-	-	0	0	0	0	N	-	-	-	5	0	0
ENSG00000234731	AC007163.11	2	202418819	202419113	pseudogene	DEL	-	-	-	-	-	0	0	0	0	N	-	-	-	5	0	0
ENSG00000237166	AC007163.3	2	201577028	201599900	lincRNA	BOTH	-	-	-	-	-	0	0	0	0	N	-	-	-	4	0	0
ENSG00000230408	AC007163.6	2	201645218	201676893	antisense	BOTH	-	-	-	-	-	0	0	0	0	N	-	-	-	4	0	0
ENSG00000234842	AC007163.8	2	202414354	202415030	pseudogene	DEL	-	-	-	-	-	0	0	0	0	N	-	-	-	5	0	0
ENSG00000227736	AC007163.9	2	202417582	202418335	pseudogene	DEL	-	-	-	-	-	0	0	0	0	N	-	-	-	5	0	0
ENSG00000231815	AC007179.1	2	59662348	59669396	lincRNA	DEL	-	-	-	-	-	0	0	0	0	N	-	-	-	4	0	0
ENSG00000252455	AC007179.2	2	59760119	59760210	miRNA	DUP	-	-	-	-	-	0	0	0	0	N	-	-	-	4	0	0
ENSG00000224721	AC007182.6	14	76041231	76045931	antisense	DEL	-	-	-	-	-	0	0	0	0	N	-	-	-	8	0	0
ENSG00000269124	AC007193.10	19	46823454	46843261	antisense	BOTH	-	-	-	-	-	0	0	1	1	N	-	-	-	5	0	0
ENSG00000267922	AC007193.6	19	46604380	46699475	lincRNA	BOTH	-	-	-	-	-	0	0	1	1	N	-	-	-	5	0	0
ENSG00000269151	AC007193.8	19	46893772	46894109	antisense	BOTH	-	-	-	-	-	0	0	0	0	N	-	-	-	5	0	0
ENSG00000268810	AC007193.9	19	46885749	46886426	antisense	BOTH	-	-	-	-	-	0	0	0	0	N	-	-	-	5	0	0
ENSG00000268352	AC007228.5	19	57183636	57196021	lincRNA	DUP	-	-	-	-	-	0	0	0	0	N	-	-	-	2	0	0
ENSG00000252439	AC007241.1	Y	20444739	20444833	miRNA	DEL	-	-	-	-	-	0	0	0	0	N	-	-	-	7	0	0
ENSG00000221374	AC007242.1	2	202705852	202705953	miRNA	DUP	-	-	-	-	-	0	0	0	0	N	-	-	-	5	0	0
ENSG00000231312	AC007246.3	2	39663778	39892483	antisense	DEL	-	-	-	-	-	0	0	0	0	N	-	-	-	6	0	0
ENSG00000205716	AC007248.6	2	102866317	102866715	pseudogene	BOTH	-	-	-	-	-	0	0	0	0	N	-	-	-	3	0	0
ENSG00000236785	AC007248.7	2	103027703	103028568	pseudogene	DUP	-	-	-	-	-	0	0	0	0	N	-	-	-	3	0	0
ENSG00000217258	AC007249.3	2	10592445	10595678	lincRNA	DEL	-	-	-	-	-	0	0	0	0	N	-	-	-	5	0	0
ENSG00000225226	AC007250.4	2	58503012	58523683	lincRNA	DEL	-	-	-	-	-	0	0	0	0	N	-	-	-	4	0	0
ENSG00000236757	AC007251.2	2	103489798	103512180	lincRNA	DUP	-	-	-	-	-	0	0	0	0	N	-	-	-	3	0	0
ENSG00000223813	AC007255.8	7	29553841	29603286	antisense	BOTH	-	-	-	-	-	0	0	0	0	N	-	-	-	5	0	0
ENSG00000213090	AC007256.5	2	202275267	202278031	pseudogene	BOTH	-	-	-	-	-	0	0	0	0	N	-	-	-	5	0	0
ENSG00000226925	AC007271.3	2	102789081	102798568	antisense	BOTH	-	-	-	-	-	0	0	0	0	N	-	-	-	3	0	0
ENSG00000224672	AC007272.3	2	201966812	201967680	pseudogene	DUP	-	-	-	-	-	0	0	0	0	N	-	-	-	5	0	0
ENSG00000223422	AC007274.2	Y	7546940	7549069	pseudogene	DEL	-	-	-	-	-	0	0	0	0	N	-	-	-	8	0	0
ENSG00000236690	AC007274.5	Y	7558552	7560719	pseudogene	DEL	-	-	-	-	-	0	0	0	0	N	-	-	-	8	0	0
ENSG00000213981	AC007277.3	2	171475138	171551884	antisense	BOTH	-	-	-	-	-	0	0	4	4	N	-	-	-	9	0	0
ENSG00000236525	AC007278.2	2	103050417	103051800	sense_intronic	DUP	-	-	-	-	-	0	0	0	0	N	-	-	-	3	0	0
ENSG00000234389	AC007278.3	2	103055173	103056935	sense_intronic	DUP	-	-	-	-	-	0	0	0	0	N	-	-	-	3	0	0
ENSG00000230799	AC007279.2	2	202627460	202628296	pseudogene	DEL	-	-	-	-	-	0	0	0	0	N	-	-	-	5	0	0
ENSG00000224299	AC007282.6	2	202415247	202415772	pseudogene	DEL	-	-	-	-	-	0	0	0	0	N	-	-	-	5	0	0
ENSG00000235579	AC007283.4	2	202027207	202027403	pseudogene	DUP	-	-	-	-	-	0	0	0	0	N	-	-	-	5	0	0
ENSG00000234431	AC007283.5	2	202031688	202032269	lincRNA	DUP	-	-	-	-	-	0	0	0	0	N	-	-	-	5	0	0
ENSG00000227014	AC007285.6	7	30028216	30065276	antisense	DEL	-	-	-	-	-	0	0	0	0	N	-	-	-	6	0	0
ENSG00000231519	AC007285.7	7	30109274	30114731	antisense	DEL	-	-	-	-	-	0	0	0	0	N	-	-	-	6	0	0
ENSG00000267938	AC007292.1	19	4347777	4349058	pseudogene	DEL	-	-	-	-	-	0	0	0	0	N	-	-	-	6	0	0
ENSG00000269318	AC007292.3	19	4356634	4358445	antisense	DEL	-	-	-	-	-	0	0	0	0	N	-	-	-	6	0	0
ENSG00000269807	AC007292.4	19	4347241	4354054	antisense	DEL	-	-	-	-	-	0	0	0	0	N	-	-	-	6	0	0
ENSG00000267980	AC007292.6	19	4363786	4364637	antisense	DEL	-	-	-	-	-	0	0	0	0	N	-	-	-	6	0	0
ENSG00000269425	AC007292.7	19	4339574	4343488	antisense	DEL	-	-	-	-	-	0	0	0	0	N	-	-	-	6	0	1
ENSG00000224946	AC007312.3	7	33316446	33316703	pseudogene	DUP	-	-	-	-	-	0	0	0	0	N	-	-	-	7	0	0
ENSG00000226046	AC007316.3	7	97066830	97067208	pseudogene	DEL	-	-	-	-	-	0	0	0	0	N	-	-	-	6	0	0
ENSG00000233128	AC007317.1	2	40973627	40994592	lincRNA	DUP	-	-	-	-	-	0	0	0	0	N	-	-	-	5	0	0
ENSG00000172974	AC007318.5	2	65432137	65433396	pseudogene	BOTH	-	-	-	-	-	0	0	0	0	N	-	-	-	4	0	0
ENSG00000224063	AC007319.1	2	187867947	188419390	antisense	BOTH	-	-	-	-	-	0	1	0	1	N	-	-	-	5	1	0
ENSG00000229679	AC007327.5	7	36268889	36270716	antisense	BOTH	-	-	-	-	-	0	0	0	0	N	-	-	-	7	0	0
ENSG00000228770	AC007327.6	7	36268230	36268493	pseudogene	DEL	-	-	-	-	-	0	0	0	0	N	-	-	-	7	0	0
ENSG00000221515	AC007333.1	16	52289363	52289461	miRNA	DUP	-	-	-	-	-	0	0	0	0	N	-	-	-	4	0	0
ENSG00000221134	AC007339.1	16	49713131	49713212	miRNA	BOTH	-	-	-	-	-	0	0	0	0	N	-	-	-	5	0	0
ENSG00000214696	AC007347.1	16	54146970	54148378	pseudogene	BOTH	-	-	-	-	-	0	0	0	0	N	-	-	-	6	0	0
ENSG00000229424	AC007349.4	7	36790292	36802686	lincRNA	DUP	-	-	-	-	-	0	0	0	0	N	-	-	-	8	0	0
ENSG00000235728	AC007349.5	7	36820613	36822394	lincRNA	DUP	-	-	-	-	-	0	0	0	0	N	-	-	-	8	0	0
ENSG00000230831	AC007349.7	7	36878577	36880978	antisense	DUP	-	-	-	-	-	0	0	0	0	N	-	-	-	8	0	0
ENSG00000221489	AC007358.1	2	202817980	202818059	miRNA	BOTH	-	-	-	-	-	0	0	0	0	N	-	-	-	5	0	0
ENSG00000180672	AC007362.1	2	206642540	206644433	pseudogene	DEL	-	-	-	-	-	0	0	0	0	N	-	-	-	3	0	0
ENSG00000225216	AC007362.3	2	206621193	206628730	antisense	DEL	-	-	-	-	-	0	0	0	0	N	-	-	-	3	0	0
ENSG00000162947	AC007364.1	2	150624020	150715705	lincRNA	DUP	-	-	-	-	-	0	0	0	0	N	-	-	-	5	0	0
ENSG00000253082	AC007365.2	2	65003238	65003321	miRNA	DEL	-	-	-	-	-	0	0	0	0	N	-	-	-	4	0	0
ENSG00000226756	AC007365.3	2	64871746	64873832	lincRNA	DEL	-	-	-	-	-	0	0	0	0	N	-	-	-	4	0	0
ENSG00000269883	AC007375.1	14	77607026	77609339	protein_coding	BOTH	-	-	-	-	-	0	0	0	0	N	-	-	-	8	0	0
ENSG00000268898	AC007377.1	2	40488147	40490117	protein_coding	DUP	-	-	-	-	-	0	0	0	0	N	-	-	-	6	0	0
ENSG00000223929	AC007381.2	2	60586351	60618510	lincRNA	BOTH	-	-	-	-	-	0	0	0	0	N	-	-	-	6	0	0
ENSG00000228590	AC007381.3	2	60577730	60580151	lincRNA	BOTH	-	-	-	-	-	0	0	0	0	N	-	-	-	6	0	0
ENSG00000268688	AC007382.1	2	37068327	37068530	protein_coding	DEL	-	-	-	-	-	0	0	0	0	N	-	-	-	6	0	0
ENSG00000227946	AC007383.3	2	206949329	206951288	lincRNA	BOTH	-	-	-	-	-	0	0	0	0	N	-	-	-	3	0	0
ENSG00000231955	AC007383.4	2	206980271	206987047	antisense	BOTH	-	-	-	-	-	0	0	0	0	N	-	-	-	3	0	1
ENSG00000159186	AC007383.6	2	207100960	207101595	pseudogene	DUP	-	-	-	-	-	0	0	0	0	N	-	-	-	3	0	0
ENSG00000227394	AC007386.3	2	65187187	65187768	pseudogene	BOTH	-	-	-	-	-	0	0	0	0	N	-	-	-	4	0	0
ENSG00000232613	AC007386.4	2	65257861	65264631	antisense	BOTH	-	-	-	-	-	0	0	0	0	N	-	-	-	4	0	0
ENSG00000237979	AC007389.1	2	65728127	65729272	pseudogene	BOTH	-	-	-	-	-	0	0	0	0	N	-	-	-	5	0	0
ENSG00000223739	AC007389.2	2	65738905	65739210	pseudogene	DEL	-	-	-	-	-	0	0	0	0	N	-	-	-	5	0	0
ENSG00000235725	AC007389.3	2	65816700	65867311	lincRNA	BOTH	-	-	-	-	-	0	0	0	0	N	-	-	-	5	0	0
ENSG00000265899	AC007389.4	2	65894390	65894480	miRNA	DEL	-	-	-	-	-	0	0	0	0	N	-	-	-	5	0	0
ENSG00000233159	AC007390.4	2	37421525	37421880	pseudogene	DEL	-	-	-	-	-	0	0	0	0	N	-	-	-	6	0	0
ENSG00000232046	AC007392.3	2	66801162	66957289	lincRNA	BOTH	-	-	-	-	-	0	0	0	0	N	-	-	-	4	0	0
ENSG00000237179	AC007392.4	2	66924257	66930359	lincRNA	DUP	-	-	-	-	-	0	0	0	0	N	-	-	-	4	0	0
ENSG00000256845	AC007401.1	2	36816784	36818696	pseudogene	BOTH	-	-	-	-	-	0	0	0	0	N	-	-	-	6	0	0
ENSG00000217075	AC007401.2	2	36758948	36779411	protein_coding	BOTH	-	-	-	-	-	0	0	1	1	N	-	-	-	5	0	0
ENSG00000222692	AC007402.1	2	51662260	51662356	miRNA	DUP	-	-	-	-	-	0	0	0	0	N	-	-	-	3	0	0
ENSG00000232688	AC007403.1	2	67148642	67149589	lincRNA	DUP	-	-	-	-	-	0	0	0	0	N	-	-	-	4	0	0
ENSG00000230525	AC007403.2	2	67131568	67198594	lincRNA	BOTH	-	-	-	-	-	0	0	0	0	N	-	-	-	4	0	0
ENSG00000234350	AC007405.4	2	171579719	171627276	lincRNA	BOTH	-	-	-	-	-	0	0	0	0	N	-	-	-	9	0	0
ENSG00000239467	AC007405.6	2	171627623	171634658	lincRNA	BOTH	-	-	-	-	-	0	0	0	0	N	-	-	-	9	0	0
ENSG00000235934	AC007405.8	2	171672803	171674547	antisense	DUP	-	-	-	-	-	0	0	1	1	N	-	-	-	9	0	0
ENSG00000224173	AC007422.1	2	67789199	67801176	lincRNA	BOTH	-	-	-	-	-	0	0	0	0	N	-	-	-	4	0	0
ENSG00000266510	AC007435.1	2	175899245	175899318	miRNA	DEL	-	-	-	-	-	0	0	0	0	N	-	-	-	13	0	0
ENSG00000267893	AC007461.1	17	70036164	70036872	protein_coding	DEL	-	-	-	-	-	0	0	1	1	N	-	-	-	4	0	0
ENSG00000226101	AC007461.2	17	70068474	70089622	lincRNA	DEL	-	-	-	-	-	0	0	0	0	N	-	-	-	4	0	0
ENSG00000212032	AC007486.1	X	120466408	120466492	miRNA	DEL	-	-	-	-	-	0	0	0	0	N	-	-	-	25	0	0
ENSG00000232736	AC007551.2	7	35807732	35808250	pseudogene	DEL	-	-	-	-	-	0	0	0	0	N	-	-	-	7	0	0
ENSG00000228878	AC007551.3	7	35791466	35840226	lincRNA	BOTH	-	-	-	-	-	0	0	0	0	N	-	-	-	7	0	0
ENSG00000235321	AC007556.3	2	169957253	169957720	antisense	DEL	-	-	-	-	-	0	0	0	0	N	-	-	-	9	0	0
ENSG00000223874	AC007557.1	2	217735495	217736362	protein_coding	BOTH	-	-	-	-	-	0	0	0	0	N	-	-	-	5	0	0
ENSG00000237479	AC007557.2	2	217731055	217732536	antisense	BOTH	-	-	-	-	-	0	0	0	0	N	-	-	-	5	0	0
ENSG00000227021	AC007557.3	2	217732735	217733879	lincRNA	BOTH	-	-	-	-	-	0	0	0	0	N	-	-	-	5	0	0
ENSG00000231597	AC007557.4	2	217719112	217719855	antisense	BOTH	-	-	-	-	-	0	0	0	0	N	-	-	-	5	0	0
ENSG00000235993	AC007559.1	2	230566510	230566864	pseudogene	DEL	-	-	-	-	-	0	0	0	0	N	-	-	-	4	0	0
ENSG00000215968	AC007560.2	2	51026102	51026193	miRNA	DUP	-	-	-	-	-	0	0	0	0	N	-	-	-	8	0	0
ENSG00000236295	AC007563.1	2	217735164	217738655	antisense	BOTH	-	-	-	-	-	0	0	0	0	N	-	-	-	5	0	0
ENSG00000229352	AC007563.3	2	217664331	217670058	lincRNA	BOTH	-	-	-	-	-	0	0	0	0	N	-	-	-	5	0	0
ENSG00000236886	AC007563.5	2	217559187	217858802	antisense	BOTH	-	-	-	-	-	0	0	0	0	N	-	-	-	5	0	0
ENSG00000244055	AC007566.10	7	92086878	92120924	antisense	DEL	-	-	-	-	-	0	0	0	0	N	-	-	-	5	0	0
ENSG00000266112	AC007567.1	7	107998751	107998849	miRNA	DEL	-	-	-	-	-	0	0	0	0	N	-	-	-	4	0	0
ENSG00000224136	AC007568.1	7	117522913	117523729	pseudogene	DEL	-	-	-	-	-	0	0	0	0	N	-	-	-	5	0	0
ENSG00000220993	AC007611.1	16	48685242	48685334	miRNA	BOTH	-	-	-	-	-	0	0	0	0	N	-	-	-	4	0	0
ENSG00000203648	AC007618.3	12	2769103	2770135	pseudogene	DEL	-	-	-	-	-	0	0	0	0	N	-	-	-	11	0	0
ENSG00000235464	AC007652.1	7	35535631	35549873	lincRNA	BOTH	-	-	-	-	-	0	0	0	0	N	-	-	-	7	0	0
ENSG00000226297	AC007677.2	2	229868602	229869116	pseudogene	DUP	-	-	-	-	-	0	0	0	0	N	-	-	-	4	0	0
ENSG00000225610	AC007679.3	2	206854309	206865582	antisense	DUP	-	-	-	-	-	0	0	0	0	N	-	-	-	3	0	0
ENSG00000237041	AC007679.4	2	206905156	206905569	pseudogene	BOTH	-	-	-	-	-	0	0	0	0	N	-	-	-	3	0	0
ENSG00000231918	AC007682.1	2	51259739	52635055	lincRNA	BOTH	-	-	-	-	-	0	0	0	0	N	-	-	-	3	3	3
ENSG00000216011	AC007682.2	2	51170430	51170524	miRNA	DUP	-	-	-	-	-	0	0	0	0	N	-	-	-	6	0	0
ENSG00000272385	AC007682.3	2	51188383	51188471	miRNA	DUP	-	-	-	-	-	0	0	0	0	N	-	-	-	6	0	0
ENSG00000237750	AC007740.1	2	163625446	163654482	antisense	BOTH	-	-	-	-	-	0	0	0	0	N	-	-	-	5	0	0
ENSG00000225896	AC007742.3	Y	19838632	19838960	pseudogene	DEL	-	-	-	-	-	0	0	0	0	N	-	-	-	7	0	0
ENSG00000250868	AC007742.7	Y	19880862	19889280	pseudogene	BOTH	-	-	-	-	-	0	0	0	0	N	-	-	-	7	0	0
ENSG00000236841	AC007750.5	2	163016272	163029426	antisense	BOTH	-	-	-	-	-	0	1	0	1	N	-	-	-	5	0	0
ENSG00000263960	AC007773.1	19	32868188	32868273	miRNA	BOTH	-	-	-	-	-	0	0	0	0	N	-	-	-	5	0	0
ENSG00000267213	AC007773.2	19	32880956	32896466	antisense	BOTH	-	-	-	-	-	0	0	0	0	N	-	-	-	5	0	0
ENSG00000269093	AC007773.3	19	32895915	32896466	protein_coding	BOTH	-	-	-	-	-	0	0	2	2	N	-	-	-	5	0	0
ENSG00000267610	AC007787.2	19	13180610	13182188	antisense	DUP	-	-	-	-	-	0	0	0	0	N	-	-	-	6	0	0
ENSG00000267662	AC007796.1	19	31839787	31908700	antisense	DUP	-	-	-	-	-	0	1	1	2	N	-	-	-	3	0	0
ENSG00000224342	AC007879.1	2	208038358	208087514	lincRNA	BOTH	-	-	-	-	-	0	0	0	0	N	-	-	-	3	0	0
ENSG00000234902	AC007879.2	2	208051441	208100790	lincRNA	BOTH	-	-	-	-	-	0	0	2	2	N	-	-	-	3	0	0
ENSG00000240440	AC007879.3	2	208100023	208102599	lincRNA	DEL	-	-	-	-	-	0	0	0	0	N	-	-	-	3	0	0
ENSG00000223725	AC007879.5	2	208104588	208394519	antisense	BOTH	-	-	-	-	-	0	0	0	0	N	-	-	-	3	0	0
ENSG00000225064	AC007879.6	2	208125169	208135414	lincRNA	BOTH	-	-	-	-	-	0	0	0	0	N	-	-	-	3	0	0
ENSG00000229647	AC007879.7	2	208104374	208110611	lincRNA	BOTH	-	-	-	-	-	0	0	0	0	N	-	-	-	3	0	0
ENSG00000234572	AC007880.1	2	65073264	65090760	lincRNA	DEL	-	-	-	-	-	0	0	0	0	N	-	-	-	4	0	0
ENSG00000224891	AC007899.3	2	37375673	37376447	pseudogene	BOTH	-	-	-	-	-	0	0	0	0	N	-	-	-	6	0	0
ENSG00000214670	AC007956.1	14	75158879	75179800	protein_coding	BOTH	-	-	-	-	-	1	1	1	2	N	-	-	-	7	0	0
ENSG00000228207	AC007967.2	Y	8769244	8771317	pseudogene	BOTH	-	-	-	-	-	0	0	0	0	N	-	-	-	8	0	0
ENSG00000173357	AC007967.3	Y	8774265	8784114	pseudogene	BOTH	-	-	-	-	-	0	0	0	0	N	-	-	-	8	0	0
ENSG00000230025	AC007967.4	Y	8839792	8842136	pseudogene	DEL	-	-	-	-	-	0	0	0	0	N	-	-	-	8	0	0
ENSG00000234061	AC007969.4	2	172349415	172349605	pseudogene	BOTH	-	-	-	-	-	0	0	0	0	N	-	-	-	11	0	0
ENSG00000233762	AC007969.5	2	172373749	172374232	pseudogene	DEL	-	-	-	-	-	0	0	0	0	N	-	-	-	11	0	0
ENSG00000234281	AC007970.1	2	211189483	211333970	antisense	BOTH	-	-	-	-	-	0	0	2	2	N	-	-	-	3	0	0
ENSG00000227365	AC008060.5	7	155302978	155311318	antisense	DEL	-	-	-	-	-	0	0	0	0	N	-	-	-	10	0	0
ENSG00000230918	AC008063.2	2	162929766	162931679	antisense	BOTH	-	-	-	-	-	0	0	0	0	N	-	-	-	5	0	0
ENSG00000233397	AC008063.3	2	162949939	162951364	lincRNA	BOTH	-	-	-	-	-	0	0	0	0	N	-	-	-	5	0	0
ENSG00000264740	AC008064.1	2	53878538	53878610	miRNA	DUP	-	-	-	-	-	0	0	0	0	N	-	-	-	2	0	0
ENSG00000237031	AC008067.2	2	80802238	80845902	antisense	BOTH	-	-	-	-	-	0	0	0	0	N	-	-	-	3	0	0
ENSG00000223536	AC008069.1	2	16909391	16948822	lincRNA	BOTH	-	-	-	-	-	0	0	0	0	N	-	-	-	4	0	0
ENSG00000228681	AC008072.1	2	225159647	225160470	pseudogene	BOTH	-	-	-	-	-	0	0	0	0	N	-	-	-	4	0	0
ENSG00000252811	AC008085.1	7	131537439	131537533	miRNA	DUP	-	-	-	-	-	0	0	0	0	N	-	-	-	10	0	0
ENSG00000238641	AC008122.1	2	190749490	190749579	miRNA	DUP	-	-	-	-	-	0	0	0	0	N	-	-	-	3	0	0
ENSG00000231098	AC008154.4	7	133969252	133970807	antisense	DEL	-	-	-	-	-	0	0	0	0	N	-	-	-	12	0	0
ENSG00000229177	AC008154.5	7	134030823	134035543	lincRNA	DEL	-	-	-	-	-	0	0	0	0	N	-	-	-	12	0	0
ENSG00000234113	AC008163.4	7	81157719	81191099	lincRNA	DEL	-	-	-	-	-	0	0	1	1	N	-	-	-	4	0	0
ENSG00000235059	AC008175.1	Y	24585087	24631739	lincRNA	DUP	-	-	-	-	-	0	0	0	0	N	-	-	-	7	0	0
ENSG00000228909	AC008281.1	2	220768772	220769610	lincRNA	BOTH	-	-	-	-	-	0	0	1	1	N	-	-	-	5	0	0
ENSG00000268208	AC008372.1	14	78227711	78228033	protein_coding	DEL	-	-	-	-	-	0	0	0	0	N	-	-	-	9	0	0
ENSG00000268217	AC008387.1	5	72894203	72896845	protein_coding	BOTH	-	-	-	-	-	0	0	0	0	N	-	-	-	3	0	0
ENSG00000265665	AC008391.1	5	55752865	55752965	miRNA	BOTH	-	-	-	-	-	0	0	0	0	N	-	-	-	4	0	0
ENSG00000233828	AC008394.1	5	86512423	86534822	protein_coding	BOTH	-	-	-	-	-	0	0	2	2	N	-	-	-	5	0	0
ENSG00000221167	AC008397.1	19	18520504	18520592	miRNA	DUP	-	-	-	-	-	0	0	0	0	N	-	-	-	4	0	0
ENSG00000221131	AC008410.1	5	154404274	154404360	miRNA	DUP	-	-	-	-	-	0	0	0	0	N	-	-	-	4	0	0
ENSG00000203442	AC008555.1	19	35331917	35332118	pseudogene	DUP	-	-	-	-	-	0	0	0	0	N	-	-	-	5	0	0
ENSG00000213084	AC008555.2	19	35343055	35343524	pseudogene	DUP	-	-	-	-	-	0	0	0	0	N	-	-	-	5	0	0
ENSG00000222316	AC008581.1	5	76433792	76433901	miRNA	DEL	-	-	-	-	-	0	0	0	0	N	-	-	-	4	0	0
ENSG00000221070	AC008625.1	5	153719592	153719686	miRNA	DEL	-	-	-	-	-	0	0	0	0	N	-	-	-	4	0	0
ENSG00000214109	AC008686.1	19	13890884	13900972	protein_coding	BOTH	-	-	-	-	-	0	0	2	2	N	-	-	-	5	0	0
ENSG00000254199	AC008691.1	5	159175240	159188068	lincRNA	DEL	-	-	-	-	-	0	0	0	0	N	-	-	-	3	0	0
ENSG00000254336	AC008694.2	5	157031715	157032645	pseudogene	DUP	-	-	-	-	-	0	0	0	0	N	-	-	-	4	0	0
ENSG00000249738	AC008697.1	5	158737941	158789842	lincRNA	DEL	-	-	-	-	-	0	0	0	0	N	-	-	-	3	0	0
ENSG00000253298	AC008703.1	5	158875564	158893284	lincRNA	DEL	-	-	-	-	-	0	0	0	0	N	-	-	-	3	0	0
ENSG00000266432	AC008703.2	5	158952946	158953018	miRNA	BOTH	-	-	-	-	-	0	0	0	0	N	-	-	-	3	0	0
ENSG00000239048	AC008706.1	5	159556217	159556280	miRNA	DEL	-	-	-	-	-	0	0	0	0	N	-	-	-	4	0	0
ENSG00000256439	AC008731.1	16	24930714	24932325	pseudogene	DUP	-	-	-	-	-	0	0	0	0	N	-	-	-	2	0	0
ENSG00000264355	AC008738.2	19	33667978	33668061	miRNA	DEL	-	-	-	-	-	0	0	0	0	N	-	-	-	5	0	0
ENSG00000221584	AC008747.1	19	35051691	35051801	miRNA	DUP	-	-	-	-	-	0	0	0	0	N	-	-	-	6	0	0
ENSG00000265379	AC008752.2	19	9886685	9886771	miRNA	BOTH	-	-	-	-	-	0	0	0	0	N	-	-	-	3	0	0
ENSG00000266247	AC008752.3	19	9962104	9962192	miRNA	DUP	-	-	-	-	-	0	0	0	0	N	-	-	-	3	0	0
ENSG00000221195	AC008780.1	5	56938722	56938813	miRNA	DEL	-	-	-	-	-	0	0	0	0	N	-	-	-	4	0	0
ENSG00000228737	AC008781.7	5	140997981	141006048	antisense	BOTH	-	-	-	-	-	0	0	0	0	N	-	-	-	3	0	0
ENSG00000223200	AC008836.1	5	60853110	60853194	miRNA	BOTH	-	-	-	-	-	0	0	0	0	N	-	-	-	6	0	0
ENSG00000268280	AC008914.1	5	55224468	55224569	protein_coding	BOTH	-	-	-	-	-	0	0	0	0	N	-	-	-	5	0	0
ENSG00000237705	AC008937.2	5	56137843	56157991	antisense	BOTH	-	-	-	-	-	0	0	0	0	N	-	-	-	4	0	0
ENSG00000225230	AC008937.3	5	56195868	56206541	antisense	DUP	-	-	-	-	-	0	0	0	0	N	-	-	-	4	0	0
ENSG00000264465	AC008938.1	16	24450309	24450408	miRNA	BOTH	-	-	-	-	-	0	0	0	0	N	-	-	-	2	0	0
ENSG00000228650	AC008940.1	5	56066626	56068130	lincRNA	BOTH	-	-	-	-	-	0	0	0	0	N	-	-	-	4	0	0
ENSG00000221310	AC008967.1	5	110891593	110891678	miRNA	BOTH	-	-	-	-	-	0	0	0	0	N	-	-	-	6	0	0
ENSG00000267636	AC008992.1	19	31912903	31918208	lincRNA	DUP	-	-	-	-	-	0	0	0	0	N	-	-	-	3	0	0
ENSG00000264935	AC009035.1	16	26747550	26747638	miRNA	DUP	-	-	-	-	-	0	0	0	0	N	-	-	-	3	0	0
ENSG00000260345	AC009052.12	16	57494967	57496649	processed_transcript	BOTH	-	-	-	-	-	0	0	0	0	N	-	-	-	5	0	0
ENSG00000265167	AC009081.1	16	60463552	60463637	miRNA	DUP	-	-	-	-	-	0	0	0	0	N	-	-	-	3	0	0
ENSG00000196927	AC009093.1	16	29259550	29261449	pseudogene	DEL	-	-	-	-	-	0	0	0	0	N	-	-	-	4	0	0
ENSG00000203343	AC009107.1	16	58315593	58316079	pseudogene	BOTH	-	-	-	-	-	0	0	0	0	N	-	-	-	5	0	0
ENSG00000231589	AC009110.1	16	62630276	62632353	lincRNA	DUP	-	-	-	-	-	0	0	0	0	N	-	-	-	3	0	0
ENSG00000262116	AC009134.1	16	13291463	13298764	antisense	DEL	-	-	-	-	-	0	0	0	0	N	-	-	-	4	0	0
ENSG00000231876	AC009158.1	16	26329428	26345749	lincRNA	BOTH	-	-	-	-	-	0	0	0	0	N	-	-	-	2	0	0
ENSG00000237901	AC009161.1	16	62391275	62391650	pseudogene	DUP	-	-	-	-	-	0	0	0	0	N	-	-	-	2	0	0
ENSG00000261238	AC009166.5	16	51183150	51183730	antisense	BOTH	-	-	-	-	-	0	0	0	0	N	-	-	-	5	0	0
ENSG00000221157	AC009196.1	7	37145128	37145215	miRNA	DUP	-	-	-	-	-	0	0	0	0	N	-	-	-	8	0	0
ENSG00000224675	AC009227.2	2	155292365	155313950	antisense	DUP	-	-	-	-	-	0	0	0	0	N	-	-	-	4	0	0
ENSG00000227292	AC009229.5	2	38430505	38466732	lincRNA	DUP	-	-	-	-	-	0	0	0	0	N	-	-	-	6	0	0
ENSG00000229160	AC009229.6	2	38359779	38366088	lincRNA	DUP	-	-	-	-	-	0	0	0	0	N	-	-	-	6	0	0
ENSG00000216191	AC009234.2	2	50923310	50923400	miRNA	DUP	-	-	-	-	-	0	0	0	0	N	-	-	-	7	0	0
ENSG00000230383	AC009245.3	7	137406731	137407592	pseudogene	DEL	-	-	-	-	-	0	0	0	0	N	-	-	-	8	0	0
ENSG00000234639	AC009263.2	7	137707204	137709085	pseudogene	DEL	-	-	-	-	-	0	0	0	0	N	-	-	-	9	0	0
ENSG00000226045	AC009274.6	7	130330095	130330464	pseudogene	BOTH	-	-	-	-	-	0	0	0	0	N	-	-	-	9	0	0
ENSG00000221590	AC009299.1	2	162206728	162206871	miRNA	DUP	-	-	-	-	-	0	0	0	0	N	-	-	-	5	0	0
ENSG00000235724	AC009299.2	2	162079296	162111179	antisense	DUP	-	-	-	-	-	0	0	3	3	N	-	-	-	5	0	0
ENSG00000227403	AC009299.3	2	162101250	162105561	lincRNA	DUP	-	-	-	-	-	0	0	0	0	N	-	-	-	5	0	0
ENSG00000232320	AC009299.5	2	162197325	162197837	pseudogene	DUP	-	-	-	-	-	0	0	0	0	N	-	-	-	5	0	0
ENSG00000235066	AC009303.1	2	118752973	118770295	antisense	DEL	-	-	-	-	-	0	0	0	0	N	-	-	-	4	0	0
ENSG00000224967	AC009303.3	2	118691601	118692365	pseudogene	DEL	-	-	-	-	-	0	0	0	0	N	-	-	-	4	0	0
ENSG00000234579	AC009305.1	2	31209805	31214292	antisense	BOTH	-	-	-	-	-	0	0	0	0	N	-	-	-	3	0	0
ENSG00000216093	AC009305.2	2	31258419	31258510	miRNA	BOTH	-	-	-	-	-	0	0	0	0	N	-	-	-	3	0	0
ENSG00000225911	AC009310.1	2	220913543	220913993	pseudogene	BOTH	-	-	-	-	-	0	0	0	0	N	-	-	-	5	0	0
ENSG00000238207	AC009312.1	2	118515139	118561750	antisense	DEL	-	-	-	-	-	0	0	0	0	N	-	-	-	4	0	0
ENSG00000224467	AC009313.1	2	161952742	162016735	antisense	BOTH	-	-	-	-	-	0	0	0	0	N	-	-	-	5	0	0
ENSG00000232337	AC009313.2	2	161905117	161907057	pseudogene	BOTH	-	-	-	-	-	0	0	0	0	N	-	-	-	5	0	0
ENSG00000226363	AC009336.24	2	177042445	177043736	lincRNA	DEL	-	-	-	-	-	0	0	0	0	N	-	-	-	10	0	0
ENSG00000233287	AC009362.2	7	130927349	130927754	pseudogene	BOTH	-	-	-	-	-	0	0	0	0	N	-	-	-	10	0	0
ENSG00000183470	AC009365.3	7	132333553	132413528	protein_coding	DEL	-	-	-	-	-	1	1	4	5	N	-	-	-	11	0	0
ENSG00000216895	AC009403.2	7	155403925	155437899	protein_coding	DEL	-	-	-	-	-	0	0	1	1	N	-	-	-	10	0	0
ENSG00000236255	AC009404.2	2	118591513	118599234	lincRNA	DEL	-	-	-	-	-	0	0	0	0	N	-	-	-	4	0	0
ENSG00000232023	AC009410.1	2	229347977	229476111	lincRNA	DEL	-	-	-	-	-	0	0	0	0	N	-	-	-	4	0	0
ENSG00000228538	AC009411.1	2	21861303	21872435	lincRNA	BOTH	-	-	-	-	-	0	0	0	0	N	-	-	-	3	0	0
ENSG00000235537	AC009411.2	2	21853420	21859181	lincRNA	BOTH	-	-	-	-	-	0	0	0	0	N	-	-	-	3	0	0
ENSG00000224071	AC009474.1	2	67047816	67049702	pseudogene	BOTH	-	-	-	-	-	0	0	0	0	N	-	-	-	4	0	0
ENSG00000230355	AC009474.2	2	67108219	67108354	pseudogene	BOTH	-	-	-	-	-	0	0	0	0	N	-	-	-	4	0	0
ENSG00000225258	AC009478.1	2	181436439	181557181	lincRNA	DEL	-	-	-	-	-	0	0	0	0	N	-	-	-	6	0	0
ENSG00000264976	AC009478.2	2	181481845	181481933	miRNA	DEL	-	-	-	-	-	0	0	0	0	N	-	-	-	6	0	0
ENSG00000265049	AC009480.1	2	148698549	148698640	miRNA	BOTH	-	-	-	-	-	0	0	0	0	N	-	-	-	7	0	0
ENSG00000223911	AC009480.3	2	148656970	148660525	antisense	BOTH	-	-	-	-	-	0	0	0	0	N	-	-	-	7	0	0
ENSG00000229143	AC009480.4	2	148567915	148568346	pseudogene	BOTH	-	-	-	-	-	0	0	0	0	N	-	-	-	7	0	0
ENSG00000224076	AC009487.4	2	162279170	162280088	antisense	DUP	-	-	-	-	-	0	0	0	0	N	-	-	-	5	0	0
ENSG00000233143	AC009492.1	2	218147462	218200843	lincRNA	BOTH	-	-	-	-	-	0	0	3	3	N	-	-	-	5	0	0
ENSG00000216844	AC009494.3	Y	23005142	23005596	pseudogene	DEL	-	-	-	-	-	0	0	0	0	N	-	-	-	8	0	0
ENSG00000221234	AC009495.1	2	166670725	166670864	miRNA	DUP	-	-	-	-	-	0	0	0	0	N	-	-	-	6	0	0
ENSG00000235192	AC009495.2	2	166651361	166666520	lincRNA	BOTH	-	-	-	-	-	0	0	0	0	N	-	-	-	6	0	0
ENSG00000232411	AC009495.3	2	166689558	166695608	lincRNA	BOTH	-	-	-	-	-	0	0	0	0	N	-	-	-	6	0	0
ENSG00000229195	AC009495.4	2	166651367	166702601	lincRNA	BOTH	-	-	-	-	-	0	0	0	0	N	-	-	-	6	0	0
ENSG00000237271	AC009498.1	2	205092860	205099708	lincRNA	DEL	-	-	-	-	-	0	0	0	0	N	-	-	-	5	0	0
ENSG00000203386	AC009499.1	2	33931953	34522820	lincRNA	BOTH	-	-	-	-	-	0	0	0	0	N	-	-	-	3	1	1
ENSG00000231609	AC009501.4	2	63271057	63275775	antisense	DUP	-	-	-	-	-	0	0	0	0	N	-	-	-	4	0	0
ENSG00000231802	AC009502.1	2	220548752	220549517	pseudogene	BOTH	-	-	-	-	-	0	0	0	0	N	-	-	-	5	0	0
ENSG00000227308	AC009502.4	2	220550103	220602659	lincRNA	BOTH	-	-	-	-	-	0	0	0	0	N	-	-	-	5	0	0
ENSG00000235522	AC009505.2	2	106462990	106473633	antisense	DUP	-	-	-	-	-	0	0	0	0	N	-	-	-	4	0	0
ENSG00000234162	AC009505.4	2	106575540	106578462	lincRNA	DUP	-	-	-	-	-	0	0	1	1	N	-	-	-	4	0	0
ENSG00000224152	AC009506.1	2	160471807	160473593	antisense	DEL	-	-	-	-	-	0	0	0	0	N	-	-	-	4	0	0
ENSG00000225369	AC009506.2	2	160318928	160319767	pseudogene	DEL	-	-	-	-	-	0	0	0	0	N	-	-	-	4	0	0
ENSG00000227930	AC009508.1	7	23931323	23936954	lincRNA	BOTH	-	-	-	-	-	0	0	0	0	N	-	-	-	7	0	0
ENSG00000233263	AC009518.2	7	131577375	131578374	pseudogene	BOTH	-	-	-	-	-	0	0	0	0	N	-	-	-	10	0	0
ENSG00000236386	AC009518.3	7	131578581	131578833	pseudogene	BOTH	-	-	-	-	-	0	0	0	0	N	-	-	-	10	0	0
ENSG00000224865	AC009518.4	7	131582400	131633712	lincRNA	BOTH	-	-	-	-	-	0	0	0	0	N	-	-	-	10	0	0
ENSG00000227197	AC009518.8	7	132515453	132534353	antisense	DEL	-	-	-	-	-	0	0	0	0	N	-	-	-	11	0	0
ENSG00000226063	AC009531.2	7	35297992	35299340	lincRNA	BOTH	-	-	-	-	-	0	0	1	1	N	-	-	-	7	0	0
ENSG00000231794	AC009542.2	7	134883153	134887108	antisense	DEL	-	-	-	-	-	0	0	0	0	N	-	-	-	10	0	0
ENSG00000238870	AC009677.1	15	70023079	70023161	miRNA	DEL	-	-	-	-	-	0	0	0	0	N	-	-	-	5	0	0
ENSG00000266713	AC009695.1	8	21351539	21351627	miRNA	DUP	-	-	-	-	-	0	0	0	0	N	-	-	-	13	0	0
ENSG00000266016	AC009779.1	12	55948779	55948866	miRNA	DUP	-	-	-	-	-	0	0	0	0	N	-	-	-	3	0	0
ENSG00000220982	AC009784.1	7	135929194	135929282	miRNA	DEL	-	-	-	-	-	0	0	0	0	N	-	-	-	8	0	0
ENSG00000232053	AC009784.3	7	135777673	136122174	lincRNA	BOTH	-	-	-	-	-	0	0	0	0	N	-	-	-	7	0	1
ENSG00000236503	AC009784.4	7	135947306	135947765	pseudogene	DEL	-	-	-	-	-	0	0	0	0	N	-	-	-	8	0	0
ENSG00000265063	AC009831.1	18	29640868	29640952	miRNA	DEL	-	-	-	-	-	0	0	0	0	N	-	-	-	14	0	0
ENSG00000221621	AC009835.1	18	30106105	30106185	miRNA	BOTH	-	-	-	-	-	0	0	0	0	N	-	-	-	14	0	0
ENSG00000264969	AC009941.1	8	80009598	80009688	miRNA	DEL	-	-	-	-	-	0	0	0	0	N	-	-	-	10	0	0
ENSG00000223960	AC009948.5	2	179278666	179304970	antisense	BOTH	-	-	-	-	-	0	0	0	0	N	-	-	-	7	0	0
ENSG00000238082	AC009948.7	2	179319443	179320155	pseudogene	BOTH	-	-	-	-	-	0	0	0	0	N	-	-	-	7	0	0
ENSG00000225963	AC009950.2	2	230990026	231038939	antisense	BOTH	-	-	-	-	-	0	0	4	4	N	-	-	-	4	0	0
ENSG00000176824	AC009951.1	2	145218679	145221645	pseudogene	DUP	-	-	-	-	-	0	0	0	0	N	-	-	-	8	0	0
ENSG00000213410	AC009951.2	2	145208235	145208545	pseudogene	DUP	-	-	-	-	-	0	0	0	0	N	-	-	-	8	0	0
ENSG00000228973	AC009955.8	2	220489781	220491415	antisense	BOTH	-	-	-	-	-	0	0	0	0	N	-	-	-	5	0	0
ENSG00000223619	AC009960.1	2	203478937	203479427	pseudogene	DEL	-	-	-	-	-	0	0	0	0	N	-	-	-	5	0	0
ENSG00000233888	AC009960.2	2	203479576	203480252	pseudogene	DEL	-	-	-	-	-	0	0	0	0	N	-	-	-	5	0	0
ENSG00000233311	AC009960.3	2	203483908	203484619	pseudogene	DEL	-	-	-	-	-	0	0	0	0	N	-	-	-	5	0	0
ENSG00000235433	AC009960.4	2	203480492	203481163	pseudogene	DEL	-	-	-	-	-	0	0	0	0	N	-	-	-	5	0	0
ENSG00000237542	AC009960.5	2	203481423	203481935	pseudogene	DEL	-	-	-	-	-	0	0	0	0	N	-	-	-	5	0	0
ENSG00000241221	AC009960.6	2	203482418	203482710	pseudogene	DEL	-	-	-	-	-	0	0	0	0	N	-	-	-	5	0	0
ENSG00000233134	AC009960.7	2	203482007	203482350	pseudogene	DEL	-	-	-	-	-	0	0	0	0	N	-	-	-	5	0	0
ENSG00000230783	AC009961.2	2	160545728	160546802	pseudogene	DEL	-	-	-	-	-	0	0	0	0	N	-	-	-	4	0	0
ENSG00000226266	AC009961.3	2	160527219	160568946	lincRNA	DEL	-	-	-	-	-	0	0	0	0	N	-	-	-	4	0	0
ENSG00000235951	AC009965.1	2	204930429	204932086	pseudogene	DEL	-	-	-	-	-	0	0	0	0	N	-	-	-	5	0	0
ENSG00000234714	AC009965.2	2	204955180	204974572	lincRNA	DEL	-	-	-	-	-	0	1	0	1	N	-	-	-	5	0	0
ENSG00000234932	AC009969.1	2	153707167	153707338	pseudogene	DUP	-	-	-	-	-	0	0	0	0	N	-	-	-	4	0	0
ENSG00000233953	AC009970.1	2	60722821	60727099	antisense	BOTH	-	-	-	-	-	0	1	1	2	N	-	-	-	7	0	0
ENSG00000269084	AC009977.1	Y	21737895	21738068	protein_coding	DEL	-	-	-	-	-	0	0	0	0	N	-	-	-	8	0	0
ENSG00000225000	AC010082.2	7	18468685	18470361	antisense	BOTH	-	-	-	-	-	0	0	0	0	N	-	-	-	9	0	0
ENSG00000229308	AC010084.1	Y	3904538	3968361	lincRNA	DEL	-	-	-	-	-	0	0	0	0	N	-	-	-	9	0	0
ENSG00000232606	AC010090.1	2	145324002	145337001	lincRNA	BOTH	-	-	-	-	-	0	0	0	0	N	-	-	-	7	0	0
ENSG00000233491	AC010091.1	7	81205702	81255532	lincRNA	BOTH	-	-	-	-	-	0	0	0	0	N	-	-	-	4	0	0
ENSG00000230196	AC010091.4	7	81240200	81240642	pseudogene	BOTH	-	-	-	-	-	0	0	0	0	N	-	-	-	4	0	0
ENSG00000266020	AC010092.1	2	171772719	171772804	miRNA	BOTH	-	-	-	-	-	0	0	0	0	N	-	-	-	9	0	0
ENSG00000237498	AC010105.1	2	82706252	82765835	lincRNA	DUP	-	-	-	-	-	0	0	0	0	N	-	-	-	2	0	0
ENSG00000236107	AC010127.3	2	166813909	167158294	antisense	BOTH	-	-	-	-	-	0	2	0	2	N	-	-	-	7	0	1
ENSG00000223923	AC010136.2	2	218843430	218857338	antisense	BOTH	-	-	-	-	-	0	0	0	0	N	-	-	-	5	0	0
ENSG00000226764	AC010145.4	2	16137171	16203007	lincRNA	BOTH	-	-	-	-	-	0	0	0	0	N	-	-	-	4	0	0
ENSG00000235726	AC010148.1	2	235742959	235822028	processed_transcript	DEL	-	-	-	-	-	0	0	0	0	N	-	-	-	5	0	2
ENSG00000235419	AC010149.4	2	231385309	231444721	antisense	DUP	-	-	-	-	-	0	0	0	0	N	-	-	-	4	0	0
ENSG00000218682	AC010150.1	2	26079330	26079835	pseudogene	DUP	-	-	-	-	-	0	0	0	0	N	-	-	-	3	0	0
ENSG00000222070	AC010150.2	2	25945061	25945165	miRNA	DUP	-	-	-	-	-	0	0	0	0	N	-	-	-	2	0	0
ENSG00000235895	AC010154.2	Y	6361017	6364798	pseudogene	DEL	-	-	-	-	-	0	0	0	0	N	-	-	-	8	0	0
ENSG00000178550	AC010170.1	3	45266617	45267519	pseudogene	DEL	-	-	-	-	-	0	0	0	0	N	-	-	-	3	0	0
ENSG00000221313	AC010207.1	3	134128886	134128982	miRNA	DEL	-	-	-	-	-	0	0	0	0	N	-	-	-	5	0	0
ENSG00000239036	AC010209.1	12	101049500	101049582	miRNA	DUP	-	-	-	-	-	0	0	0	0	N	-	-	-	3	0	0
ENSG00000249249	AC010226.4	5	114937754	114956356	antisense	BOTH	-	-	-	-	-	0	0	0	0	N	-	-	-	6	0	0
ENSG00000265637	AC010235.1	5	125532528	125532608	miRNA	DEL	-	-	-	-	-	0	0	0	0	N	-	-	-	6	0	0
ENSG00000235253	AC010240.2	5	132278624	132280742	pseudogene	DEL	-	-	-	-	-	0	0	0	0	N	-	-	-	4	0	0
ENSG00000229738	AC010240.3	5	132323344	132323802	pseudogene	DEL	-	-	-	-	-	0	0	0	0	N	-	-	-	4	0	0
ENSG00000197071	AC010243.1	5	87514708	87515080	pseudogene	DUP	-	-	-	-	-	0	0	0	0	N	-	-	-	5	0	0
ENSG00000251710	AC010295.1	5	153472864	153472939	miRNA	BOTH	-	-	-	-	-	0	0	0	0	N	-	-	-	4	0	0
ENSG00000256121	AC010296.1	5	115780104	115780830	pseudogene	BOTH	-	-	-	-	-	0	0	0	0	N	-	-	-	6	0	0
ENSG00000222805	AC010319.1	19	17568066	17568166	miRNA	BOTH	-	-	-	-	-	0	0	0	0	N	-	-	-	5	0	0
ENSG00000266462	AC010327.1	19	55745495	55745564	miRNA	BOTH	-	-	-	-	-	0	0	0	0	N	-	-	-	3	0	0
ENSG00000269808	AC010327.2	19	55738587	55741647	protein_coding	BOTH	0.062948	0.542518	0.540783	-	0.0259305	0	0	2	2	N	-	-	-	3	0	0
ENSG00000256989	AC010335.1	19	18553705	18554469	pseudogene	DUP	-	-	-	-	-	0	0	0	0	N	-	-	-	4	0	0
ENSG00000214248	AC010336.1	19	7963689	7968427	protein_coding	DUP	-0.121216	-0.573379	-0.445817	-	4.28e-05	0	0	0	0	N	-	-	-	2	0	0
ENSG00000212082	AC010368.1	5	35034257	35034347	miRNA	DEL	-	-	-	-	-	0	0	0	0	N	-	-	-	4	0	0
ENSG00000269027	AC010368.2	5	35051012	35051198	protein_coding	DEL	-	-	-	-	-	0	0	0	0	N	-	-	-	4	0	0
ENSG00000223149	AC010376.1	5	67263273	67263379	miRNA	BOTH	-	-	-	-	-	0	0	0	0	N	-	-	-	4	0	0
ENSG00000269636	AC010441.1	5	150157867	150176297	protein_coding	DUP	-	-	-	-	0.00461286	0	0	2	2	N	-	-	-	3	0	0
ENSG00000249318	AC010468.2	5	110601507	110605787	antisense	BOTH	-	-	-	-	-	0	0	0	0	N	-	-	-	5	0	0
ENSG00000250728	AC010468.3	5	110490942	110491850	pseudogene	DUP	-	-	-	-	-	0	0	0	0	N	-	-	-	5	0	0
ENSG00000267219	AC010504.2	19	34839261	34850317	antisense	DUP	-	-	-	-	-	0	0	0	0	N	-	-	-	5	0	0
ENSG00000269304	AC010522.1	19	58337829	58338146	pseudogene	DEL	-	-	-	-	-	0	0	0	0	N	-	-	-	4	0	0
ENSG00000223123	AC010546.1	16	62859865	62859952	miRNA	BOTH	-	-	-	-	-	0	0	0	0	N	-	-	-	3	0	0
ENSG00000261611	AC010547.9	16	71481503	71523214	protein_coding	BOTH	-0.267182	-0.0453018	-0.105826	-	-	0	0	0	0	N	-	-	-	5	0	0
ENSG00000222086	AC010609.1	5	156662195	156662309	miRNA	BOTH	-	-	-	-	-	0	0	0	0	N	-	-	-	4	0	0
ENSG00000269095	AC010646.3	19	17346749	17366257	protein_coding	DUP	0.32324	-0.130884	0.0434223	-	-	0	0	0	0	N	-	-	-	8	0	1
ENSG00000267448	AC010649.1	19	3296763	3303001	antisense	DUP	-	-	-	-	-	0	0	0	0	N	-	-	-	6	0	0
ENSG00000232383	AC010677.5	7	26315815	26316226	pseudogene	DUP	-	-	-	-	-	0	0	0	0	N	-	-	-	7	0	0
ENSG00000223517	AC010723.1	Y	16388092	16389369	lincRNA	BOTH	-	-	-	-	-	0	0	1	1	N	-	-	-	8	0	0
ENSG00000266220	AC010723.2	Y	16364065	16364171	miRNA	BOTH	-	-	-	-	-	0	0	0	0	N	-	-	-	8	0	0
ENSG00000237266	AC010729.3	2	5950773	5952728	lincRNA	DUP	-	-	-	-	-	0	0	2	2	N	-	-	-	4	0	0
ENSG00000228577	AC010731.2	2	207471221	207474536	antisense	DEL	-	-	-	-	-	0	0	0	0	N	-	-	-	3	0	0
ENSG00000231653	AC010731.3	2	207504797	207506006	antisense	DEL	-	-	-	-	-	0	0	0	0	N	-	-	-	3	0	0
ENSG00000235118	AC010731.4	2	207507142	207514173	lincRNA	DEL	-	-	-	-	-	0	2	0	2	N	-	-	-	3	0	0
ENSG00000213083	AC010731.6	2	207551241	207552086	pseudogene	DEL	-	-	-	-	-	0	0	0	0	N	-	-	-	3	0	0
ENSG00000228414	AC010733.4	2	61052267	61108449	lincRNA	DEL	-	-	-	-	-	0	0	0	0	N	-	-	-	7	0	0
ENSG00000232713	AC010733.5	2	61165339	61165739	pseudogene	DEL	-	-	-	-	-	0	0	0	0	N	-	-	-	7	0	0
ENSG00000221372	AC010739.1	2	41823526	41823632	miRNA	DUP	-	-	-	-	-	0	0	0	0	N	-	-	-	4	0	0
ENSG00000238065	AC010740.1	2	141655992	141656675	pseudogene	DUP	-	-	-	-	-	0	0	0	0	N	-	-	-	6	0	0
ENSG00000232548	AC010744.1	2	83749938	83750626	lincRNA	DUP	-	-	-	-	-	0	0	0	0	N	-	-	-	2	0	0
ENSG00000226041	AC010745.1	2	16383698	16385494	lincRNA	BOTH	-	-	-	-	-	0	0	0	0	N	-	-	-	4	0	0
ENSG00000228876	AC010745.2	2	16405315	16410408	lincRNA	BOTH	-	-	-	-	-	0	0	0	0	N	-	-	-	4	0	0
ENSG00000231266	AC010745.3	2	16408295	16409462	lincRNA	BOTH	-	-	-	-	-	0	0	0	0	N	-	-	-	4	0	0
ENSG00000232444	AC010745.4	2	16497592	16500834	lincRNA	DUP	-	-	-	-	-	0	0	0	0	N	-	-	-	5	0	0
ENSG00000225979	AC010746.3	2	198176117	198177464	antisense	DEL	-	-	-	-	-	0	0	0	0	N	-	-	-	4	0	0
ENSG00000221389	AC010754.1	18	21474079	21474170	miRNA	DEL	-	-	-	-	-	0	0	0	0	N	-	-	-	14	0	0
ENSG00000251879	AC010874.1	Y	5742287	5742379	miRNA	BOTH	-	-	-	-	-	0	0	0	0	N	-	-	-	8	0	0
ENSG00000269291	AC010877.1	Y	15418467	15429181	protein_coding	BOTH	-	-	-	-	-	0	0	0	0	N	-	-	-	8	0	0
ENSG00000224400	AC010880.1	2	16535524	16613970	lincRNA	DUP	-	-	-	-	-	0	0	0	0	N	-	-	-	5	0	0
ENSG00000224509	AC010884.1	2	105552869	105654954	antisense	DUP	-	-	-	-	-	0	0	0	0	N	-	-	-	3	0	0
ENSG00000263685	AC010884.2	2	105609360	105609438	miRNA	DUP	-	-	-	-	-	0	0	0	0	N	-	-	-	3	0	0
ENSG00000224414	AC010886.2	2	218558618	218561486	pseudogene	BOTH	-	-	-	-	-	0	0	0	0	N	-	-	-	5	0	0
ENSG00000251849	AC010887.1	2	218041221	218041305	miRNA	DEL	-	-	-	-	-	0	0	0	0	N	-	-	-	5	0	0
ENSG00000228379	AC010891.2	Y	9650924	9655122	lincRNA	DEL	-	-	-	-	-	0	0	0	0	N	-	-	-	8	0	0
ENSG00000226853	AC010894.3	2	175352117	175353114	lincRNA	BOTH	-	-	-	-	-	0	0	0	0	N	-	-	-	16	0	0
ENSG00000179997	AC010894.4	2	175366680	175367043	pseudogene	BOTH	-	-	-	-	-	0	0	0	0	N	-	-	-	16	0	0
ENSG00000237798	AC010894.5	2	175439955	175452454	antisense	BOTH	-	-	-	-	-	0	0	0	0	N	-	-	-	16	0	0
ENSG00000232479	AC010900.2	2	203789332	203790627	pseudogene	DEL	-	-	-	-	-	0	0	0	0	N	-	-	-	5	0	0
ENSG00000213774	AC010904.1	2	7464879	7465193	pseudogene	DUP	-	-	-	-	-	0	0	0	0	N	-	-	-	4	0	0
ENSG00000232668	AC010967.1	2	53110381	53110593	pseudogene	DUP	-	-	-	-	-	0	0	0	0	N	-	-	-	3	0	0
ENSG00000228033	AC010967.2	2	52949815	53137158	lincRNA	DUP	-	-	-	-	-	0	0	0	0	N	-	-	-	3	0	1
ENSG00000232604	AC010967.3	2	53091373	53093769	lincRNA	DUP	-	-	-	-	-	0	0	0	0	N	-	-	-	3	0	0
ENSG00000188525	AC010969.1	2	10143286	10146158	antisense	DUP	-	-	-	-	-	0	0	0	0	N	-	-	-	5	0	0
ENSG00000251966	AC010970.1	Y	10033981	10034093	miRNA	DEL	-	-	-	-	-	0	0	0	0	N	-	-	-	8	0	0
ENSG00000225840	AC010970.2	Y	10036113	10036711	pseudogene	DEL	-	-	-	-	-	0	0	0	0	N	-	-	-	8	0	0
ENSG00000234686	AC010971.1	7	49269733	49294412	lincRNA	BOTH	-	-	-	-	-	0	0	0	0	N	-	-	-	5	0	0
ENSG00000230065	AC010974.3	2	133418099	133424563	antisense	DEL	-	-	-	-	-	0	0	0	0	N	-	-	-	5	0	0
ENSG00000230237	AC010975.2	2	79800890	79802719	pseudogene	DUP	-	-	-	-	-	0	0	0	0	N	-	-	-	3	0	0
ENSG00000231731	AC010976.2	2	128221218	128263373	antisense	BOTH	-	-	-	-	-	0	0	1	1	N	-	-	-	6	0	0
ENSG00000237732	AC010980.2	2	223182994	223217708	pseudogene	BOTH	-	-	-	-	-	0	0	0	0	N	-	-	-	4	0	0
ENSG00000234199	AC010982.1	2	114737146	114764879	lincRNA	BOTH	-	-	-	-	-	0	0	0	0	N	-	-	-	4	0	0
ENSG00000235242	AC010982.2	2	114879851	114880870	lincRNA	DUP	-	-	-	-	-	0	0	0	0	N	-	-	-	4	0	0
ENSG00000235056	AC010983.1	2	195868435	195891094	lincRNA	DEL	-	-	-	-	-	0	0	0	0	N	-	-	-	4	0	0
ENSG00000235495	AC010987.5	2	67792736	67911209	lincRNA	BOTH	-	-	-	-	-	0	0	0	0	N	-	-	-	4	0	0
ENSG00000237013	AC010987.6	2	68023186	68052694	lincRNA	DEL	-	-	-	-	-	0	0	0	0	N	-	-	-	4	0	0
ENSG00000222586	AC010999.1	15	57258523	57258595	miRNA	BOTH	-	-	-	-	-	0	0	0	0	N	-	-	-	8	0	0
ENSG00000232089	AC011233.2	2	222027491	222027773	pseudogene	DEL	-	-	-	-	-	0	0	0	0	N	-	-	-	5	0	0
ENSG00000236510	AC011284.3	7	3682447	3683416	antisense	DEL	-	-	-	-	-	0	0	0	0	N	-	-	-	15	0	0
ENSG00000229618	AC011288.2	7	13141016	13743774	lincRNA	DUP	-	-	-	-	-	0	1	0	1	N	-	-	-	6	1	1
ENSG00000265161	AC011293.1	Y	13947443	13947512	miRNA	BOTH	-	-	-	-	-	0	0	0	0	N	-	-	-	8	0	0
ENSG00000233539	AC011294.3	7	46713383	46799449	protein_coding	DUP	-	-	-	-	-	0	0	3	3	N	-	-	-	6	0	0
ENSG00000268857	AC011308.1	2	157352597	157352655	protein_coding	DUP	-0.318235	0.61209	0.368506	-	-	0	0	0	0	N	-	-	-	4	0	0
ENSG00000264749	AC011313.1	12	105721684	105721770	miRNA	DUP	-	-	-	-	-	0	0	0	0	N	-	-	-	3	0	0
ENSG00000253311	AC011343.1	5	159203779	159298391	lincRNA	DEL	-	-	-	-	-	0	0	0	0	N	-	-	-	3	0	0
ENSG00000265875	AC011357.1	5	146114398	146114467	miRNA	BOTH	-	-	-	-	-	0	0	0	0	N	-	-	-	3	0	0
ENSG00000239192	AC011363.1	5	160091594	160091688	miRNA	DEL	-	-	-	-	-	0	0	0	0	N	-	-	-	4	0	0
ENSG00000264890	AC011379.1	5	139575287	139575376	miRNA	DEL	-	-	-	-	-	0	0	0	0	N	-	-	-	4	0	0
ENSG00000197830	AC011385.1	5	137881629	137882992	pseudogene	BOTH	-	-	-	-	-	0	0	0	0	N	-	-	-	4	0	0
ENSG00000232129	AC011385.2	5	137887850	137888050	pseudogene	BOTH	-	-	-	-	-	0	0	0	0	N	-	-	-	4	0	0
ENSG00000216127	AC011407.1	5	171866667	171866758	miRNA	DUP	-	-	-	-	-	0	0	0	0	N	-	-	-	12	0	0
ENSG00000264303	AC011410.1	5	171197534	171197724	miRNA	DUP	-	-	-	-	-	0	0	0	0	N	-	0.25176	-	15	0	0
ENSG00000265104	AC011416.1	5	126596628	126596690	miRNA	DEL	-	-	-	-	-	0	0	0	0	N	-	-	-	6	0	0
ENSG00000223539	AC011431.1	5	135078151	135082045	pseudogene	DEL	-	-	-	-	-	0	0	0	0	N	-	-	-	3	0	0
ENSG00000221504	AC011456.1	19	32417479	32417594	miRNA	BOTH	-	-	-	-	-	0	0	0	0	N	-	-	-	4	0	0
ENSG00000226104	AC011475.1	19	10751715	10752093	protein_coding	DUP	-	-	-	-	-	0	0	1	1	N	-	-	-	5	0	0
ENSG00000204850	AC011484.1	19	46997765	46999755	protein_coding	BOTH	0.403993	0.593175	0.667932	-	0.00296222	0	0	0	0	N	-	-	-	5	0	0
ENSG00000220693	AC011498.1	19	4477048	4479576	pseudogene	DUP	-	-	-	-	-	0	0	0	0	N	-	-	-	6	0	0
ENSG00000213922	AC011500.1	19	39930212	39932082	protein_coding	DUP	-	-	-	-	-	1	1	1	2	N	-	-	-	3	0	0
ENSG00000267204	AC011518.1	19	32592994	32596822	lincRNA	DEL	-	-	-	-	-	0	0	0	0	N	-	-	-	4	0	0
ENSG00000267133	AC011518.2	19	32594489	32597443	lincRNA	DEL	-	-	-	-	-	0	0	0	0	N	-	-	-	4	0	0
ENSG00000267968	AC011523.2	19	51333786	51354345	antisense	DUP	-	-	-	-	-	0	0	0	0	N	-	-	-	2	0	1
ENSG00000261400	AC011525.2	19	32078946	32086626	lincRNA	DUP	-	-	-	-	-	0	0	0	0	N	-	-	-	3	0	0
ENSG00000267465	AC011525.4	19	32079102	32084687	lincRNA	DUP	-	-	-	-	-	0	0	0	0	N	-	-	-	3	0	0
ENSG00000267107	AC011526.1	19	41960074	42006559	lincRNA	DUP	-	-	-	-	-	0	0	0	0	N	-	-	-	2	0	0
ENSG00000268434	AC011530.4	19	46282695	46289231	protein_coding	DUP	-0.324297	0.599022	0.334918	-	-	0	0	2	2	N	-	-	-	4	0	0
ENSG00000268423	AC011551.3	19	47050313	47104118	protein_coding	BOTH	-	-	-	-	-	0	0	2	2	N	-	-	-	4	0	1
ENSG00000263690	AC011591.1	17	66762614	66762700	miRNA	DUP	-	-	-	-	-	0	0	0	0	N	-	-	-	4	0	0
ENSG00000223436	AC011625.1	7	132037093	132052735	antisense	BOTH	-	-	-	-	-	0	0	0	0	N	-	-	-	10	0	0
ENSG00000252093	AC011626.1	8	122081628	122081814	miRNA	DEL	-	-	-	-	-	0	0	0	0	N	-	-	-	11	0	0
ENSG00000259252	AC011648.1	15	70487977	70490848	lincRNA	DUP	-	-	-	-	-	0	0	1	1	N	-	-	-	5	0	0
ENSG00000266096	AC011652.2	8	130508468	130508569	miRNA	DEL	-	-	-	-	-	0	0	0	0	N	-	-	-	12	0	0
ENSG00000204196	AC011737.2	2	204055503	204056000	pseudogene	DEL	-	-	-	-	-	0	0	0	0	N	-	-	-	5	0	0
ENSG00000231655	AC011742.3	2	26363132	26364133	pseudogene	DUP	-	-	-	-	-	0	0	0	0	N	-	-	-	3	0	0
ENSG00000227133	AC011742.5	2	26382892	26384005	pseudogene	DUP	-	-	-	-	-	0	0	0	0	N	-	-	-	2	0	0
ENSG00000231435	AC011747.3	2	8683722	8715631	lincRNA	BOTH	-	-	-	-	-	0	0	0	0	N	-	-	-	5	0	0
ENSG00000236008	AC011747.4	2	8699963	8723922	lincRNA	BOTH	-	-	-	-	-	0	0	1	1	N	-	-	-	5	0	0
ENSG00000231083	AC011747.6	2	8741022	8763072	lincRNA	BOTH	-	-	-	-	-	0	0	0	0	N	-	-	-	5	0	0
ENSG00000235092	AC011747.7	2	8806766	8821993	antisense	BOTH	-	-	-	-	-	0	2	2	4	N	-	-	-	5	0	0
ENSG00000231204	AC011752.1	2	21540532	21784185	lincRNA	BOTH	-	-	-	-	-	0	0	0	0	N	-	-	-	3	0	1
ENSG00000230603	AC011753.6	2	110422786	110423319	pseudogene	DEL	-	-	-	-	-	0	0	0	0	N	-	-	-	8	0	0
ENSG00000229233	AC011891.5	7	12693804	12694610	lincRNA	DUP	-	-	-	-	-	0	0	0	0	N	-	-	-	6	0	0
ENSG00000226806	AC011893.3	2	136577761	136580657	antisense	BOTH	-	-	-	-	-	0	0	0	0	N	-	-	-	6	0	0
ENSG00000265629	AC011897.1	2	14775215	14790933	protein_coding	BOTH	-	-	-	-	-	0	0	2	2	N	-	-	-	5	0	0
ENSG00000228505	AC011897.2	2	14756552	14770316	lincRNA	BOTH	-	-	-	-	-	0	0	0	0	N	-	-	-	5	0	0
ENSG00000231980	AC011899.10	7	157820065	157823820	antisense	DEL	-	-	-	-	-	0	0	0	0	N	-	-	-	11	0	0
ENSG00000233038	AC011899.9	7	157647221	157658784	antisense	DEL	-	-	-	-	-	0	0	0	0	N	-	-	-	11	0	0
ENSG00000224612	AC011901.2	2	154028501	154058240	lincRNA	DUP	-	-	-	-	-	0	0	0	0	N	-	-	-	4	0	0
ENSG00000228007	AC011933.2	17	73334908	73335228	pseudogene	DEL	-	-	-	-	-	0	0	0	0	N	-	-	-	5	0	0
ENSG00000265583	AC011994.1	2	11747530	11747631	miRNA	BOTH	-	-	-	-	-	0	0	0	0	N	-	-	-	6	0	0
ENSG00000237720	AC011995.1	2	2838036	2842163	lincRNA	DEL	-	-	-	-	-	0	0	1	1	N	-	-	-	6	0	0
ENSG00000228391	AC011995.3	2	2874330	2875003	lincRNA	DEL	-	-	-	-	-	0	0	0	0	N	-	-	-	6	0	0
ENSG00000222017	AC011997.1	2	198557830	198639547	protein_coding	BOTH	-	-	-	-	0.00485703	0	0	1	1	N	-	-	-	4	0	0
ENSG00000236664	AC011998.1	2	178817838	178876716	sense_intronic	BOTH	-	-	-	-	-	0	0	0	0	N	-	-	-	8	0	0
ENSG00000229744	AC011998.2	2	178882720	178883192	pseudogene	DUP	-	-	-	-	-	0	0	0	0	N	-	-	-	7	0	0
ENSG00000214070	AC011999.1	2	136655525	136656548	pseudogene	BOTH	-	-	-	-	-	0	0	0	0	N	-	-	-	6	0	0
ENSG00000266259	AC012003.1	2	142754946	142755056	miRNA	DUP	-	-	-	-	-	0	0	0	0	N	-	-	-	5	0	0
ENSG00000221232	AC012047.1	10	77887009	77887069	miRNA	DUP	-	-	-	-	-	0	0	0	0	N	-	-	-	4	0	0
ENSG00000221202	AC012050.1	15	47844672	47844768	miRNA	BOTH	-	-	-	-	-	0	0	0	0	N	-	-	-	6	0	0
ENSG00000227047	AC012065.4	2	20699331	20701071	lincRNA	BOTH	-	-	-	-	-	0	0	0	0	N	-	-	-	3	0	0
ENSG00000233416	AC012065.5	2	20806040	20806414	pseudogene	DEL	-	-	-	-	-	0	0	0	0	N	-	-	-	3	0	0
ENSG00000260396	AC012065.7	2	20877569	20879005	lincRNA	BOTH	-	-	-	-	-	0	0	0	0	N	-	-	-	3	0	0
ENSG00000269464	AC012067.1	Y	5306691	5312605	protein_coding	DEL	-	-	-	-	-	0	0	0	0	N	-	-	-	9	0	0
ENSG00000179061	AC012074.1	2	25592818	25593185	pseudogene	DUP	-	-	-	-	-	0	0	0	0	N	-	-	-	2	0	0
ENSG00000235072	AC012074.2	2	25592042	25598714	lincRNA	DUP	-	-	-	-	-	0	0	0	0	N	-	-	-	2	0	0
ENSG00000231722	AC012075.1	2	81645847	81646426	pseudogene	DEL	-	-	-	-	-	0	0	0	0	N	-	-	-	3	0	0
ENSG00000235519	AC012075.2	2	81689819	81694070	lincRNA	DEL	-	-	-	-	-	0	0	0	0	N	-	-	-	3	0	0
ENSG00000218410	AC012078.2	Y	3719265	3720910	pseudogene	DEL	-	-	-	-	-	0	0	1	1	N	-	-	-	9	0	0
ENSG00000228835	AC012123.1	18	30349758	30354376	protein_coding	BOTH	-	-	-	-	0.115697	0	0	2	2	N	-	-	-	14	0	0
ENSG00000234327	AC012146.7	17	5014763	5017674	processed_transcript	DEL	-	-	-	-	-	0	0	0	0	N	-	-	-	7	0	0
ENSG00000263441	AC012181.1	16	56991177	56991273	miRNA	DEL	-	-	-	-	-	0	0	0	0	N	-	-	-	4	0	0
ENSG00000233863	AC012215.1	8	35649365	35653384	protein_coding	DUP	-	-	-	-	-	0	0	0	0	N	-	-	-	8	0	0
ENSG00000204399	AC012306.2	2	128688901	128689014	pseudogene	BOTH	-	-	-	-	-	0	0	0	0	N	-	-	-	6	0	0
ENSG00000237017	AC012314.8	19	54622891	54628722	antisense	DUP	-	-	-	-	-	0	0	1	1	N	-	-	-	3	0	0
ENSG00000224310	AC012317.1	16	24672743	24682383	lincRNA	BOTH	-	-	-	-	-	0	0	0	0	N	-	-	-	2	0	0
ENSG00000265224	AC012353.1	2	142396413	142396532	miRNA	DUP	-	-	-	-	-	0	0	0	0	N	-	-	-	5	0	0
ENSG00000240401	AC012358.8	2	55535628	55573185	antisense	DUP	-	-	-	-	-	0	0	0	0	N	-	-	-	2	0	0
ENSG00000235319	AC012360.4	2	105940667	105946986	lincRNA	DUP	-	-	-	-	-	0	0	1	1	N	-	-	-	2	0	0
ENSG00000238273	AC012360.6	2	105979495	105995296	antisense	DUP	-	-	-	-	-	0	0	1	1	N	-	-	-	2	0	0
ENSG00000236436	AC012361.1	2	21059531	21061421	lincRNA	DEL	-	-	-	-	-	0	0	0	0	N	-	-	-	3	0	0
ENSG00000224789	AC012363.4	2	120932461	120974120	antisense	DEL	-	-	-	-	-	0	0	0	0	N	-	-	-	5	0	0
ENSG00000228898	AC012365.3	2	117784113	117784600	pseudogene	DEL	-	-	-	-	-	0	0	0	0	N	-	-	-	4	0	0
ENSG00000232693	AC012370.2	2	65600834	65607819	sense_intronic	BOTH	-	-	-	-	-	0	0	0	0	N	-	-	-	5	0	0
ENSG00000234255	AC012370.3	2	65669189	65683705	lincRNA	BOTH	-	-	-	-	-	0	0	0	0	N	-	-	-	5	0	0
ENSG00000235883	AC012379.1	15	49170346	49170937	pseudogene	BOTH	-	-	-	-	-	0	0	0	0	N	-	-	-	6	0	0
ENSG00000265463	AC012391.1	10	124975618	124975704	miRNA	DUP	-	-	-	-	-	0	0	0	0	N	-	-	-	6	0	0
ENSG00000243389	AC012442.5	2	113346617	113372008	3prime_overlapping_ncrna	DEL	-	-	-	-	-	0	0	0	0	N	-	-	-	6	0	0
ENSG00000228251	AC012442.6	2	113348373	113349516	lincRNA	DEL	-	-	-	-	-	0	0	0	0	N	-	-	-	6	0	0
ENSG00000237532	AC012451.1	2	129338065	129339150	lincRNA	BOTH	-	-	-	-	-	0	0	0	0	N	-	-	-	6	0	0
ENSG00000203643	AC012456.3	2	11861745	11864348	antisense	BOTH	-	-	-	-	-	0	0	0	0	N	-	-	-	6	0	0
ENSG00000230790	AC012456.4	2	11881123	11885427	antisense	DUP	-	-	-	-	-	0	0	0	0	N	-	-	-	6	0	0
ENSG00000230452	AC012457.2	2	25427182	25432071	antisense	DUP	-	-	-	-	-	0	0	0	0	N	-	-	-	2	0	0
ENSG00000230695	AC012462.1	2	216300976	216301715	antisense	DUP	-	-	-	-	-	0	0	0	0	N	-	-	-	5	0	0
ENSG00000225166	AC012462.2	2	216318430	216328594	lincRNA	DUP	-	-	-	-	-	0	0	0	0	N	-	-	-	5	0	0
ENSG00000228618	AC012462.3	2	216341390	216344971	lincRNA	DUP	-	-	-	-	-	0	0	1	1	N	-	-	-	5	0	0
ENSG00000268396	AC012485.1	2	239192329	239192498	protein_coding	DUP	-	-	-	-	-	0	0	0	0	N	-	-	-	10	0	0
ENSG00000232306	AC012485.2	2	239207351	239209261	antisense	DUP	-	-	-	-	-	0	0	0	0	N	-	-	-	10	0	0
ENSG00000228374	AC012497.2	2	140490277	140490851	pseudogene	BOTH	-	-	-	-	-	0	0	0	0	N	-	-	-	6	0	0
ENSG00000229941	AC012499.1	2	178563157	178588017	antisense	DEL	-	-	-	-	-	0	0	0	0	N	-	-	-	7	0	2
ENSG00000227400	AC012501.2	2	154278130	154449801	sense_overlapping	DUP	-	-	-	-	-	0	1	0	1	N	-	-	-	4	0	0
ENSG00000242575	AC012501.3	2	154277191	154278471	pseudogene	DUP	-	-	-	-	-	0	0	0	0	N	-	-	-	4	0	0
ENSG00000232520	AC012507.3	2	231751215	231761806	antisense	DUP	-	-	-	-	-	0	0	1	1	N	-	-	-	4	0	0
ENSG00000230385	AC012507.4	2	231773567	231774817	antisense	DUP	-	-	-	-	-	0	0	0	0	N	-	-	-	4	0	0
ENSG00000236478	AC012513.4	2	217039619	217040755	pseudogene	DEL	-	-	-	-	-	0	0	0	0	N	-	-	-	6	0	0
ENSG00000263732	AC012564.1	8	105767334	105767403	miRNA	DEL	-	-	-	-	-	0	0	0	0	N	-	-	-	9	0	0
ENSG00000231898	AC012594.1	2	171190438	171207628	antisense	BOTH	-	-	-	-	-	0	0	1	1	N	-	-	-	9	0	0
ENSG00000266090	AC012603.1	5	109021281	109021393	miRNA	DEL	-	-	-	-	-	0	0	0	0	N	-	-	-	5	0	0
ENSG00000253406	AC012613.2	5	148596086	148656368	antisense	BOTH	-	-	-	-	-	0	0	2	2	N	-	-	-	3	0	0
ENSG00000252059	AC012667.1	Y	5441969	5442060	miRNA	DEL	-	-	-	-	-	0	0	0	0	N	-	-	-	9	0	0
ENSG00000234938	AC012668.1	2	216395170	216410249	lincRNA	DUP	-	-	-	-	-	0	0	0	0	N	-	-	-	5	0	0
ENSG00000237525	AC012668.2	2	216397856	216578618	lincRNA	DUP	-	-	-	-	-	0	0	0	0	N	-	-	-	5	0	0
ENSG00000227981	AC012668.3	2	216444130	216447358	lincRNA	DUP	-	-	-	-	-	0	0	1	1	N	-	-	-	5	0	0
ENSG00000231621	AC013264.2	2	198062715	198063997	antisense	DEL	-	-	-	-	-	0	0	0	0	N	-	-	-	4	0	0
ENSG00000265553	AC013275.1	2	120328476	120328576	miRNA	BOTH	-	-	-	-	-	0	0	0	0	N	-	-	-	4	0	0
ENSG00000231013	AC013275.2	2	120234024	120244922	antisense	DEL	-	-	-	-	-	0	0	0	0	N	-	-	-	4	0	0
ENSG00000221625	AC013283.1	12	98999652	98999738	miRNA	DUP	-	-	-	-	-	0	0	0	0	N	-	-	-	3	0	0
ENSG00000272888	AC013394.2	15	93425937	93441975	processed_transcript	DEL	-	-	-	-	-	0	0	0	0	N	-	-	-	11	0	0
ENSG00000229395	AC013401.1	2	193494645	193510432	lincRNA	DUP	-	-	-	-	-	0	0	0	0	N	-	-	-	5	0	0
ENSG00000232227	AC013401.2	2	193508828	193510113	lincRNA	DUP	-	-	-	-	-	0	0	0	0	N	-	-	-	5	0	0
ENSG00000221654	AC013402.1	2	105185275	105185378	miRNA	DUP	-	-	-	-	-	0	0	0	0	N	-	-	-	4	0	0
ENSG00000236109	AC013402.3	2	105199610	105201812	lincRNA	DUP	-	-	-	-	-	0	0	0	0	N	-	-	-	4	0	0
ENSG00000231626	AC013402.4	2	105197279	105198348	lincRNA	DUP	-	-	-	-	-	0	0	0	0	N	-	-	-	4	0	0
ENSG00000230690	AC013402.5	2	105275795	105281295	lincRNA	DUP	-	-	-	-	-	0	0	0	0	N	-	-	-	4	0	0
ENSG00000231017	AC013404.1	2	212163666	212163914	pseudogene	BOTH	-	-	-	-	-	0	0	0	0	N	-	-	-	4	0	0
ENSG00000221289	AC013406.1	2	148224198	148224282	miRNA	DEL	-	-	-	-	-	0	0	0	0	N	-	-	-	6	0	0
ENSG00000237016	AC013410.1	2	174439838	174441069	pseudogene	BOTH	-	-	-	-	-	0	0	0	0	N	-	-	-	15	0	0
ENSG00000237617	AC013410.2	2	174570676	174570876	pseudogene	BOTH	-	-	-	-	-	0	0	0	0	N	-	-	-	15	0	0
ENSG00000228596	AC013436.6	7	44824649	44826939	antisense	DUP	-	-	-	-	-	0	0	0	0	N	-	-	-	6	0	0
ENSG00000224288	AC013437.2	2	143850625	143851733	pseudogene	DEL	-	-	-	-	-	0	0	0	0	N	-	-	-	6	0	0
ENSG00000236300	AC013437.4	2	143855692	143855986	pseudogene	DEL	-	-	-	-	-	0	0	0	0	N	-	-	-	6	0	0
ENSG00000225476	AC013437.6	2	143856467	143857502	pseudogene	DEL	-	-	-	-	-	0	0	0	0	N	-	-	-	6	0	0
ENSG00000231766	AC013437.7	2	143858499	143858924	pseudogene	BOTH	-	-	-	-	-	0	0	0	0	N	-	-	-	6	0	0
ENSG00000229781	AC013444.1	2	143611664	143613567	pseudogene	DEL	-	-	-	-	-	0	0	0	0	N	-	-	-	6	0	0
ENSG00000221169	AC013444.2	2	143763269	143763360	miRNA	BOTH	-	-	-	-	-	0	0	0	0	N	-	-	-	6	0	0
ENSG00000231189	AC013448.1	2	224363491	224369329	lincRNA	DEL	-	-	-	-	-	0	0	0	0	N	-	-	-	4	0	0
ENSG00000235610	AC013448.2	2	224370194	224375651	lincRNA	DEL	-	-	-	-	-	0	0	0	0	N	-	-	-	4	0	0
ENSG00000268412	AC013449.1	2	26251074	26251481	protein_coding	DUP	-0.481005	-0.215531	-0.325001	-	0.174139	0	0	3	3	N	-	-	-	4	0	0
ENSG00000229727	AC013460.1	2	7561392	7590385	processed_transcript	DUP	-	-	-	-	-	0	0	0	0	N	-	-	-	4	0	0
ENSG00000236283	AC013463.2	2	165848494	165947803	antisense	BOTH	-	-	-	-	-	0	0	0	0	N	-	-	-	6	0	0
ENSG00000227180	AC013467.1	2	175164052	175165684	pseudogene	BOTH	-	-	-	-	-	0	0	0	0	N	-	-	-	16	0	0
ENSG00000231145	AC013468.1	2	190642909	190643157	protein_coding	DUP	-	-	-	-	-	0	0	0	0	N	-	-	-	3	0	0
ENSG00000267963	AC013469.1	2	241053907	241064304	protein_coding	DEL	-	-	-	-	-	0	0	0	0	N	-	-	-	10	0	0
ENSG00000205500	AC013472.3	2	27207644	27237480	processed_transcript	DUP	-	-	-	-	-	0	0	0	0	N	-	-	-	2	0	0
ENSG00000230286	AC013472.4	2	27173176	27232675	antisense	DUP	-	-	-	-	-	0	0	0	0	N	-	-	-	2	0	0
ENSG00000235128	AC013474.4	2	127437198	127437996	pseudogene	DUP	-	-	-	-	-	0	0	0	0	N	-	-	-	7	0	0
ENSG00000263596	AC013477.1	4	154281685	154281806	miRNA	DEL	-	-	-	-	-	0	0	0	0	N	-	-	-	4	0	0
ENSG00000226398	AC013480.2	2	42242765	42252442	antisense	BOTH	-	-	-	-	-	0	0	3	3	N	-	-	-	4	0	1
ENSG00000221391	AC013489.1	15	89081810	89081913	miRNA	DUP	-	-	-	-	-	0	0	0	0	N	-	-	-	6	0	0
ENSG00000232597	AC013727.1	2	104473428	104496667	lincRNA	DUP	-	-	-	-	-	0	0	0	0	N	-	-	-	3	0	0
ENSG00000236141	AC013727.2	2	104482204	104486146	lincRNA	DUP	-	-	-	-	-	0	0	0	0	N	-	-	-	3	0	0
ENSG00000215934	AC013731.1	2	158711782	158711858	miRNA	DUP	-	-	-	-	-	0	0	0	0	N	-	-	-	4	0	0
ENSG00000234595	AC013733.3	2	182547840	182550434	antisense	BOTH	-	-	-	-	-	0	0	0	0	N	-	-	-	6	0	0
ENSG00000225570	AC013733.4	2	182555107	182558142	lincRNA	BOTH	-	-	-	-	-	0	0	0	0	N	-	-	-	6	0	0
ENSG00000223873	AC013733.5	2	182559169	182559627	pseudogene	BOTH	-	-	-	-	-	0	0	0	0	N	-	-	-	6	0	0
ENSG00000269810	AC015660.1	15	100038447	100038578	protein_coding	DEL	-	-	-	-	-	0	0	0	0	N	-	-	-	27	0	0
ENSG00000267578	AC015849.12	17	34135493	34135901	lincRNA	DUP	-	-	-	-	-	0	0	0	0	N	-	-	-	2	0	0
ENSG00000267347	AC015849.13	17	34145403	34150717	sense_overlapping	DUP	-	-	-	-	-	0	0	0	0	N	-	-	-	2	0	0
ENSG00000267025	AC015849.19	17	34143721	34157297	antisense	DUP	-	-	-	-	-	0	0	0	0	N	-	-	-	2	0	0
ENSG00000180725	AC015871.1	15	80282247	80282948	pseudogene	DEL	-	-	-	-	-	0	0	0	0	N	-	-	-	6	0	0
ENSG00000226797	AC015923.1	17	61458592	61491673	antisense	DEL	-	-	-	-	-	0	0	0	0	N	-	-	-	4	0	0
ENSG00000224911	AC015936.3	17	42980529	42981914	antisense	DUP	-	-	-	-	-	0	0	0	0	N	-	-	-	3	0	0
ENSG00000203395	AC015969.3	2	68588346	68592716	antisense	DEL	-	-	-	-	-	0	0	0	0	N	-	-	-	5	0	0
ENSG00000225024	AC015977.5	2	26901087	26901378	pseudogene	DUP	-	-	-	-	-	0	0	0	0	N	-	-	-	2	0	0
ENSG00000225378	AC015977.6	2	26894122	26897332	antisense	DUP	-	-	-	-	-	0	0	0	0	N	-	-	-	2	0	0
ENSG00000224746	AC015987.1	7	135611203	135617629	antisense	BOTH	-	-	-	-	-	0	0	0	0	N	-	-	-	8	0	0
ENSG00000236338	AC015987.2	7	135611542	135613214	protein_coding	BOTH	-	-	-	-	-	0	0	1	1	N	-	-	-	8	0	0
ENSG00000215431	AC015989.1	18	60491423	60492724	protein_coding	DEL	-	-	-	-	-	0	0	0	0	N	-	-	-	19	0	0
ENSG00000269630	AC015989.2	18	60505640	60505948	protein_coding	DEL	-	-	-	-	0.0948579	0	0	0	0	N	-	-	-	19	0	0
ENSG00000266387	AC016178.2	8	130509833	130509913	miRNA	BOTH	-	-	-	-	-	0	0	0	0	N	-	-	-	12	0	0
ENSG00000205148	AC016251.1	15	96831280	96831660	protein_coding	DUP	-	-	-	-	-	0	0	2	2	N	-	-	-	25	0	0
ENSG00000235165	AC016405.1	8	123781513	123782389	pseudogene	DEL	-	-	-	-	-	0	0	0	0	N	-	-	-	10	0	0
ENSG00000221542	AC016405.2	8	123858930	123859018	miRNA	DEL	-	-	-	-	-	0	0	0	0	N	-	-	-	10	0	0
ENSG00000212061	AC016543.1	14	76814398	76814481	miRNA	DUP	-	-	-	-	-	0	0	0	0	N	-	-	-	8	0	0
ENSG00000268012	AC016559.1	5	78523714	78523911	protein_coding	DEL	-	-	-	-	-	0	0	0	0	N	-	-	-	4	0	0
ENSG00000236068	AC016561.1	5	63700339	63782442	pseudogene	DUP	-	-	-	-	-	0	0	0	0	N	-	-	-	5	0	0
ENSG00000212036	AC016575.1	5	14910667	14910749	miRNA	DEL	-	-	-	-	-	0	0	0	0	N	-	-	-	10	0	0
ENSG00000221528	AC016597.1	16	27673221	27673339	miRNA	DEL	-	-	-	-	-	0	0	0	0	N	-	-	-	3	0	0
ENSG00000235635	AC016644.1	5	56237134	56242979	antisense	DUP	-	-	-	-	-	0	0	0	0	N	-	-	-	4	0	0
ENSG00000221179	AC016670.1	2	80471748	80471843	miRNA	DUP	-	-	-	-	-	0	0	0	0	N	-	-	-	3	0	0
ENSG00000230645	AC016682.1	2	151027937	151157594	lincRNA	BOTH	-	-	-	-	-	0	0	0	0	N	-	-	-	5	0	0
ENSG00000234174	AC016683.5	2	113929112	113932937	antisense	DUP	-	-	-	-	-	0	0	0	0	N	-	-	-	6	0	0
ENSG00000233741	AC016691.2	2	120750775	120751187	pseudogene	DUP	-	-	-	-	-	0	0	0	0	N	-	-	-	5	0	0
ENSG00000233335	AC016696.1	2	46483999	46484316	pseudogene	DUP	-	-	-	-	-	0	0	0	0	N	-	-	-	2	0	0
ENSG00000233869	AC016697.1	2	209072859	209073708	pseudogene	DEL	-	-	-	-	-	0	0	0	0	N	-	-	-	3	0	0
ENSG00000228380	AC016697.2	2	209134067	209134681	pseudogene	DEL	-	-	-	-	-	0	0	0	0	N	-	-	-	3	0	0
ENSG00000239131	AC016706.1	2	143070509	143070577	miRNA	DUP	-	-	-	-	-	0	0	0	0	N	-	-	-	5	0	0
ENSG00000229131	AC016710.1	2	140227345	140235317	lincRNA	DUP	-	-	-	-	-	0	0	0	0	N	-	-	-	6	0	0
ENSG00000203531	AC016712.1	2	223563342	223564203	pseudogene	DEL	-	-	-	-	-	0	0	0	0	N	-	-	-	4	0	0
ENSG00000235225	AC016712.2	2	223591176	223591553	pseudogene	DEL	-	-	-	-	-	0	0	0	0	N	-	-	-	4	0	0
ENSG00000228206	AC016717.1	2	226562970	226563255	pseudogene	BOTH	-	-	-	-	-	0	0	0	0	N	-	-	-	4	0	0
ENSG00000235335	AC016723.4	2	168671284	168797654	antisense	DEL	-	-	-	-	-	0	0	0	0	N	-	-	-	7	0	1
ENSG00000232090	AC016724.6	2	113753094	113753514	pseudogene	BOTH	-	-	-	-	-	0	0	0	0	N	-	-	-	6	0	0
ENSG00000213194	AC016732.2	2	158067359	158068051	pseudogene	BOTH	-	-	-	-	-	0	0	0	0	N	-	-	-	4	0	0
ENSG00000203415	AC016734.1	2	63745026	63746647	pseudogene	DEL	-	-	-	-	-	0	0	0	0	N	-	-	-	4	0	0
ENSG00000228305	AC016734.2	2	63849309	63849965	pseudogene	DEL	-	-	-	-	-	0	0	0	0	N	-	-	-	3	0	0
ENSG00000231826	AC016735.2	2	43254992	43266686	lincRNA	DEL	-	-	-	-	-	0	0	0	0	N	-	-	-	3	0	0
ENSG00000233978	AC016735.3	2	43268332	43270921	lincRNA	DEL	-	-	-	-	-	0	0	0	0	N	-	-	-	3	0	0
ENSG00000230140	AC016738.3	2	101589110	101593623	antisense	DUP	-	-	-	-	-	0	0	0	0	N	-	-	-	3	0	0
ENSG00000223947	AC016738.4	2	101610138	101618706	antisense	DUP	-	-	-	-	-	0	0	0	0	N	-	-	-	3	0	0
ENSG00000230384	AC016739.1	2	177106839	177107721	pseudogene	DEL	-	-	-	-	-	0	0	0	0	N	-	-	-	9	0	0
ENSG00000218175	AC016739.2	2	177065636	177065980	pseudogene	DEL	-	-	-	-	-	0	0	0	0	N	-	-	-	10	0	0
ENSG00000212978	AC016747.3	2	61368732	61372104	processed_transcript	DUP	-	-	-	-	-	0	0	0	0	N	-	-	-	8	0	0
ENSG00000229779	AC016751.2	2	176769099	176770230	lincRNA	DUP	-	-	-	-	-	0	0	0	0	N	-	-	-	11	0	0
ENSG00000235047	AC016751.3	2	176762064	176768960	antisense	DUP	-	-	-	-	-	0	0	0	0	N	-	-	-	11	0	0
ENSG00000232451	AC016768.1	2	23240997	23421927	lincRNA	DUP	-	-	-	-	-	0	0	0	0	N	-	-	-	2	0	0
ENSG00000221774	AC016821.1	10	71123311	71123397	miRNA	DEL	-	-	-	-	-	0	0	0	0	N	-	-	-	4	0	0
ENSG00000240680	AC016831.3	7	130507964	130508270	pseudogene	BOTH	-	-	-	-	-	0	0	0	0	N	-	-	-	9	0	0
ENSG00000229858	AC016831.5	7	130507627	130507978	pseudogene	BOTH	-	-	-	-	-	0	0	0	0	N	-	-	-	9	0	0
ENSG00000232716	AC016831.6	7	130524963	130528484	pseudogene	BOTH	-	-	-	-	-	0	0	5	5	N	-	-	-	9	0	0
ENSG00000233559	AC016831.7	7	130538479	130613408	lincRNA	DEL	-	-	-	-	-	0	0	2	2	N	-	-	-	9	0	0
ENSG00000268080	AC016885.1	8	94241867	94242388	protein_coding	DUP	-	-	-	-	-	1	1	0	1	N	-	-	-	9	0	0
ENSG00000234624	AC016894.1	2	61644022	61644332	pseudogene	DEL	-	-	-	-	-	0	0	0	0	N	-	-	-	7	0	0
ENSG00000237843	AC016903.2	2	205340079	205372395	lincRNA	DEL	-	-	-	-	-	0	0	0	0	N	-	-	-	5	0	0
ENSG00000234060	AC016906.1	2	135077225	135077649	pseudogene	DUP	-	-	-	-	-	0	0	0	0	N	-	-	-	6	0	0
ENSG00000233862	AC016907.3	2	30273932	30366670	antisense	DEL	-	-	-	-	-	0	0	0	0	N	-	-	-	3	0	0
ENSG00000232377	AC016910.1	2	144694640	144721723	antisense	BOTH	-	-	-	-	-	0	0	0	0	N	-	-	-	6	0	1
ENSG00000228100	AC016912.3	2	46619436	46621306	lincRNA	DUP	-	-	-	-	-	0	0	0	0	N	-	-	-	3	0	0
ENSG00000231367	AC016995.3	2	38633861	38742882	lincRNA	DUP	-	-	-	-	-	0	0	1	1	N	-	-	-	6	0	1
ENSG00000229915	AC016999.2	2	239335718	239336370	antisense	DUP	-	-	-	-	-	0	0	1	1	N	-	-	-	10	0	0
ENSG00000231336	AC017006.3	2	46393928	46395117	antisense	DUP	-	-	-	-	-	0	0	1	1	N	-	-	-	2	0	0
ENSG00000232617	AC017019.1	Y	9502838	9506619	pseudogene	BOTH	-	-	-	-	-	0	0	0	0	N	-	-	-	8	0	0
ENSG00000252664	AC017020.1	Y	18174646	18174709	miRNA	BOTH	-	-	-	-	-	0	0	0	0	N	-	-	-	9	0	0
ENSG00000213828	AC017028.1	2	240083493	240084053	protein_coding	DUP	-	-	-	-	-	0	0	1	1	N	-	-	-	12	0	0
ENSG00000264103	AC017028.3	2	239991056	239991149	miRNA	DEL	-	-	-	-	-	0	0	0	0	N	-	-	-	12	0	0
ENSG00000264518	AC017028.4	2	239991154	239991247	miRNA	DEL	-	-	-	-	-	0	0	0	0	N	-	-	-	12	0	0
ENSG00000264730	AC017028.5	2	239991448	239991541	miRNA	DEL	-	-	-	-	-	0	0	0	0	N	-	-	-	12	0	0
ENSG00000265332	AC017028.6	2	239990615	239990708	miRNA	DEL	-	-	-	-	-	0	0	0	0	N	-	-	-	12	0	0
ENSG00000265416	AC017028.7	2	240008039	240008138	miRNA	DEL	-	-	-	-	-	0	0	0	0	N	-	-	-	12	0	0
ENSG00000265891	AC017028.8	2	240007394	240007492	miRNA	DEL	-	-	-	-	-	0	0	0	0	N	-	-	-	12	0	0
ENSG00000229434	AC017048.1	2	177370973	177372430	lincRNA	DUP	-	-	-	-	-	0	0	0	0	N	-	-	-	8	0	0
ENSG00000236231	AC017048.2	2	177389607	177396411	lincRNA	BOTH	-	-	-	-	-	0	0	0	0	N	-	-	-	8	0	0
ENSG00000227359	AC017074.2	2	114435279	114461655	lincRNA	DEL	-	-	-	-	-	0	1	0	1	N	-	-	-	5	0	0
ENSG00000225964	AC017076.5	2	6968645	6980595	antisense	DUP	-	-	-	-	-	0	0	0	0	N	-	-	-	4	0	0
ENSG00000185631	AC017079.3	2	128960935	128961349	pseudogene	DEL	-	-	-	-	-	0	0	0	0	N	-	-	-	6	0	0
ENSG00000269633	AC017081.1	2	207220463	207220843	protein_coding	DUP	-	-	-	-	-	0	0	0	0	N	-	-	-	3	0	0
ENSG00000216115	AC017083.1	2	68457058	68457147	miRNA	DEL	-	-	-	-	-	0	0	3	3	N	-	-	-	4	0	0
ENSG00000236259	AC017083.2	2	68352397	68352879	pseudogene	DEL	-	-	-	-	-	0	0	0	0	N	-	-	-	4	0	0
ENSG00000221443	AC017083.3	2	68500236	68500338	miRNA	BOTH	-	-	-	-	-	0	0	0	0	N	-	-	-	4	0	0
ENSG00000215996	AC017084.1	2	70682662	70682756	miRNA	BOTH	-	-	-	-	-	0	0	0	0	N	-	-	-	3	0	0
ENSG00000227227	AC017101.10	2	187506066	187560014	antisense	DEL	-	-	-	-	-	0	0	0	0	N	-	-	-	5	0	0
ENSG00000233538	AC017104.2	2	232316906	232317864	protein_coding	BOTH	-	-	-	-	-	0	0	2	2	N	-	-	-	4	0	0
ENSG00000230047	AC017104.4	2	232301812	232302132	pseudogene	DUP	-	-	-	-	-	0	0	0	0	N	-	-	-	4	0	0
ENSG00000224376	AC017104.6	2	232253687	232259702	processed_transcript	BOTH	-	-	-	-	-	0	0	0	0	N	-	-	-	4	0	0
ENSG00000226320	AC018359.1	3	34200826	34604369	lincRNA	DEL	-	-	-	-	-	0	0	0	0	N	-	-	-	5	0	0
ENSG00000235683	AC018442.1	8	100708185	100710245	pseudogene	DUP	-	-	-	-	-	0	0	0	0	N	-	-	-	9	0	0
ENSG00000230154	AC018463.4	2	11448151	11449067	pseudogene	DUP	-	-	-	-	-	0	0	0	0	N	-	-	-	6	0	0
ENSG00000226961	AC018463.5	2	11491753	11492250	pseudogene	DEL	-	-	-	-	-	0	0	0	0	N	-	-	-	6	0	0
ENSG00000234520	AC018464.3	7	112594701	112635689	lincRNA	DEL	-	-	-	-	-	0	0	0	0	N	-	-	-	5	0	0
ENSG00000268241	AC018470.1	2	175200601	175202151	protein_coding	DUP	-	-	-	-	0.0207447	0	0	5	5	N	-	-	-	16	0	0
ENSG00000231453	AC018470.4	2	175190755	175195371	lincRNA	DUP	-	-	-	-	-	0	0	0	0	N	-	-	-	16	0	0
ENSG00000216204	AC018607.1	8	56821520	56821611	miRNA	DEL	-	-	-	-	-	0	0	1	1	N	-	-	-	7	0	0
ENSG00000266349	AC018618.1	15	62036140	62036218	miRNA	DUP	-	-	-	-	-	0	0	0	0	N	-	-	-	4	0	0
ENSG00000221302	AC018628.1	17	60093218	60093298	miRNA	BOTH	-	-	-	-	-	0	0	0	0	N	-	-	-	9	0	0
ENSG00000225314	AC018634.9	7	37860812	37861212	pseudogene	DUP	-	-	-	-	-	0	0	0	0	N	-	-	-	8	0	0
ENSG00000226468	AC018641.7	7	32496575	32497370	pseudogene	DUP	-	-	-	-	-	0	0	0	0	N	-	-	-	5	0	0
ENSG00000225144	AC018643.4	7	131948911	131956028	antisense	BOTH	-	-	-	-	-	0	0	0	0	N	-	-	-	10	0	0
ENSG00000227544	AC018647.3	7	35754644	35774497	lincRNA	DEL	-	-	-	-	-	0	0	0	0	N	-	-	-	7	0	0
ENSG00000234929	AC018685.1	2	2645761	2660402	lincRNA	DEL	-	-	-	-	-	0	0	0	0	N	-	-	-	5	0	0
ENSG00000227364	AC018685.2	2	2733680	2734729	lincRNA	DEL	-	-	-	-	-	0	0	0	0	N	-	-	-	6	0	0
ENSG00000222274	AC018690.1	2	100136565	100136694	miRNA	DUP	-	-	-	-	-	0	0	0	0	N	-	-	-	2	0	0
ENSG00000232114	AC018693.5	2	38996407	38997266	pseudogene	DUP	-	-	-	-	-	0	0	0	0	N	-	-	-	6	0	0
ENSG00000226122	AC018705.5	7	50599457	50611161	antisense	DEL	-	-	-	-	-	0	0	0	0	N	-	-	-	5	0	1
ENSG00000230104	AC018712.2	2	173538940	173539626	pseudogene	DEL	-	-	-	-	-	0	0	0	0	N	-	-	-	11	0	0
ENSG00000231557	AC018717.1	2	199747297	199936514	lincRNA	BOTH	-	-	-	-	-	0	0	0	0	N	-	-	-	4	0	1
ENSG00000230407	AC018717.2	2	199973307	199974811	pseudogene	BOTH	-	-	-	-	-	0	0	0	0	N	-	-	-	5	0	0
ENSG00000226553	AC018735.1	2	187866603	187868104	pseudogene	DEL	-	-	-	-	-	0	0	0	0	N	-	-	-	5	0	0
ENSG00000237039	AC018738.2	2	232120810	232121019	pseudogene	BOTH	-	-	-	-	-	0	0	0	0	N	-	-	-	4	0	0
ENSG00000213953	AC018867.1	2	187361840	187365393	protein_coding	DEL	-	-	-	-	-	0	0	0	0	N	-	-	-	6	0	0
ENSG00000233339	AC018878.3	2	106795998	106800253	antisense	DUP	-	-	-	-	-	0	0	0	0	N	-	-	-	4	0	0
ENSG00000221849	AC018880.1	2	104144078	104145719	pseudogene	DUP	-	-	-	-	-	0	0	0	0	N	-	-	-	3	0	0
ENSG00000231723	AC018880.2	2	104240088	104240288	pseudogene	DUP	-	-	-	-	-	0	0	0	0	N	-	-	-	3	0	0
ENSG00000237104	AC018890.4	2	175647774	175652656	lincRNA	DEL	-	-	-	-	-	0	0	0	0	N	-	-	-	14	0	0
ENSG00000236449	AC018890.6	2	175411869	175639555	antisense	BOTH	-	-	-	-	-	0	0	0	0	N	-	-	-	14	0	2
ENSG00000265709	AC019046.1	2	173926460	173926540	miRNA	BOTH	-	-	-	-	-	0	0	0	0	N	-	-	-	11	0	0
ENSG00000222096	AC019051.1	2	221341704	221341813	miRNA	DUP	-	-	-	-	-	0	0	0	0	N	-	-	-	5	0	0
ENSG00000235911	AC019055.1	2	19911476	19917337	lincRNA	DUP	-	-	-	-	-	0	0	0	0	N	-	-	-	4	0	0
ENSG00000237178	AC019080.1	2	178209171	178209564	pseudogene	DUP	-	-	-	-	-	0	0	0	0	N	-	-	-	8	0	0
ENSG00000231822	AC019097.7	2	99718481	99719215	pseudogene	DUP	-	-	-	-	-	0	0	0	0	N	-	-	-	2	0	0
ENSG00000224826	AC019109.1	2	225034381	225036254	pseudogene	BOTH	-	-	-	-	-	0	0	0	0	N	-	-	-	4	0	0
ENSG00000234423	AC019118.2	2	2898820	3129798	lincRNA	DEL	-	-	-	-	-	0	0	0	0	N	-	-	-	6	0	0
ENSG00000236760	AC019118.3	2	3135353	3149551	lincRNA	DEL	-	-	-	-	-	0	0	0	0	N	-	-	-	6	0	0
ENSG00000238449	AC019131.1	4	99851074	99851138	miRNA	BOTH	-	-	-	-	-	0	0	0	0	N	-	-	-	7	0	0
ENSG00000269210	AC019171.1	2	39186764	39187483	protein_coding	BOTH	-	-	-	-	-	0	0	1	1	N	-	-	-	6	0	0
ENSG00000213110	AC019178.2	2	190795003	190795736	pseudogene	DUP	-	-	-	-	-	0	0	0	0	N	-	-	-	3	0	0
ENSG00000233255	AC019181.2	2	165697259	165705844	antisense	DEL	-	-	-	-	-	0	0	0	0	N	-	-	-	6	0	0
ENSG00000227430	AC019185.2	2	209330963	209331351	pseudogene	BOTH	-	-	-	-	-	0	0	0	0	N	-	-	-	3	0	0
ENSG00000232409	AC019185.3	2	209381633	209381955	pseudogene	BOTH	-	-	-	-	-	0	0	0	0	N	-	-	-	3	0	0
ENSG00000231896	AC019185.4	2	209334575	209405138	sense_intronic	BOTH	-	-	-	-	-	0	0	0	0	N	-	-	-	3	0	0
ENSG00000234584	AC019186.1	2	158582220	158592517	lincRNA	DUP	-	-	-	-	-	0	0	0	0	N	-	-	-	4	0	0
ENSG00000264849	AC019198.1	2	55699880	55699977	miRNA	DUP	-	-	-	-	-	0	0	0	0	N	-	-	-	2	0	0
ENSG00000263378	AC019205.1	6	73972731	73972807	miRNA	DEL	-	-	-	-	-	0	0	0	0	N	-	-	-	4	0	0
ENSG00000266346	AC019205.2	6	74142707	74142807	miRNA	DUP	-	-	-	-	-	0	0	0	0	N	-	-	-	4	0	0
ENSG00000268328	AC019206.1	2	70129482	70129841	protein_coding	DUP	-	-	-	-	-	0	0	2	2	N	-	-	-	3	0	0
ENSG00000243637	AC019221.4	2	234263220	234301045	processed_transcript	DEL	-	-	-	-	-	0	0	0	0	N	-	-	-	6	0	0
ENSG00000256530	AC019294.1	15	76030311	76031568	protein_coding	DUP	-	-	-	-	-	0	0	1	1	N	-	-	-	8	0	0
ENSG00000225421	AC019330.1	2	199417919	199637080	lincRNA	BOTH	-	-	-	-	-	0	0	0	0	N	-	-	-	4	0	0
ENSG00000252511	AC019330.2	2	199431369	199431453	miRNA	BOTH	-	-	-	-	-	0	0	0	0	N	-	-	-	4	0	0
ENSG00000231699	AC020550.7	2	198398527	198398689	pseudogene	DEL	-	-	-	-	-	0	0	0	0	N	-	-	-	4	0	0
ENSG00000229056	AC020571.3	2	197124748	197128928	antisense	DEL	-	-	-	-	-	0	0	0	0	N	-	-	-	4	0	0
ENSG00000237133	AC020594.5	2	33780114	33788614	antisense	BOTH	-	-	-	-	-	0	0	1	1	N	-	-	-	3	0	0
ENSG00000226681	AC020595.1	2	182286881	182290476	lincRNA	DEL	-	-	-	-	-	0	0	0	0	N	-	-	-	6	0	0
ENSG00000234007	AC020601.1	2	138636324	138683977	lincRNA	DEL	-	-	-	-	-	0	0	0	0	N	-	-	-	6	0	0
ENSG00000266229	AC020606.1	7	114269910	114270011	miRNA	DUP	-	-	-	-	-	0	0	0	0	N	-	-	-	4	0	0
ENSG00000222079	AC020636.1	3	150635484	150635582	miRNA	BOTH	-	-	-	-	-	0	0	0	0	N	-	-	-	7	0	0
ENSG00000252181	AC020703.1	4	154794519	154794603	miRNA	DEL	-	-	-	-	-	0	0	0	0	N	-	-	-	4	0	0
ENSG00000228005	AC020743.2	7	50181136	50182419	antisense	DEL	-	-	-	-	-	0	0	0	0	N	-	-	-	7	0	0
ENSG00000231681	AC020743.3	7	50241835	50243914	lincRNA	DEL	-	-	-	-	-	0	0	0	0	N	-	-	-	6	0	0
ENSG00000235620	AC020743.4	7	50314386	50315218	lincRNA	DEL	-	-	-	-	-	0	0	0	0	N	-	-	-	6	0	0
ENSG00000179066	AC020907.1	19	35596873	35598141	protein_coding	BOTH	-	-	-	-	-	2	2	0	2	N	-	-	-	4	0	0
ENSG00000203403	AC020907.2	19	35628549	35630484	pseudogene	DUP	-	-	-	-	-	0	0	0	0	N	-	-	-	4	0	0
ENSG00000256383	AC020910.2	19	35166998	35168486	pseudogene	DEL	-	-	-	-	-	0	0	0	0	N	-	-	-	5	0	0
ENSG00000267531	AC020922.1	19	55851254	55856561	protein_coding	DUP	-0.340869	-0.0943459	-0.1807	-	0.0243994	1	1	5	6	N	-	-	-	3	0	0
ENSG00000249840	AC020947.2	19	11696061	11697950	pseudogene	DUP	-	-	-	-	-	0	0	0	0	N	-	-	-	4	0	0
ENSG00000268953	AC020952.1	19	31640362	31640757	protein_coding	DUP	-	-	-	-	-	0	0	2	2	N	-	-	-	3	0	0
ENSG00000225062	AC021016.6	2	219231388	219232558	processed_transcript	DUP	-	-	-	-	-	0	0	1	1	N	-	-	-	5	0	0
ENSG00000230580	AC021016.7	2	219218798	219219295	pseudogene	DUP	-	-	-	-	-	0	0	0	0	N	-	-	-	5	0	0
ENSG00000237281	AC021016.8	2	219191612	219222689	antisense	DUP	-	-	-	-	-	0	0	2	2	N	-	-	-	5	0	0
ENSG00000263364	AC021052.1	12	96837258	96837327	miRNA	DUP	-	-	-	-	-	0	0	0	0	N	-	-	-	3	0	0
ENSG00000221135	AC021078.1	5	148983839	148983980	miRNA	DUP	-	-	-	-	-	0	0	0	0	N	-	-	-	3	0	0
ENSG00000227325	AC021106.1	4	37962056	37962665	pseudogene	DUP	-	-	-	-	-	0	0	0	0	N	-	-	-	3	0	0
ENSG00000262477	AC021224.1	18	29992145	29993199	lincRNA	BOTH	-	-	-	-	-	0	0	0	0	N	-	-	-	14	0	0
ENSG00000224512	AC021593.1	17	76101532	76102949	pseudogene	DUP	-	-	-	-	-	0	0	0	0	N	-	-	-	4	0	0
ENSG00000215945	AC021613.1	8	21013642	21013744	miRNA	DUP	-	-	-	-	-	0	0	0	0	N	-	-	-	13	0	0
ENSG00000264146	AC021654.1	3	159540401	159540484	miRNA	BOTH	-	-	-	-	-	0	0	0	0	N	-	-	-	7	0	0
ENSG00000266233	AC021660.1	3	98342793	98342888	miRNA	DEL	-	-	-	-	-	0	0	0	0	N	-	-	-	3	0	0
ENSG00000221804	AC021749.1	11	39883056	39883144	miRNA	DUP	-	-	-	-	-	0	0	0	0	N	-	-	-	3	0	0
ENSG00000215958	AC021818.1	15	70077754	70077843	miRNA	BOTH	-	-	-	-	-	0	0	3	3	N	-	-	-	6	0	0
ENSG00000196355	AC021860.1	4	38628029	38666430	protein_coding	DUP	-	-	-	-	-	1	1	2	3	N	-	-	-	3	0	0
ENSG00000232627	AC021876.4	7	23405237	23405595	pseudogene	DEL	-	-	-	-	-	0	0	0	0	N	-	-	-	8	0	0
ENSG00000222374	AC022021.1	10	28599782	28599888	miRNA	DUP	-	-	-	-	-	0	0	0	0	N	-	-	-	8	0	0
ENSG00000223053	AC022142.1	5	97974801	97974935	miRNA	DUP	-	-	-	-	-	0	0	0	0	N	-	-	-	4	0	0
ENSG00000237243	AC022173.2	7	137638094	137642712	antisense	DEL	-	-	-	-	-	0	0	0	0	N	-	-	-	9	0	0
ENSG00000254777	AC022182.1	8	61822612	61879116	lincRNA	BOTH	-	-	-	-	-	0	0	0	0	N	-	-	-	12	0	1
ENSG00000255397	AC022182.2	8	61850264	61852430	pseudogene	DEL	-	-	-	-	-	0	0	0	0	N	-	-	-	12	0	0
ENSG00000254802	AC022182.3	8	61878361	61880334	lincRNA	BOTH	-	-	-	-	-	0	0	0	0	N	-	-	-	12	0	0
ENSG00000229229	AC022201.4	2	70630066	70649810	antisense	BOTH	-	-	-	-	-	0	0	0	0	N	-	-	-	3	0	0
ENSG00000233849	AC022201.5	2	70528583	70529204	antisense	DEL	-	-	-	-	-	0	0	0	0	N	-	-	-	3	0	0
ENSG00000226221	AC022431.1	5	55800462	55800899	pseudogene	DEL	-	-	-	-	-	0	0	0	0	N	-	-	-	4	0	0
ENSG00000225940	AC022431.2	5	55807394	55902059	protein_coding	BOTH	-	-	-	-	-	1	1	3	4	N	-	-	-	4	0	0
ENSG00000234553	AC022431.3	5	55832410	55833653	sense_intronic	DEL	-	-	-	-	-	0	0	0	0	N	-	-	-	4	0	0
ENSG00000251510	AC022486.1	Y	20653626	20709584	lincRNA	DEL	-	-	-	-	-	0	0	0	0	N	-	-	-	7	0	0
ENSG00000266591	AC022537.1	10	53025085	53025212	miRNA	DEL	-	-	-	-	-	0	0	0	0	N	-	-	-	3	0	0
ENSG00000255840	AC022555.1	8	61334378	61334454	pseudogene	BOTH	-	-	-	-	-	0	0	0	0	N	-	-	-	11	0	0
ENSG00000249214	AC022558.1	15	83684154	83684448	pseudogene	DEL	-	-	-	-	-	0	0	0	0	N	-	-	-	8	0	0
ENSG00000265266	AC022681.1	8	136252033	136252102	miRNA	DUP	-	-	-	-	-	0	0	0	0	N	-	-	-	12	0	0
ENSG00000266630	AC022716.1	8	21407509	21407595	miRNA	DUP	-	-	-	-	-	0	0	0	0	N	-	-	-	13	0	0
ENSG00000264771	AC022819.1	15	99797744	99797875	miRNA	DEL	-	-	-	-	-	0	0	0	0	N	-	-	-	27	0	0
ENSG00000268730	AC022819.2	15	99859300	99859828	protein_coding	DEL	-	-	-	-	-	0	0	0	0	N	-	-	-	27	0	0
ENSG00000259921	AC022819.3	15	99697436	99701345	sense_intronic	DEL	-	-	-	-	-	0	0	0	0	N	-	-	-	28	0	0
ENSG00000221660	AC022861.1	8	68623867	68623958	miRNA	DEL	-	-	-	-	-	0	0	3	3	N	-	-	-	6	0	0
ENSG00000223253	AC022872.1	15	72343592	72343670	miRNA	BOTH	-	-	-	-	-	0	0	0	0	N	-	-	-	5	0	0
ENSG00000263525	AC022909.1	8	122555137	122555235	miRNA	BOTH	-	-	-	-	-	0	0	0	0	N	-	-	-	11	0	0
ENSG00000230906	AC023115.1	2	67314145	67485098	lincRNA	DEL	-	-	-	-	-	0	0	0	0	N	-	-	-	4	0	0
ENSG00000235885	AC023115.2	2	67313578	67523207	lincRNA	BOTH	-	-	-	-	-	0	0	0	0	N	-	-	-	4	1	0
ENSG00000236605	AC023115.4	2	67551759	67552436	lincRNA	BOTH	-	-	-	-	-	0	0	0	0	N	-	-	-	4	0	0
ENSG00000234940	AC023128.1	2	145445980	145447752	lincRNA	BOTH	-	-	-	-	-	0	0	0	0	N	-	-	-	7	0	0
ENSG00000235352	AC023128.2	2	145512343	145513565	pseudogene	BOTH	-	-	-	-	-	0	0	0	0	N	-	-	-	7	0	0
ENSG00000228950	AC023137.2	2	20650803	20652708	lincRNA	DUP	-	-	-	-	-	0	0	0	0	N	-	-	-	3	0	0
ENSG00000263832	AC023237.1	12	57515445	57515545	miRNA	BOTH	-	-	-	-	-	0	0	0	0	N	-	-	-	10	0	0
ENSG00000228513	AC023271.1	2	203926037	203927126	pseudogene	DEL	-	-	-	-	-	0	0	0	0	N	-	-	-	5	0	0
ENSG00000225124	AC023271.2	2	203939408	203939865	pseudogene	DEL	-	-	-	-	-	0	0	0	0	N	-	-	-	5	0	0
ENSG00000221320	AC023385.1	8	9945431	9945541	miRNA	DUP	-	-	-	-	-	0	0	0	0	N	-	-	-	72	0	0
ENSG00000231401	AC023481.1	3	8406393	8408078	lincRNA	DEL	-	-	-	-	-	0	0	0	0	N	-	-	-	16	0	0
ENSG00000225885	AC023590.1	8	119294378	119412844	protein_coding	DEL	-	-	-	-	-	0	0	1	1	N	-	-	-	12	0	0
ENSG00000229459	AC023669.1	7	46300662	46334067	lincRNA	DUP	-	-	-	-	-	0	0	0	0	N	-	-	-	6	0	0
ENSG00000224547	AC023669.2	7	46184535	46185286	pseudogene	DUP	-	-	-	-	-	0	0	0	0	N	-	-	-	6	0	0
ENSG00000239138	AC023818.1	16	48455038	48455114	miRNA	DEL	-	-	-	-	-	0	0	0	0	N	-	-	-	4	0	0
ENSG00000266051	AC023992.1	17	56533485	56533575	miRNA	DUP	-	-	-	-	-	0	0	0	0	N	-	-	-	2	0	0
ENSG00000230649	AC024084.1	7	135710509	135769416	lincRNA	BOTH	-	-	-	-	-	0	0	0	0	N	-	-	-	8	0	0
ENSG00000244646	AC024183.3	Y	20290496	20298913	pseudogene	BOTH	-	-	-	-	-	0	0	0	0	N	-	-	-	7	0	0
ENSG00000263539	AC024475.1	11	46134673	46134769	miRNA	DEL	-	-	-	-	-	0	0	0	0	N	-	-	-	5	0	0
ENSG00000222085	AC024568.1	5	77352448	77352570	miRNA	DUP	-	-	-	-	-	0	0	0	0	N	-	-	-	4	0	0
ENSG00000267740	AC024592.12	19	5866182	5903798	protein_coding	DUP	0.569864	0.535238	0.677958	-	-	0	0	2	2	N	72.8359	84.045	-	2	0	0
ENSG00000238007	AC024619.2	17	27339883	27343530	sense_intronic	DUP	-	-	-	-	-	0	0	0	0	N	-	-	-	3	0	0
ENSG00000244063	AC024704.2	2	114586967	114588696	lincRNA	BOTH	-	-	-	-	-	0	0	0	0	N	-	-	-	5	0	0
ENSG00000264794	AC024996.1	8	113487830	113487915	miRNA	BOTH	-	-	-	-	-	0	0	0	0	N	-	-	-	11	0	0
ENSG00000224713	AC025165.8	12	58005901	58013421	antisense	BOTH	-	-	-	-	-	0	0	0	0	N	-	-	-	11	0	0
ENSG00000263710	AC025175.1	5	53078528	53078604	miRNA	DEL	-	-	-	-	-	0	0	0	0	N	-	-	-	5	0	0
ENSG00000258052	AC025263.3	12	70195449	70249143	protein_coding	BOTH	-	-	-	-	-	0	0	0	0	N	8.16485	10.7975	-	4	0	0
ENSG00000179859	AC025335.1	17	7816642	7819271	antisense	DUP	-	-	-	-	-	0	0	0	0	N	-	-	-	8	0	0
ENSG00000253744	AC025442.3	5	65439984	65440623	antisense	BOTH	-	-	-	-	-	0	0	0	0	N	-	-	-	4	0	0
ENSG00000265561	AC025458.1	5	31880141	31880190	miRNA	DEL	-	-	-	-	-	0	0	0	0	N	-	-	-	4	0	0
ENSG00000236913	AC025750.5	2	42696957	42697406	pseudogene	DUP	-	-	-	-	-	0	0	0	0	N	-	-	-	3	0	0
ENSG00000232526	AC025750.6	2	42690279	42691137	pseudogene	DUP	-	-	-	-	-	0	0	0	0	N	-	-	-	3	0	0
ENSG00000215263	AC025750.7	2	42759906	42760582	pseudogene	DUP	-	-	-	-	-	0	0	0	0	N	-	-	-	3	0	0
ENSG00000268509	AC026202.1	3	5229227	5229982	protein_coding	DEL	-	-	-	-	-	0	0	9	9	N	-	-	-	16	0	0
ENSG00000233912	AC026202.3	3	5198590	5229014	antisense	DEL	-	-	-	-	-	0	0	0	0	N	-	-	-	16	0	0
ENSG00000264231	AC026241.1	8	47996975	47997049	miRNA	DEL	-	-	-	-	-	0	0	0	0	N	-	-	-	6	0	0
ENSG00000268432	AC026407.1	5	157160003	157161727	protein_coding	DUP	0.918585	0.752128	1.02104	-	-	0	0	0	0	N	-	-	-	4	0	0
ENSG00000268317	AC026461.1	16	56662971	56666150	protein_coding	DEL	-	-	-	-	-	0	0	0	0	N	-	-	-	4	0	0
ENSG00000215953	AC026700.1	5	84823862	84823952	miRNA	DEL	-	-	-	-	-	0	0	0	0	N	-	-	-	5	0	0
ENSG00000181495	AC026703.1	5	32788945	32791819	protein_coding	DEL	0.679463	0.177475	0.477558	-	0.451937	0	0	0	0	N	-	-	-	4	0	0
ENSG00000272174	AC026703.2	5	32781644	32781745	miRNA	DEL	-	-	-	-	-	0	0	0	0	N	-	-	-	4	0	0
ENSG00000221568	AC026797.1	5	6112224	6112313	miRNA	BOTH	-	-	-	-	-	0	0	0	0	N	-	-	-	7	0	0
ENSG00000233858	AC026904.1	8	49502961	49507181	lincRNA	BOTH	-	-	-	-	-	0	0	0	0	N	-	-	-	5	0	0
ENSG00000224647	AC026954.6	17	7233771	7238732	pseudogene	DUP	-	-	-	-	-	0	0	0	0	N	-	-	-	5	0	0
ENSG00000222521	AC026956.1	15	82336635	82336717	miRNA	DEL	-	-	-	-	-	0	0	0	0	N	-	-	-	7	0	0
ENSG00000221644	AC027238.1	8	122198998	122199132	miRNA	DEL	-	-	-	-	-	0	0	0	0	N	-	-	-	11	0	0
ENSG00000268553	AC027309.1	5	172036245	172036436	protein_coding	DEL	-	-	-	-	-	0	0	0	0	N	-	-	-	13	0	0
ENSG00000265708	AC027348.1	16	49850596	49850695	miRNA	DEL	-	-	-	-	-	0	0	0	0	N	-	-	-	5	0	0
ENSG00000215067	AC027763.2	17	6779954	6915668	protein_coding	DUP	-	-	-	-	-	0	1	3	4	N	-	-	-	5	0	0
ENSG00000221484	AC027807.1	15	84657985	84658097	miRNA	BOTH	-	-	-	-	-	0	0	0	0	N	-	-	-	10	0	0
ENSG00000266543	AC027811.1	15	79631072	79631156	miRNA	DUP	-	-	-	-	-	0	0	0	0	N	-	-	-	5	0	0
ENSG00000252270	AC034205.1	5	150748005	150748076	miRNA	BOTH	-	-	-	-	-	0	0	0	0	N	-	-	-	3	0	0
ENSG00000233006	AC034220.3	5	131646978	131705608	processed_transcript	DEL	-	-	-	-	-	0	0	0	0	N	-	-	-	4	0	0
ENSG00000231585	AC034228.2	5	131347141	131348892	antisense	DEL	-	-	-	-	-	0	0	0	0	N	-	-	-	5	0	0
ENSG00000223548	AC034228.3	5	131339285	131342715	antisense	DEL	-	-	-	-	-	0	0	0	0	N	-	-	-	5	0	0
ENSG00000234758	AC034228.4	5	131280101	131303913	antisense	DEL	-	-	-	-	-	0	0	0	0	N	-	-	-	6	0	0
ENSG00000239642	AC034228.7	5	131142816	131281391	pseudogene	DEL	-	-	-	-	-	0	0	0	0	N	-	-	-	5	0	1
ENSG00000253404	AC034243.1	5	138080123	138088998	antisense	BOTH	-	-	-	-	-	0	0	1	1	N	-	-	-	4	0	0
ENSG00000216205	AC036178.1	18	18642344	18642434	miRNA	DUP	-	-	-	-	-	0	0	0	0	N	-	-	-	12	0	0
ENSG00000233635	AC037445.1	17	61271291	61416414	antisense	BOTH	-	-	-	-	-	0	0	0	0	N	-	-	-	3	0	1
ENSG00000248235	AC037459.4	8	22446787	22459597	protein_coding	DUP	0.205044	0.25803	0.346436	-	-	0	0	2	2	N	2.25598	2.19327	-	13	0	0
ENSG00000238601	AC040163.1	16	59448677	59448749	miRNA	BOTH	-	-	-	-	-	0	0	0	0	N	-	-	-	4	0	0
ENSG00000257026	AC040173.1	16	14359347	14360629	pseudogene	DEL	-	-	-	-	-	0	0	0	0	N	-	-	-	4	0	0
ENSG00000227432	AC053503.11	2	220346795	220381599	antisense	DUP	-	-	-	-	-	0	0	0	0	N	-	-	-	5	0	0
ENSG00000232789	AC053503.2	2	220223592	220223705	pseudogene	BOTH	-	-	-	-	-	0	0	0	0	N	-	-	-	5	0	0
ENSG00000229525	AC053503.4	2	220253218	220268355	antisense	BOTH	-	-	-	-	-	0	0	0	0	N	-	-	-	5	0	0
ENSG00000234638	AC053503.6	2	220289793	220290906	antisense	DUP	-	-	-	-	-	0	0	0	0	N	-	-	-	5	0	0
ENSG00000265197	AC053516.1	Y	18398127	18398238	miRNA	BOTH	-	-	-	-	-	0	0	0	0	N	-	-	-	9	0	0
ENSG00000263810	AC055723.1	3	99410324	99410415	miRNA	DEL	-	-	-	-	-	0	0	0	0	N	-	-	-	3	0	0
ENSG00000215964	AC055813.1	17	41825568	41825631	miRNA	DEL	-	-	-	-	-	0	0	0	0	N	-	-	-	5	0	0
ENSG00000215948	AC055873.1	15	97634492	97634582	miRNA	BOTH	-	-	-	-	-	0	0	0	0	N	-	-	-	26	0	0
ENSG00000263768	AC060226.1	12	116693688	116693793	miRNA	DEL	-	-	-	-	-	0	0	0	0	N	-	-	-	3	0	0
ENSG00000235949	AC061961.2	2	155552974	155554329	antisense	DUP	-	-	-	-	-	0	0	0	0	N	-	-	-	4	0	0
ENSG00000197825	AC061975.1	17	26529824	26530831	pseudogene	DUP	-	-	-	-	-	0	0	1	1	N	-	-	-	2	0	0
ENSG00000203482	AC061975.7	17	26547062	26547215	pseudogene	DUP	-	-	-	-	-	0	0	0	0	N	-	-	-	2	0	0
ENSG00000255851	AC061975.9	17	26525465	26525619	pseudogene	DUP	-	-	-	-	-	0	0	0	0	N	-	-	-	2	0	0
ENSG00000268965	AC061992.1	17	76422409	76422834	protein_coding	DUP	-0.531507	-0.244972	-0.379556	-	-	0	0	2	2	N	-	-	-	4	0	0
ENSG00000267737	AC061992.2	17	76311810	76343879	lincRNA	DUP	-	-	-	-	-	0	1	1	2	N	-	-	-	4	0	0
ENSG00000222020	AC062017.1	2	240323130	240324058	protein_coding	DEL	-	-	-	-	-	0	0	3	3	N	-	-	-	10	0	0
ENSG00000226939	AC062021.1	2	140123735	140136717	lincRNA	DUP	-	-	-	-	-	0	0	0	0	N	-	-	-	6	0	0
ENSG00000226946	AC062022.1	2	162425012	162426695	pseudogene	BOTH	-	-	-	-	-	0	0	0	0	N	-	-	-	5	0	0
ENSG00000145063	AC062028.1	2	11239977	11272947	lincRNA	BOTH	-	-	-	-	-	0	1	1	2	N	-	-	-	5	0	0
ENSG00000233842	AC062031.1	2	146672658	146688714	lincRNA	DEL	-	-	-	-	-	0	0	2	2	N	-	-	-	7	0	0
ENSG00000264114	AC063932.1	3	188348429	188348490	miRNA	DEL	-	-	-	-	-	0	0	0	0	N	-	-	-	8	0	0
ENSG00000227616	AC063976.1	5	131483184	131485252	pseudogene	DEL	-	-	-	-	-	0	0	0	0	N	-	-	-	5	0	0
ENSG00000235775	AC063976.2	5	131499296	131499458	pseudogene	DEL	-	-	-	-	-	0	0	0	0	N	-	-	-	5	0	0
ENSG00000224015	AC063976.3	5	131514927	131516821	lincRNA	DEL	-	-	-	-	-	0	0	0	0	N	-	-	-	5	0	0
ENSG00000224431	AC063976.7	5	131535149	131539180	pseudogene	DEL	-	-	-	-	-	0	0	0	0	N	-	-	-	5	0	0
ENSG00000224099	AC064834.1	2	196313256	196343649	lincRNA	BOTH	-	-	-	-	-	0	0	0	0	N	-	-	-	4	0	0
ENSG00000223466	AC064834.2	2	196397759	196403405	lincRNA	BOTH	-	-	-	-	-	0	0	0	0	N	-	-	-	4	0	0
ENSG00000234919	AC064834.3	2	196434352	196437694	lincRNA	BOTH	-	-	-	-	-	0	0	0	0	N	-	-	-	4	0	0
ENSG00000265129	AC064837.1	2	182953156	182953343	miRNA	DUP	-	-	-	-	-	0	0	0	0	N	-	-	-	6	0	0
ENSG00000217718	AC064847.4	2	26109833	26110075	pseudogene	DUP	-	-	-	-	-	0	0	0	0	N	-	-	-	4	0	0
ENSG00000235651	AC064850.4	2	136268116	136269513	pseudogene	DUP	-	-	-	-	-	0	0	0	0	N	-	-	-	6	0	0
ENSG00000241409	AC064852.4	2	233624856	233632659	3prime_overlapping_ncrna	BOTH	-	-	-	-	-	0	0	0	0	N	-	-	-	5	0	0
ENSG00000213055	AC064852.5	2	233594233	233594908	pseudogene	DEL	-	-	-	-	-	0	0	0	0	N	-	-	-	5	0	0
ENSG00000250599	AC064853.3	2	228497685	228513322	pseudogene	DEL	-	-	-	-	-	0	2	0	2	N	-	-	-	4	0	0
ENSG00000235435	AC064865.1	2	146051845	146089415	lincRNA	BOTH	-	-	-	-	-	0	0	1	1	N	-	-	-	6	0	0
ENSG00000222007	AC064874.1	2	236682499	236692031	protein_coding	BOTH	-	-	-	-	-	1	1	2	3	N	-	-	-	7	0	1
ENSG00000225649	AC064875.2	2	13106910	13147138	processed_transcript	DEL	-	-	-	-	-	0	0	1	1	N	-	-	-	5	0	0
ENSG00000266143	AC066612.1	15	48454002	48454100	miRNA	BOTH	-	-	-	-	-	0	0	0	0	N	-	-	-	6	0	0
ENSG00000252733	AC067718.1	3	189861445	189861532	miRNA	DEL	-	-	-	-	-	0	0	0	0	N	-	-	-	10	0	0
ENSG00000221272	AC067742.1	10	63686695	63686777	miRNA	DEL	-	-	-	-	-	0	0	0	0	N	-	-	-	5	0	0
ENSG00000263920	AC067751.1	10	64417945	64418012	miRNA	DEL	-	-	-	-	-	0	0	0	0	N	-	-	-	4	0	0
ENSG00000230686	AC067945.2	2	191882680	191883805	antisense	DEL	-	-	-	-	-	0	0	0	0	N	-	-	-	4	0	0
ENSG00000231858	AC067945.4	2	191886252	191897040	processed_transcript	DEL	-	-	-	-	-	0	0	0	0	N	-	-	-	4	0	0
ENSG00000236451	AC067956.1	2	221315400	221569286	lincRNA	DUP	-	-	-	-	-	0	0	0	0	N	-	-	-	5	0	0
ENSG00000233005	AC067959.1	2	21444047	22193831	lincRNA	BOTH	-	-	-	-	-	0	1	0	1	N	-	-	-	3	0	2
ENSG00000234455	AC067960.1	2	121839013	121846302	lincRNA	DUP	-	-	-	-	-	0	0	0	0	N	-	-	-	6	0	0
ENSG00000232784	AC067961.1	2	226264426	226265304	lincRNA	BOTH	-	-	-	-	-	0	0	0	0	N	-	-	-	4	0	0
ENSG00000267144	AC067968.3	19	44527756	44529414	lincRNA	DUP	-	-	-	-	-	0	0	0	0	N	-	-	-	2	0	0
ENSG00000268821	AC068039.1	2	172560844	172567314	protein_coding	BOTH	-	-	-	-	-	0	0	0	0	N	-	-	-	11	0	0
ENSG00000228389	AC068039.4	2	172629992	172632354	antisense	DEL	-	-	-	-	-	0	0	0	0	N	-	-	-	11	0	0
ENSG00000237964	AC068042.1	2	180264455	180265602	pseudogene	BOTH	-	-	-	-	-	0	0	0	0	N	-	-	-	7	0	0
ENSG00000228528	AC068057.1	2	105320216	105321967	lincRNA	DUP	-	-	-	-	-	0	0	0	0	N	-	-	-	4	0	0
ENSG00000235070	AC068138.1	2	227044760	227050087	lincRNA	BOTH	-	-	-	-	-	0	0	0	0	N	-	-	-	4	0	0
ENSG00000238171	AC068196.1	2	181940778	181970695	lincRNA	BOTH	-	-	-	-	-	0	0	0	0	N	-	-	-	6	0	0
ENSG00000236682	AC068282.3	2	128146706	128158156	lincRNA	BOTH	-	-	-	-	-	0	0	0	0	N	-	-	-	6	0	0
ENSG00000233329	AC068287.1	2	141965651	141965945	pseudogene	DUP	-	-	-	-	-	0	0	0	0	N	-	-	-	6	0	0
ENSG00000228999	AC068490.1	2	22167481	22188423	lincRNA	BOTH	-	-	-	-	-	0	0	0	0	N	-	-	-	4	0	0
ENSG00000231200	AC068490.2	2	22156208	22753977	lincRNA	BOTH	-	-	-	-	-	0	0	0	0	N	-	-	-	3	0	1
ENSG00000237262	AC068492.1	2	136835462	136836083	lincRNA	BOTH	-	-	-	-	-	0	0	0	0	N	-	-	-	6	0	0
ENSG00000221409	AC068506.1	18	32399910	32399995	miRNA	BOTH	-	-	-	-	-	0	0	0	0	N	-	-	-	15	0	0
ENSG00000242970	AC068522.4	8	59500979	59501323	pseudogene	DEL	-	-	-	-	-	0	0	0	0	N	-	-	-	10	0	0
ENSG00000227157	AC068535.2	2	105027659	105032070	lincRNA	DUP	-	-	-	-	-	0	0	0	0	N	-	-	-	3	0	0
ENSG00000225765	AC068535.3	2	105028685	105030466	lincRNA	DUP	-	-	-	-	-	0	0	0	0	N	-	-	-	3	0	0
ENSG00000221351	AC068570.1	8	129832040	129832124	miRNA	DEL	-	-	-	-	-	0	0	0	0	N	-	-	-	10	0	0
ENSG00000225535	AC068610.3	7	114719012	114766368	lincRNA	BOTH	-	-	-	-	-	0	0	0	0	N	-	-	-	4	0	0
ENSG00000233607	AC068610.5	7	114701591	114871409	lincRNA	BOTH	-	-	-	-	-	0	0	0	0	N	-	-	-	4	0	0
ENSG00000266347	AC068641.1	12	89986604	89986704	miRNA	BOTH	-	-	-	-	-	0	0	0	0	N	-	-	-	4	0	0
ENSG00000238909	AC068643.1	12	103632176	103632253	miRNA	DUP	-	-	-	-	-	0	0	0	0	N	-	-	-	3	0	0
ENSG00000223908	AC068657.2	5	159450747	159451052	pseudogene	DEL	-	-	-	-	-	0	0	0	0	N	-	-	-	3	0	0
ENSG00000252038	AC068704.1	Y	19734941	19735035	miRNA	DEL	-	-	-	-	-	0	0	0	0	N	-	-	-	7	0	0
ENSG00000221304	AC068706.1	2	177248155	177248304	miRNA	DUP	-	-	-	-	-	0	0	0	0	N	-	-	-	8	0	0
ENSG00000265186	AC068706.2	2	177246960	177247060	miRNA	DUP	-	-	-	-	-	0	0	0	0	N	-	-	-	8	0	0
ENSG00000252004	AC068718.1	2	188607314	188607401	miRNA	DUP	-	-	-	-	-	0	0	0	0	N	-	-	-	5	0	0
ENSG00000214432	AC068831.10	15	91565849	91579841	antisense	DEL	-	-	-	-	-	0	0	0	0	N	-	-	-	8	0	0
ENSG00000258542	AC068831.11	15	91573118	91573226	pseudogene	DEL	-	-	-	-	-	0	0	0	0	N	-	-	-	8	0	0
ENSG00000258665	AC068831.12	15	91574942	91575665	pseudogene	DEL	-	-	-	-	-	0	0	0	0	N	-	-	-	8	0	0
ENSG00000259661	AC068831.15	15	91463448	91464416	antisense	DUP	-	-	-	-	-	0	0	0	0	N	-	-	-	7	0	0
ENSG00000224441	AC068831.3	15	91475816	91478360	antisense	DUP	-	-	-	-	-	0	0	0	0	N	-	-	-	8	0	0
ENSG00000258384	AC068831.6	15	91495469	91498455	antisense	DUP	-	-	-	-	-	0	0	0	0	N	-	-	-	8	0	0
ENSG00000254654	AC068858.1	11	44995453	44999579	lincRNA	DEL	-	-	-	-	-	0	0	0	0	N	-	-	-	4	0	0
ENSG00000221344	AC068946.1	2	220088745	220088827	miRNA	DUP	-	-	-	-	-	0	0	0	0	N	-	-	-	5	0	0
ENSG00000229326	AC069154.4	2	120456199	120457733	pseudogene	DEL	-	-	-	-	-	0	0	0	0	N	-	-	-	4	0	0
ENSG00000203615	AC069200.1	4	56277189	56277313	pseudogene	DUP	-	-	-	-	-	0	0	0	0	N	-	-	-	5	0	0
ENSG00000227433	AC069213.4	3	195070393	195070759	pseudogene	DEL	-	-	-	-	-	0	0	0	0	N	-	-	-	8	0	0
ENSG00000221807	AC069227.1	12	103320292	103320383	miRNA	DUP	-	-	-	-	-	0	0	0	0	N	-	-	-	3	0	0
ENSG00000266363	AC069243.1	3	167921297	167921388	miRNA	DEL	-	-	-	-	-	0	0	0	0	N	-	-	-	8	0	0
ENSG00000265655	AC069280.1	7	68655128	68655211	miRNA	DUP	-	-	-	-	-	0	0	0	0	N	-	-	-	6	0	0
ENSG00000264267	AC069303.1	2	34011105	34011205	miRNA	DUP	-	-	-	-	-	0	0	0	0	N	-	-	-	3	0	0
ENSG00000249240	AC069368.3	15	65134082	65223118	protein_coding	DUP	0.0356325	-0.330985	-0.209951	-	-	0	0	0	0	N	-	-	-	4	0	0
ENSG00000224231	AC069394.1	2	138859454	138863475	lincRNA	DUP	-	-	-	-	-	0	0	0	0	N	-	-	-	6	0	0
ENSG00000237251	AC072061.2	7	39856148	39907739	pseudogene	DUP	-	-	-	-	-	0	0	0	0	N	-	-	-	7	0	0
ENSG00000229267	AC072062.1	2	215674953	215827998	antisense	BOTH	-	-	-	-	-	0	0	0	0	N	-	-	-	5	0	0
ENSG00000227769	AC072062.3	2	215886722	215906980	antisense	BOTH	-	-	-	-	-	0	0	0	0	N	-	-	-	5	0	0
ENSG00000232732	AC073043.1	2	200732119	200775882	processed_transcript	BOTH	-	-	-	-	-	0	0	0	0	N	-	-	-	4	0	0
ENSG00000228446	AC073052.1	2	225364104	225364817	pseudogene	BOTH	-	-	-	-	-	0	0	0	0	N	-	-	-	4	0	0
ENSG00000228335	AC073063.10	7	99040513	99041119	pseudogene	DEL	-	-	-	-	-	0	0	0	0	N	-	-	-	8	0	0
ENSG00000214314	AC073063.1	7	99040552	99040747	protein_coding	DEL	0.0248355	-1.00645	-0.717693	-	-	0	0	0	0	N	-	-	-	8	0	0
ENSG00000179428	AC073072.5	7	22765014	22767239	antisense	DUP	-	-	-	-	-	0	0	0	0	N	-	-	-	8	0	0
ENSG00000228803	AC073072.6	7	22787294	22788423	pseudogene	DUP	-	-	-	-	-	0	0	0	0	N	-	-	-	8	0	0
ENSG00000265024	AC073089.1	7	66604058	66604157	miRNA	DEL	-	-	-	-	-	0	0	0	0	N	-	-	-	5	0	0
ENSG00000235920	AC073109.2	7	11859943	11860920	pseudogene	DEL	-	-	-	-	-	0	0	0	0	N	-	-	-	5	0	0
ENSG00000237471	AC073115.6	7	46009256	46019790	lincRNA	DUP	-	-	-	-	-	0	0	0	0	N	-	-	-	6	0	0
ENSG00000229628	AC073115.7	7	46030504	46040497	lincRNA	DUP	-	-	-	-	-	0	0	0	0	N	-	-	-	6	0	0
ENSG00000228135	AC073128.10	2	219765533	219795358	antisense	DUP	-	-	-	-	-	0	0	0	0	N	-	-	-	5	0	0
ENSG00000243243	AC073130.3	7	115877983	115967950	antisense	DEL	-	-	-	-	-	0	0	0	0	N	-	-	-	4	0	0
ENSG00000235574	AC073150.6	7	27531301	27532384	pseudogene	BOTH	-	-	-	-	-	0	0	0	0	N	-	-	-	8	0	0
ENSG00000237126	AC073254.1	2	233445658	233476681	antisense	DEL	-	-	-	-	-	0	0	1	1	N	-	-	-	5	0	0
ENSG00000221377	AC073255.1	2	30655219	30655314	miRNA	BOTH	-	-	-	-	-	0	0	0	0	N	-	-	-	3	0	0
ENSG00000234690	AC073283.4	2	47419544	47572213	lincRNA	DEL	-	-	-	-	-	0	0	0	0	N	-	-	-	3	0	1
ENSG00000237571	AC073284.4	2	216139715	216142670	lincRNA	BOTH	-	-	-	-	-	0	0	0	0	N	-	-	-	5	0	0
ENSG00000263557	AC073320.1	7	129625487	129625587	miRNA	BOTH	-	-	-	-	-	0	0	0	0	N	-	-	-	9	0	0
ENSG00000224391	AC073321.3	2	217455149	217471661	antisense	BOTH	-	-	-	-	-	0	0	0	0	N	-	-	-	5	0	0
ENSG00000225794	AC073321.4	2	217469494	217475925	lincRNA	BOTH	-	-	-	-	-	0	0	0	0	N	-	-	-	5	0	0
ENSG00000225537	AC073325.1	7	45500311	45581781	lincRNA	DUP	-	-	-	-	-	0	0	0	0	N	-	-	-	6	0	0
ENSG00000226999	AC073325.2	7	45574122	45574280	pseudogene	DUP	-	-	-	-	-	0	0	0	0	N	-	-	-	6	0	0
ENSG00000267906	AC073333.1	7	16828866	16829246	protein_coding	DEL	-	-	-	-	-	0	0	0	0	N	-	-	-	7	0	0
ENSG00000235837	AC073333.8	7	16735496	16759523	antisense	DEL	-	-	-	-	-	0	0	0	0	N	-	-	-	7	0	0
ENSG00000231840	AC073342.12	7	142952357	142984473	antisense	DEL	-	-	-	-	-	0	0	0	0	N	-	-	-	11	0	0
ENSG00000228010	AC073343.13	7	6703605	6748532	antisense	DEL	-	-	-	-	-	0	0	2	2	N	-	-	-	10	0	1
ENSG00000265245	AC073343.2	7	6731608	6731690	miRNA	DEL	-	-	-	-	-	0	0	0	0	N	-	-	-	11	0	0
ENSG00000236047	AC073410.1	2	203385124	203385712	pseudogene	BOTH	-	-	-	-	-	0	0	0	0	N	-	-	-	5	0	0
ENSG00000227470	AC073415.2	2	109494764	109494916	pseudogene	DEL	-	-	-	-	-	0	0	0	0	N	-	-	-	7	0	0
ENSG00000213148	AC073465.1	2	174296077	174296540	pseudogene	DUP	-	-	-	-	-	0	0	0	0	N	-	-	-	16	0	0
ENSG00000236832	AC073465.2	2	174342724	174343128	pseudogene	BOTH	-	-	-	-	-	0	0	0	0	N	-	-	-	16	0	0
ENSG00000226131	AC073465.3	2	174350593	174351090	pseudogene	DEL	-	-	-	-	-	0	0	0	0	N	-	-	-	16	0	0
ENSG00000238623	AC073597.1	X	16393759	16393855	miRNA	BOTH	-	-	-	-	-	0	0	0	0	N	-	-	-	29	0	0
ENSG00000255863	AC073610.5	12	49315767	49333446	protein_coding	DUP	0.282131	1.11872	0.948831	-	-	0	0	0	0	N	-	-	-	4	0	0
ENSG00000227158	AC073621.2	17	17325995	17327018	pseudogene	DUP	-	-	-	-	-	0	0	0	0	N	-	-	-	17	0	0
ENSG00000224595	AC073626.2	7	114054299	114059930	antisense	DUP	-	-	-	-	-	0	0	0	0	N	-	-	-	4	0	0
ENSG00000233605	AC073628.1	2	78143060	78145135	lincRNA	DUP	-	-	-	-	-	0	0	0	0	N	-	-	-	3	0	0
ENSG00000250990	AC073635.5	7	76875657	76887440	antisense	BOTH	-	-	-	-	-	0	0	2	2	N	-	-	-	4	0	0
ENSG00000227098	AC073636.1	2	177710721	177714156	lincRNA	DUP	-	-	-	-	-	0	0	0	0	N	-	-	-	8	0	0
ENSG00000228802	AC073641.2	2	224830418	224832423	antisense	DUP	-	-	-	-	-	0	0	0	0	N	-	-	-	4	0	0
ENSG00000265523	AC073647.1	7	141559618	141559669	miRNA	DEL	-	-	-	-	-	0	0	0	0	N	-	-	-	11	0	0
ENSG00000237655	AC073834.3	2	178467817	178483300	antisense	DUP	-	-	-	-	-	0	0	0	0	N	-	-	-	8	0	0
ENSG00000224475	AC073900.4	7	96830020	96830795	pseudogene	BOTH	-	-	-	-	-	0	0	0	0	N	-	-	-	6	0	0
ENSG00000224028	AC073928.2	2	140861152	140889349	lincRNA	BOTH	-	-	-	-	-	0	0	0	0	N	-	-	-	7	0	0
ENSG00000240790	AC073934.6	7	127284739	127292066	antisense	DEL	-	-	-	-	-	0	0	0	0	N	-	-	-	7	0	0
ENSG00000229209	AC073987.1	2	103726217	103792718	lincRNA	DUP	-	-	-	-	-	0	0	0	0	N	-	-	-	3	0	0
ENSG00000227623	AC073987.2	2	103892362	103892596	pseudogene	DUP	-	-	-	-	-	0	0	0	0	N	-	-	-	3	0	0
ENSG00000230730	AC074011.2	2	28856148	28887406	antisense	DUP	-	-	-	-	-	0	0	0	0	N	-	-	-	3	0	0
ENSG00000228226	AC074019.1	2	229548253	229549296	lincRNA	DEL	-	-	-	-	-	0	0	0	0	N	-	-	-	4	0	0
ENSG00000222834	AC074035.1	X	4636834	4636955	miRNA	DUP	-	-	-	-	-	0	0	0	0	N	-	-	-	30	0	0
ENSG00000205334	AC074091.13	2	27928653	27938599	protein_coding	DUP	-	-	-	-	-	1	1	2	3	N	-	-	-	2	0	0
ENSG00000232019	AC074183.4	7	84568665	84569561	lincRNA	DUP	-	-	-	-	-	0	0	0	0	N	-	-	-	4	0	0
ENSG00000237452	AC074212.3	19	46236509	46267792	protein_coding	DUP	-	-	-	-	0.376321	1	1	8	9	N	-	-	-	4	0	0
ENSG00000259605	AC074212.5	19	46268043	46273064	antisense	DUP	-	-	-	-	-	0	0	0	0	N	-	-	-	4	0	0
ENSG00000267395	AC074212.6	19	46271054	46275762	antisense	DUP	-	-	-	-	-	0	0	0	0	N	-	-	-	4	0	0
ENSG00000263570	AC074264.1	2	3020991	3021102	miRNA	DEL	-	-	-	-	-	0	0	0	0	N	-	-	-	6	0	0
ENSG00000213963	AC074286.1	2	178148236	178257419	sense_overlapping	BOTH	-	-	-	-	-	0	0	0	0	N	-	-	-	8	0	0
ENSG00000228222	AC074363.1	2	168149681	168414843	lincRNA	BOTH	-	-	-	-	-	0	0	0	0	N	-	-	-	7	0	0
ENSG00000232518	AC074366.3	2	38895830	38898563	antisense	DUP	-	-	-	-	-	0	0	0	0	N	-	-	-	6	0	0
ENSG00000233716	AC074367.1	2	63459588	63460712	pseudogene	DUP	-	-	-	-	-	0	0	0	0	N	-	-	-	4	0	0
ENSG00000226523	AC074375.1	2	42907228	42907419	pseudogene	DUP	-	-	-	-	-	0	0	0	0	N	-	-	-	3	0	0
ENSG00000204929	AC074391.1	2	65663845	66311773	lincRNA	BOTH	-	-	-	-	-	0	0	0	0	N	-	-	-	5	0	0
ENSG00000221524	AC074391.2	2	66268384	66268524	miRNA	BOTH	-	-	-	-	-	0	0	0	0	N	-	-	-	5	0	0
ENSG00000221211	AC078794.1	3	122645843	122645968	miRNA	DEL	-	-	-	-	-	0	0	0	0	N	-	-	-	4	0	0
ENSG00000266798	AC078816.1	3	150953732	150953822	miRNA	DEL	-	-	-	-	-	0	0	0	0	N	-	-	-	7	0	0
ENSG00000228031	AC078842.3	7	137029676	137039229	lincRNA	DEL	-	-	-	-	-	0	0	0	0	N	-	-	-	7	0	0
ENSG00000231114	AC078842.4	7	137003339	137011700	lincRNA	DEL	-	-	-	-	-	0	0	0	0	N	-	-	-	7	0	0
ENSG00000223554	AC078851.1	2	140582465	140583446	lincRNA	BOTH	-	-	-	-	-	0	0	0	0	N	-	-	-	6	0	0
ENSG00000221074	AC078851.2	2	140584261	140584350	miRNA	BOTH	-	-	-	-	-	0	0	0	0	N	-	-	-	6	0	0
ENSG00000254094	AC078852.1	4	1350369	1351863	sense_intronic	DUP	-	-	-	-	-	0	0	0	0	N	-	-	-	16	0	0
ENSG00000253399	AC078852.2	4	1352267	1353249	sense_intronic	DUP	-	-	-	-	-	0	0	0	0	N	-	-	-	15	0	1
ENSG00000244125	AC078882.1	2	142888747	142895399	sense_overlapping	BOTH	-	-	-	-	-	0	0	0	0	N	-	-	-	5	0	0
ENSG00000232788	AC078883.3	2	173328990	173330750	antisense	BOTH	-	-	-	-	-	0	0	0	0	N	-	-	-	12	0	0
ENSG00000226963	AC078883.4	2	173292502	173293331	antisense	DUP	-	-	-	-	-	0	0	1	1	N	-	-	-	12	0	0
ENSG00000266539	AC078889.1	12	66629336	66629402	miRNA	BOTH	-	-	-	-	-	0	0	0	0	N	-	-	-	7	0	0
ENSG00000238890	AC078917.1	12	79742099	79742171	miRNA	BOTH	-	-	-	-	-	0	0	0	0	N	-	-	-	6	0	0
ENSG00000263509	AC078988.1	X	28395080	28395178	miRNA	DEL	-	-	-	-	-	0	0	0	0	N	-	-	-	26	0	0
ENSG00000252648	AC078993.1	X	16316513	16316597	miRNA	BOTH	-	-	-	-	-	0	0	0	0	N	-	-	-	29	0	0
ENSG00000221523	AC079080.1	4	185188510	185188584	miRNA	DEL	-	-	-	-	-	0	0	0	0	N	-	-	-	20	0	0
ENSG00000235968	AC079112.1	2	68250826	68251898	pseudogene	BOTH	-	-	-	-	-	0	0	0	0	N	-	-	-	4	0	0
ENSG00000226338	AC079150.2	2	154064600	154064677	pseudogene	DUP	-	-	-	-	-	0	0	0	0	N	-	-	-	4	0	0
ENSG00000228400	AC079154.1	2	124774435	124782750	antisense	BOTH	-	-	-	-	-	0	1	0	1	N	-	-	-	4	0	0
ENSG00000226218	AC079163.1	2	146358475	146360991	lincRNA	DUP	-	-	-	-	-	0	0	0	0	N	-	-	-	6	0	0
ENSG00000269657	AC079210.1	17	66539369	66542970	protein_coding	DUP	0.0422455	0.472015	0.499375	-	0.0365451	0	0	3	3	N	-	-	-	3	0	0
ENSG00000263738	AC079233.1	4	158281267	158281378	miRNA	DEL	-	-	-	-	-	0	0	0	0	N	-	-	-	5	0	0
ENSG00000221608	AC079235.1	2	227988959	227989074	miRNA	DEL	-	-	-	-	-	0	0	0	0	N	-	-	-	4	0	0
ENSG00000234119	AC079248.1	2	146583853	146585398	pseudogene	DUP	-	-	-	-	-	0	0	0	0	N	-	-	-	6	0	0
ENSG00000264137	AC079298.1	4	155140061	155140145	miRNA	DEL	-	-	-	-	-	0	0	0	0	N	-	-	-	4	0	0
ENSG00000222043	AC079305.10	2	178129087	178130243	antisense	BOTH	-	-	-	-	-	0	0	0	0	N	-	-	-	8	0	0
ENSG00000236501	AC079305.11	2	177855236	178029244	lincRNA	BOTH	-	-	-	-	-	0	0	0	0	N	-	-	-	8	0	0
ENSG00000226273	AC079305.5	2	178042423	178042983	pseudogene	BOTH	-	-	-	-	-	0	0	0	0	N	-	-	-	8	0	0
ENSG00000229337	AC079305.8	2	178020350	178077390	antisense	BOTH	-	-	-	-	-	0	0	0	0	N	-	-	-	8	0	0
ENSG00000182329	AC079354.1	2	202937978	203062585	protein_coding	BOTH	-	-	-	-	-	2	2	21	23	N	-	-	-	5	0	0
ENSG00000267889	AC079354.2	2	203104292	203104435	protein_coding	DEL	-	-	-	-	-	0	0	0	0	N	-	-	-	5	0	0
ENSG00000222035	AC079354.3	2	202978349	202981781	antisense	BOTH	-	-	-	-	-	0	0	0	0	N	-	-	-	5	0	0
ENSG00000231903	AC079354.5	2	203043383	203044114	antisense	BOTH	-	-	-	-	-	0	0	0	0	N	-	-	-	5	0	0
ENSG00000266688	AC079398.1	7	70775445	70775537	miRNA	DEL	-	-	-	-	-	0	0	0	0	N	-	-	-	6	0	0
ENSG00000264079	AC079412.1	16	54583215	54583308	miRNA	DEL	-	-	-	-	-	0	0	0	0	N	-	-	-	4	0	0
ENSG00000222939	AC079467.1	5	66760350	66760436	miRNA	BOTH	-	-	-	-	-	0	0	0	0	N	-	-	-	4	0	0
ENSG00000236356	AC079584.2	2	144557036	144577168	lincRNA	BOTH	-	-	-	-	-	0	0	0	0	N	-	-	-	6	0	0
ENSG00000215993	AC079603.1	12	43685298	43685383	miRNA	DUP	-	-	-	-	-	0	0	0	0	N	-	-	-	4	0	0
ENSG00000273118	AC079610.1	2	213446081	213886269	sense_overlapping	BOTH	-	-	-	-	-	0	0	1	1	N	-	-	-	4	0	3
ENSG00000196096	AC079610.2	2	214141276	214148929	lincRNA	DUP	-	-	-	-	-	0	0	0	0	N	-	-	-	5	0	0
ENSG00000223523	AC079613.1	2	189463518	189704171	sense_overlapping	DUP	-	-	-	-	-	0	0	0	0	N	-	-	-	3	0	1
ENSG00000180019	AC079741.2	7	112086219	112086430	pseudogene	DEL	-	-	-	-	-	0	0	0	0	N	-	-	-	5	0	0
ENSG00000221541	AC079753.1	2	113601888	113601988	miRNA	BOTH	-	-	-	-	-	0	0	0	0	N	-	-	-	6	0	0
ENSG00000180152	AC079753.4	2	113610905	113611699	pseudogene	BOTH	-	-	-	-	-	0	0	0	0	N	-	-	-	6	0	0
ENSG00000227368	AC079753.5	2	113690202	113690748	pseudogene	BOTH	-	-	-	-	-	0	0	0	0	N	-	-	-	6	0	0
ENSG00000224137	AC079767.4	2	208527099	208531748	lincRNA	DUP	-	-	-	-	-	0	0	0	0	N	-	-	-	3	0	0
ENSG00000265035	AC079772.1	4	33538366	33538464	miRNA	DUP	-	-	-	-	-	0	0	0	0	N	-	-	-	3	0	0
ENSG00000228643	AC079779.4	2	286419	301515	processed_transcript	DEL	-	-	-	-	-	0	0	0	0	N	-	-	-	4	0	0
ENSG00000235779	AC079779.5	2	305111	314367	lincRNA	DEL	-	-	-	-	-	0	0	0	0	N	-	-	-	4	0	0
ENSG00000236654	AC079780.3	7	23520372	23520578	pseudogene	DUP	-	-	-	-	-	0	0	0	0	N	-	-	-	8	0	0
ENSG00000235503	AC079799.2	7	82984470	82991582	antisense	DUP	-	-	-	-	-	0	0	0	0	N	-	-	-	4	0	0
ENSG00000231747	AC079922.2	2	113379386	113379744	pseudogene	DEL	-	-	-	-	-	0	0	0	0	N	-	-	-	6	0	0
ENSG00000237753	AC079922.3	2	113399409	113403267	lincRNA	DEL	-	-	-	-	-	0	0	0	0	N	-	-	-	6	0	0
ENSG00000230617	AC079987.2	7	83054196	83054318	pseudogene	DUP	-	-	-	-	-	0	0	0	0	N	-	-	-	4	0	0
ENSG00000236145	AC079988.3	2	121935903	121940156	lincRNA	DUP	-	-	-	-	-	0	0	0	0	N	-	-	-	5	0	0
ENSG00000230621	AC080002.1	2	226857697	226857913	pseudogene	DUP	-	-	-	-	-	0	0	0	0	N	-	-	-	4	0	0
ENSG00000222545	AC080037.1	17	70710522	70710610	miRNA	DUP	-	-	-	-	-	0	0	1	1	N	-	-	-	3	0	0
ENSG00000265876	AC080080.1	7	18033058	18033123	miRNA	DEL	-	-	-	-	-	0	0	0	0	N	-	-	-	9	0	0
ENSG00000237670	AC080094.1	2	17151301	17155764	lincRNA	DUP	-	-	-	-	-	0	0	0	0	N	-	-	-	3	0	0
ENSG00000203644	AC083799.1	3	129565893	129566800	pseudogene	DEL	-	-	-	-	-	0	0	0	0	N	-	-	-	4	0	0
ENSG00000221121	AC083811.1	12	82736375	82736489	miRNA	DEL	-	-	-	-	-	0	0	0	0	N	-	-	-	4	0	0
ENSG00000221079	AC083829.1	4	89415084	89415168	miRNA	DUP	-	-	-	-	-	0	0	0	0	N	-	-	-	5	0	0
ENSG00000259820	AC083843.1	8	135804263	135810515	lincRNA	BOTH	-	-	-	-	-	0	0	0	0	N	-	-	-	12	0	0
ENSG00000254028	AC083843.2	8	135844990	135846725	lincRNA	DUP	-	-	-	-	-	0	0	0	0	N	-	-	-	12	0	0
ENSG00000253433	AC083843.3	8	135850312	135854880	lincRNA	DUP	-	-	-	-	-	0	0	0	0	N	-	-	-	12	0	0
ENSG00000229974	AC083862.1	7	134832797	134832916	protein_coding	DUP	-	-	-	-	-	0	0	0	0	N	-	-	-	10	0	0
ENSG00000223500	AC083862.6	7	134813196	134814437	pseudogene	DUP	-	-	-	-	-	0	0	0	0	N	-	-	-	10	0	0
ENSG00000232930	AC083864.3	7	36069221	36095041	lincRNA	DEL	-	-	-	-	-	0	0	0	0	N	-	-	-	7	0	0
ENSG00000237821	AC083873.4	7	132854174	132855272	pseudogene	DEL	-	-	-	-	-	0	0	0	0	N	-	-	-	12	0	0
ENSG00000238844	AC083875.1	7	132947395	132947485	miRNA	DEL	-	-	-	-	-	0	0	0	0	N	-	-	-	12	0	0
ENSG00000232729	AC083884.8	7	74103273	74143339	processed_transcript	DEL	-	-	-	-	-	0	0	0	0	N	-	-	-	13	0	14
ENSG00000225111	AC083900.1	2	208733306	208734639	sense_intronic	BOTH	-	-	-	-	-	0	0	0	0	N	-	-	-	3	0	0
ENSG00000253190	AC084082.3	8	67024902	67027440	lincRNA	BOTH	-	-	-	-	-	0	0	0	0	N	-	-	-	7	0	0
ENSG00000230975	AC084193.1	2	80926513	81097315	lincRNA	DUP	-	-	-	-	-	0	0	0	0	N	-	-	-	2	0	0
ENSG00000266046	AC084209.1	4	109498228	109498296	miRNA	DUP	-	-	-	-	-	0	0	0	0	N	-	-	-	2	0	0
ENSG00000267163	AC084219.3	19	44598503	44603864	antisense	DUP	-	-	-	-	-	0	0	0	0	N	-	-	-	2	0	0
ENSG00000186019	AC084219.4	19	44609616	44617298	antisense	DUP	-	-	-	-	-	0	0	0	0	N	-	-	-	2	0	0
ENSG00000212034	AC084262.1	8	29127491	29127578	miRNA	BOTH	-	-	-	-	-	0	0	0	0	N	-	-	-	14	0	0
ENSG00000263392	AC084262.2	8	29171273	29171365	miRNA	DEL	-	-	-	-	-	0	0	0	0	N	-	-	-	14	0	0
ENSG00000220987	AC084368.1	7	95936072	95936172	miRNA	BOTH	-	-	-	-	-	0	0	0	0	N	-	-	-	5	0	0
ENSG00000226377	AC084809.2	17	31203777	31205655	antisense	DUP	-	-	-	-	-	0	0	0	0	N	-	-	-	3	0	0
ENSG00000236377	AC084809.3	17	31232680	31233602	lincRNA	DUP	-	-	-	-	-	0	0	0	0	N	-	-	-	2	0	0
ENSG00000221561	AC087069.1	7	36681752	36681849	miRNA	DUP	-	-	-	-	-	0	0	0	0	N	-	-	-	7	0	0
ENSG00000225444	AC087073.1	2	52600256	52617150	lincRNA	DUP	-	-	-	-	-	0	0	0	0	N	-	-	-	3	0	0
ENSG00000232344	AC087163.2	17	17913957	17915136	pseudogene	DUP	-	-	-	-	-	0	0	0	0	N	-	-	-	17	0	0
ENSG00000230273	AC087163.3	17	17884506	17884886	pseudogene	DUP	-	-	-	-	-	0	0	0	0	N	-	-	-	17	0	0
ENSG00000235530	AC087294.2	17	21117644	21133348	antisense	DEL	-	-	-	-	-	0	0	2	2	N	-	-	-	5	0	0
ENSG00000236819	AC087393.1	17	20978869	20993928	lincRNA	DEL	-	-	-	-	-	0	0	0	0	N	-	-	-	5	0	0
ENSG00000252500	AC087433.1	15	47249731	47249815	miRNA	DUP	-	-	-	-	-	0	0	0	0	N	-	-	-	5	0	0
ENSG00000225751	AC087501.1	17	9355514	9373331	antisense	DEL	-	-	-	-	-	0	0	0	0	N	-	-	-	4	0	0
ENSG00000223180	AC087738.1	15	84284938	84285010	miRNA	DUP	-	-	-	-	-	0	0	0	0	N	-	-	-	8	0	0
ENSG00000263660	AC087793.1	8	144397091	144397176	miRNA	DUP	-	-	-	-	-	0	0	0	0	N	-	-	-	10	0	0
ENSG00000264155	AC090015.1	12	74411555	74411636	miRNA	DUP	-	-	-	-	-	0	0	0	0	N	-	-	-	5	0	0
ENSG00000265054	AC090051.1	12	105345538	105345624	miRNA	DUP	-	-	-	-	-	0	0	0	0	N	-	-	-	3	0	0
ENSG00000221037	AC090099.1	11	18204623	18204712	miRNA	DUP	-	-	-	-	-	0	0	0	0	N	-	-	-	5	0	0
ENSG00000224002	AC090099.2	11	18210435	18211041	pseudogene	DUP	-	-	-	-	-	0	0	0	0	N	-	-	-	5	0	0
ENSG00000248731	AC090103.1	8	25798739	25801385	pseudogene	BOTH	-	-	-	-	-	0	0	0	0	N	-	-	-	14	0	0
ENSG00000221623	AC090150.1	8	27005221	27005309	miRNA	BOTH	-	-	-	-	-	0	0	0	0	N	-	-	-	14	0	0
ENSG00000232941	AC090186.1	8	52730143	52730969	protein_coding	DEL	-	-	-	-	-	0	0	1	1	N	-	-	-	5	0	0
ENSG00000252846	AC090206.1	18	24166678	24166762	miRNA	BOTH	-	-	-	-	-	0	0	0	0	N	-	-	-	15	0	0
ENSG00000265200	AC090324.1	18	55684016	55684116	miRNA	BOTH	-	-	-	-	-	0	0	0	0	N	-	-	-	16	0	0
ENSG00000265730	AC090349.1	18	26675539	26675643	miRNA	DUP	-	-	-	-	-	0	0	0	0	N	-	-	-	15	0	0
ENSG00000213165	AC090425.1	3	179343366	179345434	pseudogene	DUP	-	-	-	-	-	0	0	0	0	N	-	-	-	7	0	0
ENSG00000243503	AC090453.1	8	36845495	36845930	pseudogene	DEL	-	-	-	-	-	0	0	0	0	N	-	-	-	8	0	0
ENSG00000238031	AC090505.1	3	194548619	194553321	lincRNA	DEL	-	-	-	-	-	0	0	0	0	N	-	-	-	8	0	0
ENSG00000265467	AC090559.1	11	47507374	47507465	miRNA	DUP	-	-	-	-	-	0	0	0	0	N	-	-	-	4	0	0
ENSG00000256905	AC090571.1	8	41818758	41820184	pseudogene	DUP	-	-	-	-	-	0	0	0	0	N	-	-	-	6	0	0
ENSG00000221706	AC090573.1	8	127153920	127154003	miRNA	DUP	-	-	-	-	-	0	0	0	0	N	-	-	-	10	0	0
ENSG00000269197	AC090574.1	8	70850403	70850635	protein_coding	DEL	-	-	-	-	-	0	0	0	0	N	-	-	-	8	0	0
ENSG00000214708	AC090616.2	17	30468245	30470154	protein_coding	DEL	-	-	-	-	-	0	0	8	8	N	-	-	-	3	0	0
ENSG00000236838	AC090617.1	17	2116991	2117708	antisense	DUP	-	-	-	-	-	0	0	0	0	N	-	-	-	6	0	0
ENSG00000235300	AC090627.1	17	46371709	46386124	antisense	BOTH	-	-	-	-	-	0	0	0	0	N	-	-	-	4	0	0
ENSG00000221291	AC090660.1	18	50463664	50463773	miRNA	DUP	-	-	-	-	-	0	0	0	0	N	-	-	-	15	0	0
ENSG00000221058	AC090666.1	18	51612956	51613026	miRNA	DUP	-	-	-	-	-	0	0	0	0	N	-	-	-	15	0	0
ENSG00000211577	AC090673.1	12	66251793	66251912	miRNA	DUP	-	-	-	-	-	0	0	0	0	N	-	-	-	7	0	0
ENSG00000267942	AC090673.2	12	66291518	66317967	protein_coding	DUP	-	-	-	-	-	0	0	0	0	N	-	-	-	7	0	0
ENSG00000237566	AC090955.5	3	5141312	5141546	pseudogene	DEL	-	-	-	-	-	0	0	0	0	N	-	-	-	16	0	0
ENSG00000264183	AC091038.1	18	19356839	19356938	miRNA	DUP	-	-	-	-	-	0	0	0	0	N	-	-	-	12	0	0
ENSG00000265568	AC091043.1	18	19579530	19579612	miRNA	DUP	-	-	-	-	-	0	0	0	0	N	-	-	-	13	0	0
ENSG00000221172	AC091096.1	8	93647563	93647693	miRNA	DUP	-	-	-	-	-	0	0	0	0	N	-	-	-	11	0	0
ENSG00000230532	AC091133.1	17	47009153	47014462	antisense	BOTH	-	-	-	-	-	0	0	0	0	N	-	-	-	5	0	0
ENSG00000268960	AC091150.1	18	45778672	45779208	protein_coding	BOTH	-	-	-	-	-	0	0	1	1	N	-	-	-	14	0	0
ENSG00000235085	AC091153.4	17	4578674	4600126	antisense	DEL	-	-	-	-	-	0	0	0	0	N	-	-	-	7	0	0
ENSG00000256586	AC091171.1	8	21960468	21961890	pseudogene	DUP	-	-	-	-	-	0	0	0	0	N	-	-	-	13	0	0
ENSG00000230113	AC091177.1	17	29283298	29283979	antisense	DUP	-	-	-	-	-	0	0	0	0	N	-	-	-	5	0	0
ENSG00000222494	AC091178.1	17	37237318	37237440	miRNA	DUP	-	-	-	-	-	0	0	0	0	N	-	-	-	3	0	0
ENSG00000227386	AC091705.1	7	25587382	25590682	lincRNA	DEL	-	-	-	-	-	0	0	0	0	N	-	-	-	6	0	0
ENSG00000222219	AC091736.1	7	135482754	135482857	miRNA	DEL	-	-	-	-	-	0	0	0	0	N	-	-	-	9	0	0
ENSG00000228173	AC091770.3	7	48700171	48702901	lincRNA	DUP	-	-	-	-	-	0	0	0	0	N	-	-	-	6	0	0
ENSG00000226285	AC091813.2	7	79173227	79174169	pseudogene	DEL	-	-	-	-	-	0	0	0	0	N	-	-	-	4	0	0
ENSG00000222945	AC091866.1	5	50357303	50357391	miRNA	BOTH	-	-	-	-	-	0	0	0	0	N	-	-	-	4	0	0
ENSG00000215196	AC091878.1	5	17130137	17217156	antisense	BOTH	-	-	-	-	-	0	0	0	0	N	-	-	-	7	0	0
ENSG00000251183	AC091962.3	5	153266988	153278547	lincRNA	DUP	-	-	-	-	-	0	0	1	1	N	-	-	-	4	0	0
ENSG00000249484	AC091969.1	5	151998525	152603103	lincRNA	BOTH	-	-	-	-	-	0	1	0	1	N	-	-	-	3	0	1
ENSG00000265050	AC092022.1	7	84295240	84295324	miRNA	DUP	-	-	-	-	-	0	0	0	0	N	-	-	-	4	0	0
ENSG00000226622	AC092155.4	2	62817390	62889789	antisense	BOTH	-	-	-	-	-	0	0	0	0	N	-	-	-	5	0	0
ENSG00000230552	AC092162.1	2	177588996	177684038	lincRNA	DUP	-	-	-	-	-	0	0	0	0	N	-	-	-	8	0	0
ENSG00000223777	AC092162.2	2	177674154	177674587	pseudogene	DUP	-	-	-	-	-	0	0	0	0	N	-	-	-	8	0	0
ENSG00000228488	AC092168.4	2	101338683	101339344	lincRNA	DEL	-	-	-	-	-	0	0	1	1	N	-	-	-	3	0	0
ENSG00000266481	AC092174.1	7	39333906	39334005	miRNA	DUP	-	-	-	-	-	0	0	0	0	N	-	-	-	8	0	0
ENSG00000223486	AC092198.1	X	39868529	39871435	lincRNA	DUP	-	-	-	-	-	0	0	0	0	N	-	-	-	25	0	0
ENSG00000221126	AC092265.1	1	30117392	30117525	miRNA	BOTH	-	-	-	-	-	0	0	0	0	N	-	-	-	3	0	0
ENSG00000198388	AC092291.1	16	14548061	14548155	pseudogene	DEL	-	-	-	-	-	0	0	0	0	N	-	-	-	5	0	0
ENSG00000269049	AC092291.2	16	14564842	14565054	protein_coding	DEL	-	-	-	-	-	0	0	0	0	N	-	-	-	5	0	0
ENSG00000269148	AC092301.3	19	46333422	46334366	antisense	BOTH	-	-	-	-	-	0	0	1	1	N	-	-	-	4	0	0
ENSG00000264203	AC092377.1	16	85475029	85475098	miRNA	DUP	-	-	-	-	-	0	0	0	0	N	-	-	-	10	0	0
ENSG00000235493	AC092415.1	3	28038701	28070095	lincRNA	DEL	-	-	-	-	-	0	0	2	2	N	-	-	-	5	0	0
ENSG00000229948	AC092431.2	2	69824485	69826083	pseudogene	DUP	-	-	-	-	-	0	0	0	0	N	-	-	-	3	0	0
ENSG00000231024	AC092431.3	2	69927324	69940979	lincRNA	DUP	-	-	-	-	-	0	0	0	0	N	-	-	-	3	0	0
ENSG00000265953	AC092463.1	4	6955016	6955101	miRNA	DUP	-	-	-	-	-	0	0	0	0	N	-	-	-	12	0	0
ENSG00000225107	AC092484.1	2	146326862	146345592	lincRNA	BOTH	-	-	-	-	-	0	0	0	0	N	-	-	-	6	0	0
ENSG00000227189	AC092535.3	4	1145160	1147489	antisense	DUP	-	-	-	-	-	0	0	0	0	N	-	-	-	15	0	0
ENSG00000236596	AC092568.1	2	104110699	104112300	pseudogene	DUP	-	-	-	-	-	0	0	0	0	N	-	-	-	3	0	0
ENSG00000236391	AC092573.2	2	174202947	174220936	pseudogene	BOTH	-	-	-	-	-	0	0	0	0	N	-	-	-	15	0	0
ENSG00000216002	AC092576.1	2	236235002	236235095	miRNA	DEL	-	-	-	-	-	0	0	0	0	N	-	-	-	7	0	0
ENSG00000228134	AC092578.1	2	143300987	143301544	pseudogene	DEL	-	-	-	-	-	0	0	0	0	N	-	-	-	5	0	0
ENSG00000229405	AC092580.1	2	7876569	7877226	pseudogene	DUP	-	-	-	-	-	0	0	0	0	N	-	-	-	4	0	0
ENSG00000232979	AC092580.2	2	7875776	7875914	pseudogene	DUP	-	-	-	-	-	0	0	0	0	N	-	-	-	4	0	0
ENSG00000230515	AC092580.3	2	7811735	7812377	lincRNA	DUP	-	-	-	-	-	0	0	0	0	N	-	-	-	4	0	0
ENSG00000235576	AC092580.4	2	7865932	7870836	lincRNA	DUP	-	-	-	-	-	0	0	0	0	N	-	-	-	4	0	0
ENSG00000236204	AC092594.1	2	19167729	19546509	lincRNA	BOTH	-	-	-	-	-	0	0	1	1	N	-	-	-	4	0	0
ENSG00000225182	AC092601.1	2	167746012	167746394	pseudogene	DEL	-	-	-	-	-	0	0	0	0	N	-	-	-	7	0	0
ENSG00000227542	AC092614.2	2	192093891	192110898	lincRNA	BOTH	-	-	-	-	-	0	0	0	0	N	-	-	-	4	0	0
ENSG00000241772	AC092620.2	2	139326660	139332028	3prime_overlapping_ncrna	BOTH	-	-	-	-	-	0	0	0	0	N	-	-	-	6	0	0
ENSG00000237772	AC092620.3	2	139362080	139370737	lincRNA	BOTH	-	-	-	-	-	0	0	0	0	N	-	-	-	6	0	0
ENSG00000230991	AC092625.1	2	155822025	155824515	lincRNA	DUP	-	-	-	-	-	0	0	0	0	N	-	-	-	4	0	0
ENSG00000228806	AC092628.3	7	154898110	154898361	pseudogene	DEL	-	-	-	-	-	0	0	0	0	N	-	-	-	11	0	0
ENSG00000213126	AC092642.1	2	180678978	180679402	pseudogene	BOTH	-	-	-	-	-	0	0	0	0	N	-	-	-	7	0	0
ENSG00000235640	AC092646.1	2	124452878	124454972	pseudogene	DUP	-	-	-	-	-	0	0	0	0	N	-	-	-	5	0	0
ENSG00000227738	AC092646.2	2	124519747	124520647	pseudogene	DUP	-	-	-	-	-	0	0	0	0	N	-	-	-	4	0	0
ENSG00000221689	AC092646.3	2	124439683	124439791	miRNA	DUP	-	-	-	-	-	0	0	0	0	N	-	-	-	5	0	0
ENSG00000231758	AC092652.1	2	144398325	144413748	antisense	BOTH	-	-	-	-	-	0	0	1	1	N	-	-	-	6	0	0
ENSG00000237760	AC092657.2	7	46341718	46383219	lincRNA	DUP	-	-	-	-	-	0	0	1	1	N	-	-	-	6	0	0
ENSG00000236922	AC092661.1	4	118349552	118612343	lincRNA	DUP	-	-	-	-	-	0	0	1	1	N	-	-	-	3	0	0
ENSG00000244522	AC092669.1	2	66666575	66668968	antisense	BOTH	-	-	-	-	-	0	0	0	0	N	-	-	-	4	0	0
ENSG00000241254	AC092669.2	2	66554481	66555973	lincRNA	BOTH	-	-	-	-	-	0	0	0	0	N	-	-	-	4	0	0
ENSG00000232164	AC092669.3	2	66610438	66619582	lincRNA	BOTH	-	-	-	-	-	0	0	0	0	N	-	-	-	4	0	0
ENSG00000225815	AC092669.6	2	66554481	66556116	lincRNA	BOTH	-	-	-	-	-	0	0	0	0	N	-	-	-	4	0	0
ENSG00000237844	AC092684.1	2	164606083	165208733	lincRNA	BOTH	-	-	-	-	-	0	0	0	0	N	-	-	-	5	0	1
ENSG00000236162	AC092687.3	2	10857899	10861078	lincRNA	DEL	-	-	-	-	-	0	0	1	1	N	-	-	-	6	0	0
ENSG00000232056	AC092687.4	2	10987703	10995081	protein_coding	BOTH	-	-	-	-	-	1	1	5	6	N	-	-	-	5	0	0
ENSG00000234818	AC092687.5	2	10729292	10744956	antisense	DEL	-	-	-	-	-	0	0	0	0	N	-	-	-	6	0	0
ENSG00000221096	AC092757.1	15	59443177	59443267	miRNA	DEL	-	-	-	-	-	0	0	0	0	N	-	-	-	6	0	0
ENSG00000269795	AC092782.1	1	243388058	243395911	protein_coding	DEL	-	-	-	-	-	0	0	0	0	N	-	-	-	11	0	0
ENSG00000221762	AC092786.1	2	137402678	137402762	miRNA	DEL	-	-	-	-	-	0	0	0	0	N	-	-	-	6	0	0
ENSG00000227795	AC092796.1	3	29839143	29839316	pseudogene	DEL	-	-	-	-	-	0	0	0	0	N	-	-	-	7	0	0
ENSG00000203691	AC092811.1	1	225600404	225602040	protein_coding	BOTH	-	-	-	-	-	0	0	3	3	N	-	-	-	5	0	0
ENSG00000265819	AC092832.1	X	22655109	22655194	miRNA	BOTH	-	-	-	-	-	0	0	0	0	N	-	-	-	25	0	0
ENSG00000228108	AC092839.3	2	54743185	54767834	antisense	DUP	-	-	-	-	-	0	0	0	0	N	-	-	-	2	0	0
ENSG00000234943	AC092839.4	2	54772505	54773814	antisense	DUP	-	-	-	-	-	0	0	0	0	N	-	-	-	2	0	0
ENSG00000253046	AC092841.1	2	162775292	162775376	miRNA	BOTH	-	-	-	-	-	0	0	0	0	N	-	-	-	5	0	0
ENSG00000221431	AC092925.1	3	147629193	147629288	miRNA	DEL	-	-	-	-	-	0	0	0	0	N	-	-	-	8	0	0
ENSG00000203443	AC092964.1	3	172034218	172039513	protein_coding	DUP	-	-	-	-	-	0	0	0	0	N	-	-	-	7	0	0
ENSG00000267979	AC092964.2	3	172019438	172019686	protein_coding	DUP	-	-	-	-	-	0	0	0	0	N	-	-	-	7	0	0
ENSG00000215922	AC092965.1	3	166743201	166743287	miRNA	DUP	-	-	-	-	-	0	0	0	0	N	-	-	-	7	0	0
ENSG00000256425	AC092989.1	3	135656150	135656226	pseudogene	DEL	-	-	-	-	-	0	0	0	0	N	-	-	-	5	0	0
ENSG00000222683	AC093004.1	3	130088070	130088187	miRNA	DEL	-	-	-	-	-	0	0	0	0	N	-	-	-	4	0	0
ENSG00000268088	AC093063.2	19	40184565	40186898	pseudogene	DUP	-	-	-	-	-	0	0	0	0	N	-	-	-	4	0	0
ENSG00000269460	AC093063.3	19	40175884	40185217	lincRNA	DUP	-	-	-	-	-	0	0	0	0	N	-	-	-	4	0	0
ENSG00000227134	AC093084.1	2	147234995	147235681	pseudogene	DEL	-	-	-	-	-	0	0	0	0	N	-	-	-	8	0	0
ENSG00000236238	AC093106.4	7	131350266	131350617	pseudogene	DUP	-	-	-	-	-	0	0	0	0	N	-	-	-	10	0	0
ENSG00000236281	AC093106.5	7	131438505	131439011	pseudogene	BOTH	-	-	-	-	-	0	0	0	0	N	-	-	-	10	0	0
ENSG00000236395	AC093106.6	7	131387028	131387412	pseudogene	DEL	-	-	-	-	-	0	0	0	0	N	-	-	-	10	0	0
ENSG00000213261	AC093106.7	7	131346711	131347383	pseudogene	DUP	-	-	-	-	-	0	0	0	0	N	-	-	-	10	0	0
ENSG00000223718	AC093107.7	7	135344787	135345401	pseudogene	DEL	-	-	-	-	-	0	0	0	0	N	-	-	-	9	0	0
ENSG00000238018	AC093110.3	2	54888148	54889929	antisense	DUP	-	-	-	-	-	0	0	0	0	N	-	-	-	2	0	0
ENSG00000230480	AC093142.2	3	28489216	28489564	pseudogene	DEL	-	-	-	-	-	0	0	0	0	N	-	-	-	5	0	0
ENSG00000228541	AC093159.1	2	62690262	62691205	lincRNA	DUP	-	-	-	-	-	0	0	0	0	N	-	-	-	7	0	0
ENSG00000266376	AC093165.1	2	55335846	55335939	miRNA	DUP	-	-	-	-	-	0	0	0	0	N	-	-	-	2	0	0
ENSG00000212114	AC093267.1	5	122112126	122112222	miRNA	BOTH	-	-	-	-	-	0	0	0	0	N	-	-	-	7	0	0
ENSG00000221741	AC093304.1	5	167297550	167297670	miRNA	DUP	-	-	-	-	-	0	0	0	0	N	-	-	-	6	0	0
ENSG00000211498	AC093311.1	5	93914474	93914555	miRNA	DUP	-	-	-	-	-	0	0	0	0	N	-	-	-	5	0	0
ENSG00000268791	AC093323.1	4	6693782	6694189	protein_coding	DUP	-	-	-	-	-	0	0	1	1	N	-	-	-	12	0	0
ENSG00000170846	AC093323.3	4	6675178	6677774	lincRNA	DUP	-	-	-	-	-	0	0	0	0	N	-	-	-	12	0	0
ENSG00000256122	AC093334.1	15	67263384	67263457	pseudogene	DUP	-	-	-	-	-	0	0	0	0	N	-	-	-	3	0	0
ENSG00000234308	AC093381.2	2	213660055	213683986	lincRNA	BOTH	-	-	-	-	-	0	0	0	0	N	-	-	-	6	0	0
ENSG00000226276	AC093382.1	2	216804031	216806442	lincRNA	DUP	-	-	-	-	-	0	0	0	0	N	-	-	-	5	0	0
ENSG00000233654	AC093388.3	2	191399581	191432828	antisense	DUP	-	-	-	-	-	0	0	0	0	N	-	-	-	3	0	0
ENSG00000232057	AC093390.1	2	1828184	1832439	antisense	DEL	-	-	-	-	-	0	0	0	0	N	-	-	-	4	0	0
ENSG00000231890	AC093391.2	2	136742746	136779888	antisense	BOTH	-	-	-	-	-	0	0	0	0	N	-	-	-	6	0	0
ENSG00000235257	AC093415.2	3	37786923	37903271	processed_transcript	DEL	-	-	-	-	-	0	0	0	0	N	-	-	-	5	0	0
ENSG00000239203	AC093484.4	17	16330788	16332033	processed_transcript	DUP	-	-	-	-	-	0	0	0	0	N	-	-	-	8	0	0
ENSG00000255647	AC093510.1	5	89705817	89706485	pseudogene	BOTH	-	-	-	-	-	0	0	0	0	N	-	-	-	3	0	0
ENSG00000238217	AC093590.1	2	200472791	200523855	lincRNA	BOTH	-	-	-	-	-	0	0	0	0	N	-	-	-	4	0	0
ENSG00000264953	AC093602.1	4	139938647	139938733	miRNA	DEL	-	-	-	-	-	0	0	0	0	N	-	-	-	5	0	0
ENSG00000230587	AC093609.1	2	43324884	43329829	lincRNA	DEL	-	-	-	-	-	0	0	0	0	N	-	-	-	3	0	0
ENSG00000272082	AC093628.1	4	105412033	105412111	miRNA	DUP	-	-	-	-	-	0	0	0	0	N	-	-	-	3	0	0
ENSG00000220804	AC093642.5	2	243030784	243102304	pseudogene	DEL	-	-	-	-	-	0	0	1	1	N	-	-	-	2	0	7
ENSG00000223522	AC093690.1	2	28530558	28533326	antisense	DUP	-	-	-	-	-	0	0	0	0	N	-	-	-	2	0	0
ENSG00000185078	AC093698.1	2	208896107	208896677	pseudogene	DEL	-	-	-	-	-	0	0	0	0	N	-	-	-	3	0	0
ENSG00000224839	AC093698.2	2	208921972	208922469	pseudogene	DEL	-	-	-	-	-	0	0	0	0	N	-	-	-	3	0	0
ENSG00000224529	AC093698.4	2	209000118	209002421	pseudogene	DEL	-	-	-	-	-	0	0	0	0	N	-	-	-	3	0	0
ENSG00000221314	AC093700.1	4	159921298	159921442	miRNA	DEL	-	-	-	-	-	0	0	0	0	N	-	-	-	6	0	0
ENSG00000235243	AC093716.1	7	84477193	84477569	pseudogene	DUP	-	-	-	-	-	0	0	0	0	N	-	-	-	4	0	0
ENSG00000220256	AC093802.1	2	240684554	240724577	protein_coding	DEL	-	-	-	-	-	0	0	4	4	N	-	-	-	10	0	0
ENSG00000221618	AC093817.1	4	158509300	158509387	miRNA	DEL	-	-	-	-	-	0	0	0	0	N	-	-	-	5	0	0
ENSG00000225205	AC093818.1	2	173345568	173421324	antisense	BOTH	-	-	-	-	-	0	0	0	0	N	-	-	-	12	0	0
ENSG00000235009	AC093822.1	2	38658436	38660715	lincRNA	DUP	-	-	-	-	-	0	0	0	0	N	-	-	-	7	0	0
ENSG00000224819	AC093843.1	2	221655798	221662613	lincRNA	DUP	-	-	-	-	-	0	0	0	0	N	-	-	-	5	0	0
ENSG00000230838	AC093850.2	2	216582766	216584147	lincRNA	DUP	-	-	-	-	-	0	0	0	0	N	-	-	-	5	0	0
ENSG00000221388	AC093865.1	2	213628294	213628399	miRNA	BOTH	-	-	-	-	-	0	0	0	0	N	-	-	-	6	0	0
ENSG00000264323	AC093887.1	4	147560413	147560495	miRNA	DEL	-	-	-	-	-	0	0	0	0	N	-	-	-	7	0	0
ENSG00000226856	AC093901.1	2	118889704	118943962	lincRNA	BOTH	-	-	-	-	-	0	0	1	1	N	-	-	-	4	0	0
ENSG00000237477	AC093911.1	2	180138558	180150434	lincRNA	BOTH	-	-	-	-	-	0	0	1	1	N	-	-	-	7	0	0
ENSG00000236732	AC094019.4	3	32192575	32193387	pseudogene	DEL	-	-	-	-	-	0	0	0	0	N	-	-	-	5	0	0
ENSG00000221664	AC095030.1	1	77857107	77857213	miRNA	DEL	-	-	-	-	-	0	0	0	0	N	-	-	-	5	0	0
ENSG00000266377	AC095064.1	4	160044785	160044836	miRNA	DEL	-	-	-	-	-	0	0	0	0	N	-	-	-	6	0	0
ENSG00000221087	AC096546.1	2	73715706	73715787	miRNA	DUP	-	-	-	-	-	0	0	0	0	N	-	-	-	2	0	0
ENSG00000228968	AC096554.1	2	104741726	104763687	lincRNA	DUP	-	-	-	-	-	0	0	0	0	N	-	-	-	3	0	0
ENSG00000228655	AC096558.1	2	144052990	144238358	antisense	BOTH	-	-	-	-	-	0	0	2	2	N	-	-	-	6	0	0
ENSG00000224184	AC096559.1	2	11988748	12718474	lincRNA	BOTH	-	-	-	-	-	0	0	1	1	N	-	-	-	5	0	1
ENSG00000223893	AC096568.3	7	49981847	49984036	pseudogene	DEL	-	-	-	-	-	0	0	0	0	N	-	-	-	6	0	0
ENSG00000233587	AC096570.1	2	22759351	22761160	lincRNA	DEL	-	-	-	-	-	0	0	0	0	N	-	-	-	3	0	0
ENSG00000234207	AC096570.2	2	22600466	22704876	lincRNA	DEL	-	-	-	-	-	0	0	0	0	N	-	-	-	3	0	0
ENSG00000267988	AC096582.1	7	45902684	45906045	protein_coding	DUP	-	-	-	-	-	0	0	1	1	N	-	-	-	6	0	0
ENSG00000252240	AC096643.1	1	219836719	219836809	miRNA	BOTH	-	-	-	-	-	0	0	0	0	N	-	-	-	2	0	0
ENSG00000224867	AC096644.1	1	220603286	220608023	protein_coding	DEL	-	-	-	-	-	2	2	0	2	N	-	-	-	3	0	0
ENSG00000211554	AC096645.1	1	203968373	203968471	miRNA	DUP	-	-	-	-	-	0	0	0	0	N	-	-	-	3	0	0
ENSG00000229066	AC096649.3	2	176121978	176319368	lincRNA	DEL	-	-	-	-	-	0	0	0	0	N	-	-	-	12	0	0
ENSG00000221347	AC096649.4	2	176195101	176195200	miRNA	DEL	-	-	-	-	-	0	0	0	0	N	-	-	-	12	0	0
ENSG00000234488	AC096664.1	2	63911439	63911844	pseudogene	DEL	-	-	-	-	-	0	0	0	0	N	-	-	-	3	0	0
ENSG00000228872	AC096664.2	2	63944256	63945033	pseudogene	DEL	-	-	-	-	-	0	0	0	0	N	-	-	-	4	0	0
ENSG00000221085	AC096664.3	2	63922527	63922669	miRNA	DEL	-	-	-	-	-	0	0	0	0	N	-	-	-	4	0	0
ENSG00000204581	AC096670.3	2	111855922	111873165	antisense	DUP	-	-	-	-	-	0	0	0	0	N	-	-	-	13	0	0
ENSG00000269690	AC096677.1	1	201592013	201592738	protein_coding	DUP	-	-	-	-	-	0	0	2	2	N	-	-	-	3	0	0
ENSG00000263566	AC096753.1	2	80021396	80021507	miRNA	DUP	-	-	-	-	-	0	0	0	0	N	-	-	-	3	0	0
ENSG00000244567	AC096772.6	2	208686014	208687493	lincRNA	BOTH	-	-	-	-	-	0	0	0	0	N	-	-	-	3	0	0
ENSG00000237551	AC096775.2	7	95912669	95913116	pseudogene	BOTH	-	-	-	-	-	0	0	0	0	N	-	-	-	5	0	0
ENSG00000266635	AC096887.1	3	53087014	53087110	miRNA	DEL	-	-	-	-	-	0	0	0	0	N	-	-	-	4	0	0
ENSG00000224618	AC096921.2	3	30667915	30668289	pseudogene	DEL	-	-	-	-	-	0	0	0	0	N	-	-	-	10	0	0
ENSG00000212095	AC096922.1	3	68684067	68684160	miRNA	DEL	-	-	-	-	-	0	0	0	0	N	-	-	-	7	0	0
ENSG00000221382	AC096971.1	3	70927811	70927943	miRNA	DEL	-	-	-	-	-	0	0	0	0	N	-	-	-	7	0	0
ENSG00000263538	AC097103.1	3	139213460	139213543	miRNA	DEL	-	-	-	-	-	0	0	0	0	N	-	-	-	8	0	0
ENSG00000176354	AC097359.1	3	37283303	37285686	pseudogene	DEL	-	-	-	-	-	0	0	0	0	N	-	-	-	5	0	0
ENSG00000231449	AC097359.2	3	37237695	37238157	pseudogene	DEL	-	-	-	-	-	0	0	0	0	N	-	-	-	5	0	0
ENSG00000216055	AC097372.1	4	147043356	147043436	miRNA	DEL	-	-	-	-	-	0	0	0	0	N	-	-	-	6	0	0
ENSG00000228919	AC097381.1	4	7940728	7942022	protein_coding	DUP	-	-	-	-	-	1	1	12	13	N	-	-	-	11	0	0
ENSG00000250910	AC097467.2	4	156197841	156302498	antisense	DEL	-	-	-	-	-	0	0	1	1	N	-	-	-	4	0	0
ENSG00000224090	AC097468.4	2	219866937	219880443	antisense	DUP	-	-	-	-	-	0	0	0	0	N	-	-	-	5	0	0
ENSG00000235024	AC097468.7	2	219809351	219826625	antisense	DUP	-	-	-	-	-	0	0	0	0	N	-	-	-	5	0	0
ENSG00000237576	AC097495.2	2	69059176	69064856	antisense	BOTH	-	-	-	-	-	0	0	0	0	N	-	-	-	4	0	0
ENSG00000228329	AC097495.3	2	69059948	69064324	lincRNA	BOTH	-	-	-	-	-	0	0	0	0	N	-	-	-	4	0	0
ENSG00000237877	AC097500.2	2	186897618	186947960	lincRNA	DUP	-	-	-	-	-	0	0	0	0	N	-	-	-	5	0	0
ENSG00000266861	AC097506.1	2	34152451	34152539	miRNA	DUP	-	-	-	-	-	0	0	0	0	N	-	-	-	3	0	0
ENSG00000233045	AC097523.1	2	139036144	139036780	pseudogene	BOTH	-	-	-	-	-	0	0	0	0	N	-	-	-	6	0	0
ENSG00000237939	AC097523.3	2	139064889	139065540	pseudogene	BOTH	-	-	-	-	-	0	0	0	0	N	-	-	-	6	0	0
ENSG00000207857	AC097639.1	3	32301220	32301311	miRNA	DEL	-	-	-	-	-	0	0	0	0	N	-	-	-	5	0	0
ENSG00000237433	AC097639.8	3	32232239	32233119	pseudogene	DEL	-	-	-	-	-	0	0	0	0	N	-	-	-	5	0	0
ENSG00000178972	AC097658.1	4	144256418	144258970	pseudogene	DEL	-	-	-	-	-	0	0	0	0	N	-	-	-	4	0	0
ENSG00000236432	AC097662.2	2	228085768	228189917	antisense	DEL	-	-	-	-	-	0	0	1	1	N	-	-	-	4	0	0
ENSG00000236530	AC097711.1	4	81000686	81002276	pseudogene	DUP	-	-	-	-	-	0	0	0	0	N	-	-	-	3	0	0
ENSG00000228162	AC097713.3	2	235346972	235370771	lincRNA	DUP	-	-	-	-	-	0	0	0	0	N	-	-	-	5	0	0
ENSG00000231682	AC097713.4	2	235353234	235363239	lincRNA	DUP	-	-	-	-	-	0	0	0	0	N	-	-	-	5	0	0
ENSG00000232915	AC097721.1	2	139169636	139170888	pseudogene	BOTH	-	-	-	-	-	0	0	0	0	N	-	-	-	6	0	0
ENSG00000228043	AC097721.2	2	139175854	139259268	lincRNA	BOTH	-	-	-	-	-	0	0	0	0	N	-	-	-	6	0	1
ENSG00000226833	AC097724.3	2	28931819	28959071	antisense	DUP	-	-	-	-	-	0	0	0	0	N	-	-	-	3	0	0
ENSG00000265560	AC098612.1	8	34827724	34827817	miRNA	BOTH	-	-	-	-	-	0	0	0	0	N	-	-	-	9	0	0
ENSG00000223968	AC098614.1	3	27665693	27665947	pseudogene	DEL	-	-	-	-	-	0	0	0	0	N	-	-	-	5	0	0
ENSG00000213846	AC098614.2	3	27674467	27675211	pseudogene	DEL	-	-	-	-	-	0	0	0	0	N	-	-	-	5	0	0
ENSG00000232766	AC098614.3	3	27744620	27745059	pseudogene	DEL	-	-	-	-	-	0	0	0	0	N	-	-	-	5	0	0
ENSG00000233766	AC098617.1	2	192711265	192908909	antisense	BOTH	-	-	-	-	-	0	0	1	1	N	-	-	-	4	0	1
ENSG00000238958	AC098649.1	3	44834507	44834597	miRNA	DEL	-	-	-	-	-	0	0	0	0	N	-	-	-	3	0	0
ENSG00000221495	AC098680.1	4	38240234	38240317	miRNA	DUP	-	-	-	-	-	0	0	0	0	N	-	-	-	3	0	0
ENSG00000168129	AC098817.5	2	83083927	83084885	pseudogene	DUP	-	-	-	-	-	0	0	0	0	N	-	-	-	2	0	0
ENSG00000232485	AC098820.3	2	217343753	217363484	processed_transcript	DEL	-	-	-	-	-	0	0	0	0	N	-	-	-	5	0	0
ENSG00000241520	AC098820.4	2	217347755	217351919	antisense	DEL	-	-	-	-	-	0	0	0	0	N	-	-	-	5	0	0
ENSG00000226125	AC098823.3	2	231555636	231565244	lincRNA	DUP	-	-	-	-	-	0	0	0	0	N	-	-	-	4	0	0
ENSG00000232202	AC098824.6	2	43053462	43054757	pseudogene	DEL	-	-	-	-	-	0	0	0	0	N	-	-	-	3	0	0
ENSG00000234378	AC098828.2	2	20263617	20306590	lincRNA	DUP	-	-	-	-	-	0	0	0	0	N	-	-	-	3	0	0
ENSG00000240761	AC098831.4	2	203638443	203639083	pseudogene	DEL	-	-	-	-	-	0	0	0	0	N	-	-	-	5	0	0
ENSG00000221471	AC098847.1	18	57416909	57416989	miRNA	DUP	-	-	-	-	-	0	0	0	0	N	-	-	-	17	0	0
ENSG00000264804	AC098848.1	18	52668527	52668629	miRNA	DUP	-	-	-	-	-	0	0	0	0	N	-	-	-	14	0	0
ENSG00000265774	AC098870.1	4	86831631	86831696	miRNA	DUP	-	-	-	-	-	0	0	0	0	N	-	-	-	6	0	0
ENSG00000225884	AC098872.3	2	192658151	192684976	antisense	DUP	-	-	-	-	-	0	0	0	0	N	-	-	-	4	0	0
ENSG00000229243	AC098973.1	3	27872379	27875627	lincRNA	DEL	-	-	-	-	-	0	0	0	0	N	-	-	-	5	0	0
ENSG00000225548	AC098973.2	3	27844253	27932792	lincRNA	DEL	-	-	-	-	-	0	0	0	0	N	-	-	-	5	0	0
ENSG00000203652	AC099048.1	3	30030355	30031951	pseudogene	DEL	-	-	-	-	-	0	0	0	0	N	-	-	-	7	0	0
ENSG00000265722	AC099326.1	3	69969276	69969361	miRNA	DEL	-	-	-	-	-	0	0	0	0	N	-	-	-	6	0	0
ENSG00000269074	AC099344.1	2	11603927	11606274	protein_coding	BOTH	-	-	-	-	-	1	1	0	1	N	-	-	-	6	0	0
ENSG00000230952	AC099344.2	2	11497641	11505762	lincRNA	BOTH	-	-	-	-	-	0	0	0	0	N	-	-	-	6	0	0
ENSG00000231403	AC099344.3	2	11528149	11530493	lincRNA	BOTH	-	-	-	-	-	0	0	0	0	N	-	-	-	6	0	0
ENSG00000255883	AC099522.2	5	72804510	72805079	pseudogene	DEL	-	-	-	-	-	0	0	0	0	N	-	-	-	3	0	0
ENSG00000221573	AC099535.1	3	27404057	27404149	miRNA	DEL	-	-	-	-	-	0	0	0	0	N	-	-	-	5	0	0
ENSG00000230807	AC099535.4	3	27527738	27528108	pseudogene	DEL	-	-	-	-	-	0	0	0	0	N	-	-	-	5	0	0
ENSG00000238727	AC099540.1	3	31437429	31437523	miRNA	DEL	-	-	-	-	-	0	0	0	0	N	-	-	-	5	0	0
ENSG00000252662	AC099545.1	3	63320463	63320543	miRNA	DEL	-	-	-	-	-	0	0	0	0	N	-	-	-	4	0	0
ENSG00000228521	AC099552.3	7	154995857	154996899	lincRNA	DEL	-	-	-	-	-	0	0	0	0	N	-	-	-	11	0	0
ENSG00000217825	AC099552.4	7	154988273	154990165	protein_coding	DEL	-	-	-	-	-	0	0	1	1	N	-	-	-	11	0	0
ENSG00000264774	AC099669.1	3	44556708	44556793	miRNA	DEL	-	-	-	-	-	0	0	0	0	N	-	-	-	3	0	0
ENSG00000238952	AC099757.1	1	244752848	244752946	miRNA	DUP	-	-	-	-	-	0	0	0	0	N	-	-	-	15	0	0
ENSG00000266443	AC099778.1	3	47581504	47581590	miRNA	DEL	-	-	-	-	-	0	0	0	0	N	-	-	-	5	0	0
ENSG00000221446	AC099805.1	8	72361930	72362043	miRNA	DUP	-	-	-	-	-	0	0	0	0	N	-	-	-	8	0	0
ENSG00000184247	AC100791.1	17	77910551	77910992	pseudogene	DEL	-	-	-	-	-	0	0	0	0	N	-	-	-	5	0	0
ENSG00000253775	AC100802.3	8	19936816	19975953	antisense	DEL	-	-	-	-	-	0	0	1	1	N	-	-	-	13	0	1
ENSG00000259635	AC100830.3	15	64993447	65011801	antisense	DUP	-	-	-	-	-	0	0	0	0	N	-	-	-	4	0	0
ENSG00000265967	AC100830.4	15	64987240	64987793	antisense	DUP	-	-	-	-	-	0	0	0	0	N	-	-	-	4	0	0
ENSG00000264937	AC100830.5	15	64988821	64989060	antisense	DUP	-	-	-	-	-	0	0	0	0	N	-	-	-	4	0	0
ENSG00000203483	AC100852.1	17	26506506	26506662	pseudogene	DUP	-	-	-	-	-	0	0	0	0	N	-	-	-	2	0	0
ENSG00000203484	AC100852.2	17	26496027	26496180	pseudogene	DUP	-	-	-	-	-	0	0	0	0	N	-	-	-	2	0	0
ENSG00000226364	AC102948.2	17	50939481	50976948	protein_coding	DUP	-	-	-	-	-	0	0	0	0	N	-	-	-	2	0	0
ENSG00000211562	AC103686.1	8	48802619	48802691	miRNA	DUP	-	-	-	-	-	0	0	0	0	N	-	-	-	5	0	0
ENSG00000221556	AC103794.1	11	16145862	16145942	miRNA	DUP	-	-	-	-	-	0	0	0	0	N	-	-	-	5	0	0
ENSG00000203507	AC103801.1	11	22766126	22768414	pseudogene	DUP	-	-	-	-	-	0	0	0	0	N	-	-	-	5	0	0
ENSG00000229387	AC103801.2	11	22646860	22647369	protein_coding	DUP	0.862625	0.977188	1.16579	-	-	0	0	0	0	N	-	-	-	5	0	0
ENSG00000221185	AC103816.1	8	85208238	85208323	miRNA	DEL	-	-	-	-	-	0	0	0	0	N	-	-	-	11	0	0
ENSG00000221793	AC103863.1	8	117148998	117149139	miRNA	DEL	-	-	-	-	-	0	0	0	0	N	-	-	-	12	0	0
ENSG00000231040	AC103881.1	2	147595317	147607878	lincRNA	DEL	-	-	-	-	-	0	0	0	0	N	-	-	-	7	0	0
ENSG00000264576	AC104012.1	8	72744839	72744923	miRNA	DUP	-	-	-	-	-	0	0	0	0	N	-	-	-	7	0	0
ENSG00000230709	AC104024.1	17	16879313	16884667	lincRNA	DUP	-	-	-	-	-	0	0	1	1	N	-	-	-	17	0	0
ENSG00000230969	AC104024.2	17	16891643	16893491	lincRNA	DUP	-	-	-	-	-	0	0	0	0	N	-	-	-	17	0	0
ENSG00000265562	AC104037.1	8	33053355	33053455	miRNA	DEL	-	-	-	-	-	0	0	0	0	N	-	-	-	10	0	0
ENSG00000226410	AC104058.1	2	187027676	187027972	pseudogene	DUP	-	-	-	-	-	0	0	0	0	N	-	-	-	5	0	0
ENSG00000266656	AC104066.1	4	53617314	53617379	miRNA	DUP	-	-	-	-	-	0	0	0	0	N	-	-	-	4	0	0
ENSG00000236667	AC104076.2	2	181803557	181804025	pseudogene	BOTH	-	-	-	-	-	0	0	0	0	N	-	-	-	6	0	0
ENSG00000236153	AC104076.3	2	181844154	181844817	antisense	BOTH	-	-	-	-	-	0	0	0	0	N	-	-	-	6	0	0
ENSG00000232555	AC104088.1	2	173180015	173188465	lincRNA	DUP	-	-	-	-	-	0	0	0	0	N	-	-	-	12	0	0
ENSG00000213115	AC104131.1	2	189091916	189093109	pseudogene	DUP	-	-	-	-	-	0	0	0	0	N	-	-	-	4	0	0
ENSG00000251899	AC104169.1	1	85258751	85258882	miRNA	DUP	-	-	-	-	-	0	0	0	0	N	-	-	-	2	0	0
ENSG00000256354	AC104304.1	3	46667272	46667698	pseudogene	DEL	-	-	-	-	-	0	0	0	0	N	-	-	-	4	0	0
ENSG00000264306	AC104304.2	3	46591996	46592047	miRNA	DEL	-	-	-	-	-	0	0	0	0	N	-	-	-	4	0	0
ENSG00000213849	AC104306.1	3	32549447	32549817	pseudogene	DEL	-	-	-	-	-	0	0	0	0	N	-	-	-	5	0	0
ENSG00000264135	AC104306.2	3	32557218	32557312	miRNA	DEL	-	-	-	-	-	0	0	0	0	N	-	-	-	5	0	0
ENSG00000226955	AC104306.4	3	32634464	32634804	pseudogene	DEL	-	-	-	-	-	0	0	0	0	N	-	-	-	5	0	0
ENSG00000167355	AC104389.28	11	5326206	5526882	processed_transcript	DUP	-	-	-	-	-	0	0	1	1	N	-	-	-	4	0	1
ENSG00000221123	AC104417.1	8	143026860	143026986	miRNA	DUP	-	-	-	-	-	0	0	0	0	N	-	-	-	9	0	0
ENSG00000222331	AC104434.1	3	43252233	43252363	miRNA	DEL	-	-	-	-	-	0	0	0	0	N	-	-	-	3	0	0
ENSG00000224503	AC104438.1	3	65573177	65573725	pseudogene	DEL	-	-	-	-	-	0	0	0	0	N	-	-	-	4	0	0
ENSG00000216067	AC104457.1	1	100844238	100844331	miRNA	DUP	-	-	-	-	-	0	0	0	0	N	-	-	-	2	0	0
ENSG00000267314	AC104532.2	19	5904852	5914718	protein_coding	DUP	-	-	-	-	-	0	1	0	1	N	-	-	-	2	0	0
ENSG00000266941	AC104532.3	19	5899906	5901522	antisense	DUP	-	-	-	-	-	0	0	0	0	N	-	-	-	2	0	0
ENSG00000267571	AC104532.4	19	5911589	5913910	antisense	DUP	-	-	-	-	-	0	0	0	0	N	-	-	-	2	0	0
ENSG00000268756	AC104534.2	19	39310806	39313863	antisense	DUP	-	-	-	-	-	0	0	0	0	N	-	-	-	3	0	0
ENSG00000268083	AC104534.3	19	39308111	39330818	protein_coding	DUP	0.433052	0.117401	0.319594	-	-	0	0	1	1	N	-	-	-	3	0	0
ENSG00000203435	AC104600.1	2	196858983	196860404	pseudogene	DUP	-	-	-	-	-	0	0	0	0	N	-	-	-	4	0	0
ENSG00000237633	AC104623.2	2	16704444	16710655	antisense	DUP	-	-	-	-	-	0	0	0	0	N	-	-	-	5	0	0
ENSG00000228884	AC104634.2	2	232450575	232451038	pseudogene	DEL	-	-	-	-	-	0	0	0	0	N	-	-	-	4	0	0
ENSG00000231494	AC104634.3	2	232424614	232425075	pseudogene	DEL	-	-	-	-	-	0	0	0	0	N	-	-	-	4	0	0
ENSG00000228857	AC104653.1	2	114588626	114600933	lincRNA	BOTH	-	-	-	-	-	0	0	0	0	N	-	-	-	5	0	0
ENSG00000214691	AC104654.1	2	42104214	42121179	lincRNA	DUP	-	-	-	-	-	0	0	0	0	N	-	-	-	4	0	0
ENSG00000234362	AC104654.2	2	42158739	42160863	lincRNA	DUP	-	-	-	-	-	0	0	1	1	N	-	-	-	4	0	0
ENSG00000231851	AC104655.2	2	105713510	105719402	antisense	DUP	-	-	-	-	-	0	0	0	0	N	-	-	-	3	0	0
ENSG00000226508	AC104655.3	2	105760571	105761882	lincRNA	DUP	-	-	-	-	-	0	0	0	0	N	-	-	-	3	0	0
ENSG00000264124	AC104687.1	4	77775117	77775213	miRNA	DUP	-	-	-	-	-	0	0	0	0	N	-	-	-	2	0	0
ENSG00000227938	AC104695.4	2	28671034	28673051	lincRNA	DUP	-	-	-	-	-	0	0	0	0	N	-	-	-	2	0	0
ENSG00000231712	AC104698.2	2	30432861	30433173	pseudogene	DEL	-	-	-	-	-	0	0	0	0	N	-	-	-	3	0	0
ENSG00000224220	AC104699.1	2	25643986	25650512	antisense	DUP	-	-	-	-	-	0	0	1	1	N	-	-	-	2	0	0
ENSG00000233751	AC104772.1	2	223542396	223543008	pseudogene	DEL	-	-	-	-	-	0	0	0	0	N	-	-	-	4	0	0
ENSG00000232359	AC104777.1	2	151451616	151476581	lincRNA	BOTH	-	-	-	-	-	0	0	0	0	N	-	-	-	5	0	0
ENSG00000236049	AC104777.2	2	151409046	151428735	lincRNA	BOTH	-	-	-	-	-	0	0	2	2	N	-	-	-	5	0	0
ENSG00000237220	AC104777.3	2	151422648	151424594	lincRNA	BOTH	-	-	-	-	-	0	0	0	0	N	-	-	-	5	0	0
ENSG00000224048	AC104777.4	2	151468895	151491862	lincRNA	DEL	-	-	-	-	-	0	0	0	0	N	-	-	-	5	0	0
ENSG00000236651	AC104801.1	2	172967734	172974710	lincRNA	BOTH	-	-	-	-	-	0	0	0	0	N	-	-	-	12	0	0
ENSG00000211987	AC104802.1	2	225104179	225104273	miRNA	DEL	-	-	-	-	-	0	0	0	0	N	-	-	-	4	0	0
ENSG00000234663	AC104820.2	2	181966659	182264286	lincRNA	BOTH	-	-	-	-	-	0	0	2	2	N	-	-	-	6	0	0
ENSG00000225416	AC104843.3	7	152299298	152299977	pseudogene	DEL	-	-	-	-	-	0	0	0	0	N	-	-	-	14	0	0
ENSG00000265289	AC104984.4	17	28386357	28392695	antisense	DUP	-	-	-	-	-	0	0	0	0	N	-	-	-	3	0	0
ENSG00000264715	AC104996.1	17	28339051	28339136	miRNA	DUP	-	-	-	-	-	0	0	0	0	N	-	-	-	3	0	0
ENSG00000264552	AC105030.1	17	47126902	47126986	miRNA	DUP	-	-	-	-	-	0	0	0	0	N	-	-	-	5	0	0
ENSG00000203473	AC105036.1	15	75830020	75830438	pseudogene	DUP	-	-	-	-	-	0	0	0	0	N	-	-	-	9	0	0
ENSG00000263855	AC105081.1	8	94986082	94986151	miRNA	DUP	-	-	-	-	-	0	0	1	1	N	-	-	-	10	0	0
ENSG00000252330	AC105105.1	18	56133495	56133559	miRNA	BOTH	-	-	-	-	-	0	0	0	0	N	-	-	-	17	0	0
ENSG00000177725	AC105206.1	8	22026851	22029223	pseudogene	DUP	-	-	-	-	-	0	0	0	0	N	-	-	-	13	0	0
ENSG00000222334	AC105242.1	8	78199052	78199131	miRNA	DEL	-	-	-	-	-	0	0	1	1	N	-	-	-	9	0	0
ENSG00000212085	AC105245.1	18	26776406	26776492	miRNA	DEL	-	-	-	-	-	0	0	0	0	N	-	-	-	15	0	0
ENSG00000222999	AC105247.1	18	20716399	20716476	miRNA	BOTH	-	-	-	-	-	0	0	0	0	N	-	-	-	14	0	0
ENSG00000221637	AC105252.1	4	134482011	134482089	miRNA	DEL	-	-	-	-	-	0	0	0	0	N	-	-	-	6	0	0
ENSG00000216089	AC105316.1	4	160216866	160216935	miRNA	DEL	-	-	-	-	-	0	0	0	0	N	-	-	-	6	0	0
ENSG00000234429	AC105342.1	2	81421461	81428308	pseudogene	DUP	-	-	-	-	-	0	0	0	0	N	-	-	-	2	0	0
ENSG00000264798	AC105381.1	2	201251898	201251987	miRNA	DUP	-	-	-	-	-	0	0	0	0	N	-	-	-	4	0	0
ENSG00000263656	AC105402.1	2	149649447	149649513	miRNA	DEL	-	-	-	-	-	0	0	0	0	N	-	-	-	5	0	0
ENSG00000228848	AC105402.2	2	149627593	149627950	pseudogene	DEL	-	-	-	-	-	0	0	0	0	N	-	-	-	5	0	0
ENSG00000226340	AC105402.3	2	149629822	149630366	pseudogene	DEL	-	-	-	-	-	0	0	0	0	N	-	-	-	5	0	0
ENSG00000231079	AC105402.4	2	149624039	149646351	antisense	DEL	-	-	-	-	-	0	0	0	0	N	-	-	-	5	0	0
ENSG00000229532	AC105443.2	7	131771025	131772751	pseudogene	BOTH	-	-	-	-	-	0	0	0	0	N	-	-	-	10	0	0
ENSG00000227252	AC105760.2	2	237968077	237994460	antisense	DUP	-	-	-	-	-	0	0	0	0	N	-	-	-	10	0	0
ENSG00000124835	AC105760.3	2	237957242	237964810	antisense	DUP	-	-	-	-	-	0	0	0	0	N	-	-	-	10	0	0
ENSG00000265493	AC105914.1	4	175848458	175848542	miRNA	DEL	-	-	-	-	-	0	0	0	0	N	-	-	-	21	0	0
ENSG00000222551	AC106732.1	5	73567507	73567590	miRNA	DUP	-	-	-	-	-	0	0	0	0	N	-	-	-	3	0	0
ENSG00000221237	AC106736.1	16	71365092	71365202	miRNA	DUP	-	-	-	-	-	0	0	0	0	N	-	-	-	5	0	0
ENSG00000221612	AC106775.1	5	136869143	136869210	miRNA	DEL	-	-	-	-	-	0	0	0	0	N	-	-	-	5	0	0
ENSG00000262721	AC106782.20	16	30887087	30906537	sense_overlapping	BOTH	-	-	-	-	-	0	0	0	0	N	-	-	-	3	0	0
ENSG00000223652	AC106786.1	5	122422943	122425994	antisense	DUP	-	-	-	-	-	0	0	3	3	N	-	-	-	7	0	0
ENSG00000253519	AC106801.1	5	156992972	156996106	antisense	BOTH	-	-	-	-	-	0	0	0	0	N	-	-	-	4	0	0
ENSG00000203647	AC106827.1	3	65994445	65994875	pseudogene	DEL	-	-	-	-	-	0	0	0	0	N	-	-	-	4	0	0
ENSG00000226087	AC106869.2	2	47452933	47466364	lincRNA	DEL	-	-	-	-	-	0	0	0	0	N	-	-	-	3	0	0
ENSG00000230737	AC106870.1	2	30113237	30115220	antisense	DEL	-	-	-	-	-	0	0	0	0	N	-	-	-	3	0	0
ENSG00000228368	AC106873.4	7	116605900	116607526	protein_coding	DEL	-	-	-	-	-	0	0	1	1	N	-	-	-	4	0	0
ENSG00000228496	AC106875.1	2	11821586	11823454	sense_intronic	DUP	-	-	-	-	-	0	0	0	0	N	-	-	-	6	0	0
ENSG00000222001	AC106876.2	2	233877324	233880595	protein_coding	BOTH	-	-	-	-	0.322633	0	0	0	0	N	-	-	-	5	0	0
ENSG00000264713	AC106878.1	4	170706345	170706431	miRNA	DEL	-	-	-	-	-	0	0	0	0	N	-	-	-	13	0	0
ENSG00000266310	AC106899.1	2	29726773	29726859	miRNA	DEL	-	-	-	-	-	0	0	0	0	N	-	-	-	3	0	0
ENSG00000224638	AC106900.6	2	174745593	174764156	lincRNA	BOTH	-	-	-	-	-	0	0	1	1	N	-	-	-	16	0	0
ENSG00000225304	AC106901.1	2	205243818	205244515	pseudogene	DEL	-	-	-	-	-	0	0	0	0	N	-	-	-	5	0	0
ENSG00000225410	AC107016.1	12	53346500	53346686	pseudogene	DUP	-	-	-	-	-	0	0	0	0	N	-	-	-	4	0	0
ENSG00000232835	AC107057.1	2	5689912	5696163	lincRNA	DUP	-	-	-	-	-	0	0	0	0	N	-	-	-	4	0	0
ENSG00000224128	AC107057.2	2	5742637	5831620	antisense	DUP	-	-	-	-	-	0	0	0	0	N	-	-	-	4	0	0
ENSG00000231335	AC107072.2	4	77558776	77565521	sense_intronic	DUP	-	-	-	-	-	0	0	1	1	N	-	-	-	2	0	0
ENSG00000224844	AC107079.1	2	238031553	238032740	lincRNA	DUP	-	-	-	-	-	0	0	0	0	N	-	-	-	10	0	0
ENSG00000233702	AC107083.1	2	62734680	62734958	pseudogene	DUP	-	-	-	-	-	0	0	0	0	N	-	-	-	6	0	0
ENSG00000197585	AC107218.3	2	215114764	215548970	antisense	BOTH	-	-	-	-	-	0	0	0	0	N	-	-	-	5	1	0
ENSG00000231315	AC107613.1	X	27765013	27766908	pseudogene	DEL	-	-	-	-	-	0	0	0	0	N	-	-	-	26	0	0
ENSG00000264779	AC107871.1	15	68522010	68522127	miRNA	BOTH	-	-	-	-	-	0	0	1	1	N	-	-	-	4	0	0
ENSG00000230090	AC108025.2	2	5758459	5831250	antisense	DUP	-	-	-	-	-	0	0	0	0	N	-	-	-	4	0	0
ENSG00000227004	AC108032.1	2	200736895	200737101	pseudogene	BOTH	-	-	-	-	-	0	0	0	0	N	-	-	-	4	0	0
ENSG00000224095	AC108051.1	2	103583866	103600887	lincRNA	DUP	-	-	-	-	-	0	0	0	0	N	-	-	-	3	0	0
ENSG00000227680	AC108051.2	2	103603781	103605023	lincRNA	DUP	-	-	-	-	-	0	0	0	0	N	-	-	-	3	0	0
ENSG00000224850	AC108051.3	2	103628237	103636356	lincRNA	DUP	-	-	-	-	-	0	0	0	0	N	-	-	-	3	0	0
ENSG00000263848	AC108057.1	2	157871684	157871769	miRNA	DUP	-	-	-	-	-	0	0	0	0	N	-	-	-	4	0	0
ENSG00000232101	AC108059.2	2	128908728	128908878	pseudogene	BOTH	-	-	-	-	-	0	0	0	0	N	-	-	-	6	0	0
ENSG00000229173	AC108059.4	2	128897366	128898090	pseudogene	BOTH	-	-	-	-	-	0	0	0	0	N	-	-	-	6	0	0
ENSG00000223373	AC108066.1	2	213775727	213784533	lincRNA	BOTH	-	-	-	-	-	0	0	0	0	N	-	-	-	6	0	0
ENSG00000222064	AC108137.1	15	74183750	74183828	miRNA	DUP	-	-	-	-	-	0	0	0	0	N	-	-	-	7	0	0
ENSG00000221189	AC108211.1	4	157217713	157217798	miRNA	DEL	-	-	-	-	-	0	0	0	0	N	-	-	-	4	0	0
ENSG00000264496	AC108218.1	4	25355592	25355693	miRNA	DUP	-	-	-	-	-	0	0	0	0	N	-	-	-	5	0	0
ENSG00000236710	AC108448.2	11	3105623	3106673	pseudogene	DUP	-	-	-	-	-	0	0	0	0	N	-	-	-	4	0	0
ENSG00000234791	AC108448.3	11	3210776	3211159	antisense	DUP	-	-	-	-	-	0	0	0	0	N	-	-	-	4	0	0
ENSG00000233553	AC108462.1	2	1344816	1350340	antisense	DEL	-	-	-	-	-	0	0	0	0	N	-	-	-	4	0	0
ENSG00000264861	AC108683.1	X	4501463	4501541	miRNA	DUP	-	-	-	-	-	0	0	0	0	N	-	-	-	30	0	0
ENSG00000221477	AC108739.1	3	95885661	95885746	miRNA	DEL	-	-	-	-	-	0	0	0	0	N	-	-	-	3	0	0
ENSG00000252813	AC108861.1	15	71767826	71767901	miRNA	DUP	-	-	-	-	-	0	0	0	0	N	-	-	-	5	0	0
ENSG00000266491	AC109335.1	8	67971141	67971238	miRNA	DEL	-	-	-	-	-	0	0	0	0	N	-	-	-	7	0	0
ENSG00000237035	AC109589.1	2	199052526	199056245	lincRNA	BOTH	-	-	-	-	-	0	0	0	0	N	-	-	-	4	0	0
ENSG00000259192	AC109631.1	15	38750961	38751741	pseudogene	DUP	-	-	-	-	-	0	0	0	0	N	-	-	-	8	0	0
ENSG00000235997	AC109642.1	2	30569525	30575297	lincRNA	BOTH	-	-	-	-	-	0	0	1	1	N	-	-	-	3	0	0
ENSG00000226791	AC109826.1	2	99378401	99388543	lincRNA	DUP	-	-	-	-	-	0	0	0	0	N	-	-	-	3	0	0
ENSG00000263713	AC109994.1	X	149657798	149657884	miRNA	DEL	-	-	-	-	-	0	0	0	0	N	-	-	-	26	0	0
ENSG00000211499	AC110056.1	11	29298236	29298352	miRNA	DUP	-	-	-	-	-	0	0	0	0	N	-	-	-	3	0	0
ENSG00000268656	AC110084.1	2	27998851	28009186	protein_coding	DUP	-	-	-	-	-	0	0	0	0	N	-	-	-	2	0	0
ENSG00000264074	AC110086.1	2	165280035	165280116	miRNA	BOTH	-	-	-	-	-	0	0	0	0	N	-	-	-	6	0	0
ENSG00000221219	AC110298.1	4	54969747	54969823	miRNA	DUP	-	-	-	-	-	0	0	0	0	N	-	-	-	3	0	0
ENSG00000268788	AC110615.1	4	76871883	76878526	protein_coding	DUP	0.249321	0.627846	0.61735	-	0.00669454	0	0	1	1	N	-	-	-	2	0	0
ENSG00000228098	AC110620.1	2	135573932	135574159	pseudogene	BOTH	-	-	-	-	-	0	0	0	0	N	-	-	-	6	0	0
ENSG00000234682	AC110620.2	2	135554739	135555449	pseudogene	BOTH	-	-	-	-	-	0	0	0	0	N	-	-	-	6	0	0
ENSG00000230044	AC110754.3	2	11805495	11806095	pseudogene	BOTH	-	-	-	-	-	0	0	0	0	N	-	-	-	6	0	0
ENSG00000215984	AC110769.1	2	114747587	114747673	miRNA	BOTH	-	-	-	-	-	0	0	0	0	N	-	-	-	4	0	0
ENSG00000243179	AC110769.3	2	114737486	114740835	lincRNA	BOTH	-	-	-	-	-	0	0	0	0	N	-	-	-	4	0	0
ENSG00000269506	AC110792.1	4	54927213	54927377	protein_coding	DUP	-	-	-	-	-	0	0	0	0	N	-	-	-	3	0	0
ENSG00000226789	AC110926.4	2	128004834	128007658	pseudogene	DEL	-	-	-	-	-	0	0	0	0	N	-	-	-	6	0	0
ENSG00000224011	AC111155.1	17	58804526	58804843	pseudogene	DEL	-	-	-	-	-	0	0	0	0	N	-	-	-	9	0	0
ENSG00000232724	AC111186.1	17	73070401	73075644	pseudogene	BOTH	-	-	-	-	-	0	0	1	1	N	-	-	-	5	0	0
ENSG00000232517	AC112198.1	5	54104038	54168379	pseudogene	BOTH	-	-	-	-	-	0	0	0	0	N	-	-	-	5	0	0
ENSG00000221073	AC112198.2	5	54148674	54148776	miRNA	BOTH	-	-	-	-	-	0	0	0	0	N	-	-	-	5	0	0
ENSG00000214179	AC112200.1	5	10541568	10541807	pseudogene	BOTH	-	-	-	-	-	0	0	0	0	N	-	-	-	9	0	0
ENSG00000268800	AC112205.1	5	162866447	162873821	protein_coding	DEL	-	-	-	-	-	0	0	0	0	N	-	-	-	4	0	0
ENSG00000228112	AC112220.2	3	33768742	33769096	pseudogene	DEL	-	-	-	-	-	0	0	0	0	N	-	-	-	5	0	0
ENSG00000221118	AC112249.1	4	77414400	77414539	miRNA	DUP	-	-	-	-	-	0	0	0	0	N	-	-	-	2	0	0
ENSG00000265391	AC112504.1	3	141506753	141506851	miRNA	BOTH	-	-	-	-	-	0	0	0	0	N	-	-	-	6	0	0
ENSG00000224132	AC112715.2	2	238165734	238166319	protein_coding	DUP	-	-	-	-	-	0	0	1	1	N	-	-	-	11	0	0
ENSG00000265931	AC112719.1	4	77016561	77016661	miRNA	DUP	-	-	-	-	-	0	0	0	0	N	-	-	-	2	0	0
ENSG00000222022	AC112721.1	2	238330063	238333919	protein_coding	DUP	-	-	-	-	-	0	0	3	3	N	-	-	-	11	0	0
ENSG00000222032	AC112721.2	2	238337563	238343465	lincRNA	DUP	-	-	-	-	-	0	0	0	0	N	-	-	-	11	0	0
ENSG00000212075	AC112778.1	X	25224487	25224577	miRNA	DEL	-	-	-	-	-	0	0	0	0	N	-	-	-	25	0	0
ENSG00000214942	AC113167.1	5	89196481	89200725	lincRNA	BOTH	-	-	-	-	-	0	0	0	0	N	-	-	-	5	0	0
ENSG00000249265	AC113167.2	5	89240727	89243390	lincRNA	DUP	-	-	-	-	-	0	0	0	0	N	-	-	-	5	0	0
ENSG00000266671	AC113342.1	5	171507909	171507980	miRNA	DUP	-	-	-	-	-	0	0	0	0	N	-	-	-	13	0	0
ENSG00000237326	AC113608.1	2	15941871	15951001	lincRNA	BOTH	-	-	-	-	-	0	0	0	0	N	-	-	-	4	0	0
ENSG00000231420	AC113610.1	2	151091406	151113521	lincRNA	BOTH	-	-	-	-	-	0	0	0	0	N	-	-	-	5	0	0
ENSG00000228358	AC113617.1	4	118281781	118294008	lincRNA	DUP	-	-	-	-	-	0	0	0	0	N	-	-	-	3	0	0
ENSG00000234279	AC113618.1	2	239628965	239649421	lincRNA	DUP	-	-	-	-	-	0	0	0	0	N	-	-	-	10	0	1
ENSG00000224252	AC113618.2	2	239643904	239644188	pseudogene	DUP	-	-	-	-	-	0	0	0	0	N	-	-	-	10	0	0
ENSG00000238883	AC114491.1	1	107991091	107991177	miRNA	DEL	-	-	-	-	-	0	0	0	0	N	-	-	-	3	0	0
ENSG00000268950	AC114494.1	1	31902192	31902614	protein_coding	DUP	-0.482327	-0.993143	-0.920712	-	0.0296792	0	0	0	0	N	-	-	-	3	0	0
ENSG00000212768	AC114546.1	15	35270552	35272268	protein_coding	DEL	-	-	-	-	-	1	1	0	1	N	-	-	-	9	0	0
ENSG00000227878	AC114760.1	2	196928036	196928687	pseudogene	DUP	-	-	-	-	-	0	0	0	0	N	-	-	-	4	0	0
ENSG00000230569	AC114763.1	2	139228226	139231502	lincRNA	BOTH	-	-	-	-	-	0	0	0	0	N	-	-	-	6	0	1
ENSG00000239498	AC114765.1	2	220970377	221315499	lincRNA	BOTH	-	-	-	-	-	0	0	0	0	N	-	-	-	5	0	0
ENSG00000235337	AC114765.2	2	220992267	221077212	lincRNA	BOTH	-	-	-	-	-	0	0	0	0	N	-	-	-	5	0	0
ENSG00000221199	AC114765.3	2	221056599	221056677	miRNA	DUP	-	-	-	-	-	0	0	0	0	N	-	-	-	5	0	0
ENSG00000211566	AC114788.1	2	239894624	239894706	miRNA	BOTH	-	-	-	-	-	0	0	0	0	N	-	-	-	11	0	0
ENSG00000227744	AC114788.2	2	239840998	239847965	lincRNA	DEL	-	-	-	-	-	0	0	3	3	N	-	-	-	11	0	0
ENSG00000221186	AC114798.1	4	183747381	183747518	miRNA	DEL	-	-	-	-	-	0	0	0	0	N	-	-	-	20	0	0
ENSG00000230432	AC114803.3	2	220163724	220168852	antisense	DUP	-	-	-	-	-	0	0	0	0	N	-	-	-	5	0	0
ENSG00000248705	AC114812.10	2	234659263	234662302	pseudogene	DUP	-	-	-	-	-	0	0	0	0	N	-	-	-	6	0	0
ENSG00000178836	AC114812.5	2	234662951	234663991	pseudogene	DUP	-	-	-	-	-	0	0	0	0	N	-	-	-	6	0	0
ENSG00000224814	AC114812.8	2	234602080	234617345	antisense	DUP	-	-	-	-	-	0	0	0	0	N	-	-	-	6	0	0
ENSG00000248114	AC114812.9	2	234647598	234650603	pseudogene	DUP	-	-	-	-	-	0	0	0	0	N	-	-	-	6	0	0
ENSG00000235293	AC114814.3	2	236086540	236087549	lincRNA	DEL	-	-	-	-	-	0	0	0	0	N	-	-	-	7	0	0
ENSG00000226542	AC114814.4	2	235993466	235997230	lincRNA	DEL	-	-	-	-	-	0	0	0	0	N	-	-	-	7	0	0
ENSG00000233943	AC114973.1	5	56271420	56272051	pseudogene	DEL	-	-	-	-	-	0	0	0	0	N	-	-	-	4	0	0
ENSG00000248341	AC115115.2	2	113089719	113091836	processed_transcript	DUP	-	-	-	-	-	0	0	0	0	N	-	-	-	8	0	0
ENSG00000236555	AC115115.4	2	113103588	113103835	pseudogene	DUP	-	-	-	-	-	0	0	0	0	N	-	-	-	7	0	0
ENSG00000230111	AC115283.1	3	31310499	31310898	pseudogene	DEL	-	-	-	-	-	0	0	0	0	N	-	-	-	5	0	0
ENSG00000268601	AC115522.3	19	44298461	44299810	lincRNA	DUP	-	-	-	-	-	0	0	1	1	N	-	-	-	2	0	0
ENSG00000227260	AC116035.1	3	30566237	30568677	lincRNA	DEL	-	-	-	-	-	0	0	0	0	N	-	-	-	9	0	0
ENSG00000227549	AC116035.2	3	30566482	30567705	lincRNA	DEL	-	-	-	-	-	0	0	0	0	N	-	-	-	9	0	0
ENSG00000223297	AC116154.1	8	96691066	96691143	miRNA	BOTH	-	-	-	-	-	0	0	0	0	N	-	-	-	7	0	0
ENSG00000238738	AC116345.1	5	72449938	72450011	miRNA	DUP	-	-	-	-	-	0	0	0	0	N	-	-	-	3	0	0
ENSG00000238160	AC116366.5	5	131755108	131762406	antisense	DEL	-	-	-	-	-	0	0	1	1	N	-	-	-	4	0	0
ENSG00000263985	AC116407.1	17	30462748	30462833	miRNA	DEL	-	-	-	-	-	0	0	0	0	N	-	-	-	3	0	0
ENSG00000269402	AC116407.2	17	30506379	30506885	protein_coding	DEL	-	-	-	-	-	0	0	2	2	N	-	-	-	3	0	0
ENSG00000266864	AC116606.1	5	57168766	57168873	miRNA	DEL	-	-	-	-	-	0	0	0	0	N	-	-	-	3	0	0
ENSG00000268175	AC117395.1	3	149689066	149690535	protein_coding	DUP	-	-	-	-	-	0	0	4	4	N	-	-	-	7	0	0
ENSG00000212031	AC117444.1	3	96385038	96385123	miRNA	DEL	-	-	-	-	-	0	0	0	0	N	-	-	-	3	0	0
ENSG00000212999	AC117834.1	8	93895865	93898013	protein_coding	DUP	-	-	-	-	-	0	0	0	0	N	-	-	-	9	0	0
ENSG00000236440	AC117947.1	2	141440929	141441457	pseudogene	DUP	-	-	-	-	-	0	0	0	0	N	-	-	-	7	0	0
ENSG00000227293	AC118345.1	2	66462509	66463345	lincRNA	DUP	-	-	-	-	-	0	0	0	0	N	-	-	-	4	0	0
ENSG00000222591	AC118345.2	2	66466632	66466786	miRNA	DUP	-	-	-	-	-	0	0	0	0	N	-	-	-	4	0	0
ENSG00000229782	AC118754.4	17	4400689	4402969	antisense	DEL	-	-	-	-	-	0	0	0	0	N	-	-	-	8	0	0
ENSG00000266938	AC119403.1	19	2896623	2897220	pseudogene	DUP	-	-	-	-	-	0	0	0	0	N	-	-	-	5	0	0
ENSG00000268313	AC119673.1	1	205682497	205684153	protein_coding	DUP	-	-	-	-	-	0	0	1	1	N	-	-	-	3	0	0
ENSG00000223307	AC119674.1	1	56843005	56843090	miRNA	DUP	-	-	-	-	-	0	0	0	0	N	-	-	-	2	0	0
ENSG00000264489	AC120120.1	5	91741653	91741744	miRNA	DUP	-	-	-	-	-	0	0	0	0	N	-	-	-	4	0	0
ENSG00000213002	AC120194.1	8	71485681	71486671	protein_coding	DEL	-	-	-	-	-	1	1	0	1	N	-	-	-	7	0	0
ENSG00000222196	AC121157.1	4	101051102	101051192	miRNA	BOTH	-	-	-	-	-	0	0	0	0	N	-	-	-	6	0	0
ENSG00000252974	AC121334.1	12	39836850	39836918	miRNA	DUP	-	-	-	-	-	0	0	0	0	N	-	-	-	4	0	0
ENSG00000223082	AC121336.1	12	40200897	40200976	miRNA	DUP	-	-	-	-	-	0	0	0	0	N	-	-	-	4	0	0
ENSG00000197815	AC122129.1	17	17761583	17762295	pseudogene	DUP	-	-	-	-	-	0	0	0	0	N	-	-	-	17	0	0
ENSG00000212055	AC122136.1	2	216743556	216743642	miRNA	DUP	-	-	-	-	-	0	0	0	0	N	-	-	-	5	0	0
ENSG00000227824	AC122136.2	2	216734646	216735241	lincRNA	DUP	-	-	-	-	-	0	0	0	0	N	-	-	-	5	0	0
ENSG00000263759	AC122714.1	5	180009445	180009530	miRNA	DEL	-	-	-	-	-	0	0	0	0	N	-	-	-	8	0	0
ENSG00000264903	AC122720.1	5	165586438	165586525	miRNA	DEL	-	-	-	-	-	0	0	0	0	N	-	-	-	4	0	0
ENSG00000236452	AC123023.1	3	34244736	34310303	lincRNA	DEL	-	-	-	-	-	0	0	0	0	N	-	-	-	5	0	0
ENSG00000230119	AC123900.2	3	33231725	33231820	pseudogene	DEL	-	-	-	-	-	0	0	0	0	N	-	-	-	5	0	0
ENSG00000251695	AC124890.1	12	69186125	69187743	protein_coding	DUP	-	-	-	-	-	0	0	0	0	N	-	-	-	4	0	0
ENSG00000211573	AC125238.1	2	204629430	204629521	miRNA	DEL	-	-	-	-	-	0	0	1	1	N	-	-	-	5	0	0
ENSG00000233031	AC125238.3	2	204536898	204537146	pseudogene	DEL	-	-	-	-	-	0	0	0	0	N	-	-	-	5	0	0
ENSG00000221141	AC126323.1	15	62535565	62535647	miRNA	DUP	-	-	-	-	-	0	0	0	0	N	-	-	-	3	0	0
ENSG00000229462	AC127383.1	2	68672842	68676306	pseudogene	DUP	-	-	-	-	-	0	0	0	0	N	-	-	-	4	0	0
ENSG00000263689	AC128653.1	3	74583934	74584022	miRNA	DEL	-	-	-	-	-	0	0	0	0	N	-	-	-	4	0	0
ENSG00000214999	AC129492.6	17	7982800	7984883	protein_coding	DUP	0.418702	0.424829	0.572817	-	0.788053	0	0	1	1	N	-	-	-	6	0	0
ENSG00000228480	AC130464.1	16	26366117	26369676	pseudogene	BOTH	-	-	-	-	-	0	0	0	0	N	-	-	-	2	0	0
ENSG00000214525	AC130709.1	2	68755373	68756584	pseudogene	DEL	-	-	-	-	-	0	0	0	0	N	-	-	-	4	0	0
ENSG00000236289	AC130710.1	2	16190549	16225923	lincRNA	DUP	-	-	-	-	-	0	0	0	0	N	-	-	-	4	0	0
ENSG00000263425	AC131011.1	X	23774289	23774398	miRNA	DEL	-	-	-	-	-	0	0	0	0	N	-	-	-	25	0	0
ENSG00000264062	AC131012.1	12	76118233	76118321	miRNA	DEL	-	-	-	-	-	0	0	0	0	N	-	-	-	7	0	0
ENSG00000253864	AC131025.8	5	148786526	148793660	lincRNA	DUP	-	-	-	-	-	0	0	2	2	N	-	-	-	3	0	0
ENSG00000221136	AC131094.1	4	176394153	176394259	miRNA	DEL	-	-	-	-	-	0	0	0	0	N	-	-	-	20	0	0
ENSG00000216166	AC131160.1	3	183520263	183520341	miRNA	DEL	-	-	-	-	-	0	0	0	0	N	-	-	-	6	0	0
ENSG00000221003	AC131254.1	8	29786121	29786205	miRNA	DEL	-	-	-	-	-	0	0	0	0	N	-	-	-	13	0	0
ENSG00000221799	AC132068.1	16	73018756	73018853	miRNA	DUP	-	-	-	-	-	0	0	0	0	N	-	-	-	5	0	0
ENSG00000247270	AC132186.1	16	66516775	66519747	protein_coding	BOTH	-	-	-	-	-	0	0	4	4	N	-	-	-	3	0	0
ENSG00000184566	AC132216.1	11	33902189	33903338	protein_coding	DUP	-	-	-	-	-	0	0	2	2	N	-	-	-	3	0	0
ENSG00000221467	AC132803.1	5	144577338	144577422	miRNA	BOTH	-	-	-	-	-	0	0	0	0	N	-	-	-	3	0	0
ENSG00000226238	AC132807.1	3	18031515	18037036	lincRNA	DEL	-	-	-	-	-	0	0	0	0	N	-	-	-	8	0	0
ENSG00000263910	AC133749.1	12	69350186	69350266	miRNA	DEL	-	-	-	-	-	0	0	0	0	N	-	-	-	4	0	0
ENSG00000222615	AC134025.1	3	70300794	70300896	miRNA	DEL	-	-	-	-	-	0	0	0	0	N	-	-	-	6	0	0
ENSG00000265524	AC134300.1	16	19901823	19901919	miRNA	DUP	-	-	-	-	-	0	0	0	0	N	-	-	-	2	0	0
ENSG00000263502	AC134878.2	Y	13340359	13340440	miRNA	DEL	-	-	-	-	-	0	0	0	0	N	-	-	-	8	0	0
ENSG00000261487	AC135048.13	16	30959707	30967832	processed_transcript	DUP	-	-	-	-	-	0	0	0	0	N	-	-	-	3	0	0
ENSG00000268863	AC135048.1	16	30996808	30997533	protein_coding	DUP	-0.131315	0.31978	0.28567	-	-	0	0	0	0	N	-	-	-	3	0	0
ENSG00000252809	AC135050.1	16	31120551	31120634	miRNA	DUP	-	-	-	-	-	0	0	0	0	N	-	-	-	3	0	0
ENSG00000261124	AC135050.5	16	31076816	31080567	antisense	DUP	-	-	-	-	-	0	0	0	0	N	-	-	-	3	0	0
ENSG00000198150	AC135178.1	17	8261731	8263538	protein_coding	BOTH	-	-	-	-	-	0	0	0	0	N	-	-	-	6	0	0
ENSG00000224479	AC136289.1	3	63727969	63813121	pseudogene	DEL	-	-	-	-	-	0	0	0	0	N	-	-	-	3	0	0
ENSG00000221018	AC136365.1	8	39613601	39613707	miRNA	DEL	-	-	-	-	-	0	0	0	0	N	-	-	-	6	0	0
ENSG00000228259	AC136604.1	5	179078298	179079445	protein_coding	DEL	-	-	-	-	-	1	1	8	9	N	-	-	-	7	0	0
ENSG00000261047	AC137527.2	16	51277965	51278034	pseudogene	BOTH	-	-	-	-	-	0	0	0	0	N	-	-	-	5	0	0
ENSG00000232167	AC137675.1	3	27566844	27566885	pseudogene	DEL	-	-	-	-	-	0	0	0	0	N	-	-	-	5	0	0
ENSG00000221617	AC138123.1	12	93491027	93491120	miRNA	DUP	-	-	-	-	-	0	0	0	0	N	-	-	-	4	0	0
ENSG00000267629	AC138430.4	19	19366451	19384178	processed_transcript	DUP	-	-	-	-	-	0	0	0	0	N	-	-	-	5	0	0
ENSG00000269071	AC138517.1	5	138852108	138852506	protein_coding	DUP	-	-	-	-	-	0	0	1	1	N	-	-	-	4	0	0
ENSG00000249215	AC138517.4	5	138873841	138875701	pseudogene	DUP	-	-	-	-	-	0	0	0	0	N	-	-	-	4	0	0
ENSG00000249689	AC138517.5	5	138872123	138872690	pseudogene	DUP	-	-	-	-	-	0	0	0	0	N	-	-	-	4	0	0
ENSG00000236558	AC138655.6	2	47713153	47715691	antisense	DEL	-	-	-	-	-	0	0	0	0	N	-	-	-	4	0	0
ENSG00000256826	AC138744.2	17	62487640	62487906	pseudogene	DUP	-	-	-	-	-	0	0	0	0	N	-	-	-	3	0	0
ENSG00000266083	AC138965.1	5	175362212	175362304	miRNA	DEL	-	-	-	-	-	0	0	0	0	N	-	-	-	9	0	0
[truncated: 26,548 more rows]

## Sheet: D3-Genomics_England_CHD_Genes
EnsemblId(GRch38)	Gene Entity Symbol
ENSG00000114739	ACVR2B
ENSG00000172361	CFAP53
ENSG00000136698	CFC1
ENSG00000049540	ELN
ENSG00000196924	FLNA
ENSG00000136574	GATA4
ENSG00000141448	GATA6
ENSG00000130283	GDF1
ENSG00000101384	JAG1
ENSG00000154485	MMP21
ENSG00000197616	MYH6
ENSG00000183072	NKX2-5
ENSG00000156574	NODAL
ENSG00000134250	NOTCH2
ENSG00000185551	NR2F2
ENSG00000089225	TBX5
ENSG00000156925	ZIC3
ENSG00000097007	ABL1
ENSG00000159251	ACTC1
ENSG00000163703	CRELD1
ENSG00000130700	GATA5
ENSG00000143768	LEFTY2
ENSG00000148400	NOTCH1
ENSG00000138771	SHROOM3
ENSG00000055208	TAB2
ENSG00000164532	TBX20
ENSG00000128918	ALDH1A2
ENSG00000164442	CITED2
ENSG00000099942	CRKL
ENSG00000154309	DISP1
ENSG00000037280	FLT4
ENSG00000160973	FOXH1
ENSG00000176678	FOXL1
ENSG00000152661	GJA1
ENSG00000164107	HAND2
ENSG00000113430	IRX4
ENSG00000123066	MED13L
ENSG00000036448	MYOM2
ENSG00000131196	NFATC1
ENSG00000180053	NKX2-6
ENSG00000004399	PLXND1
ENSG00000168028	RPSA
ENSG00000153993	SEMA3D
ENSG00000137834	SMAD6
ENSG00000184058	TBX1
ENSG00000038295	TLL1
ENSG00000169946	ZFPM2

## Sheet: D4-all_case_genes_output
ENS gene ID	gene name	chr	start	end	biotype	DEL/DUP/BOTH	ExAC CNV score (del.score)	ExAC CNV score (dup.score)	ExAC CNV score (cnv.score)	phi	pli	TOF LOF var count	TOF HIGH impact var count	TOF MED impact var count	total HIGH/med	present in DDD (Y/N)	E9.5 TPM	E14.5 TPM	OMIM phenotype	Case CNVs overlap: FULL	Case CNVs overlap: WITHIN	Case CNVs overlap: PARTIAL	FFS	Branch.length	Paralog.status	SSD.Partners	Strict.Partners	Intermediate.Partners	Relaxed.Partners
ENSG00000201285	5S_rRNA	X	147089620	147089735	rRNA	DEL	-	-	-	-	-	0	0	0	0	N	-	-	-	25	0	0	NA	NA	Singleton	NA	NA	NA	NA
ENSG00000212595	5S_rRNA	X	150194767	150194878	rRNA	DEL	-	-	-	-	-	0	0	0	0	N	-	-	-	26	0	0	NA	NA	Singleton	NA	NA	NA	NA
ENSG00000271924	5S_rRNA	2	162266065	162266181	rRNA	BOTH	-	-	-	-	-	0	0	0	0	N	-	-	-	5	0	0	296	0.271244	SSD	ENSG00000251857	NA	NA	NA
ENSG00000272253	5S_rRNA	14	68123822	68123928	rRNA	BOTH	-	-	-	-	-	0	0	0	0	N	-	-	-	4	0	0	535.7	0.138661	Singleton	NA	NA	NA	NA
ENSG00000249352	7SK	5	68266266	68325992	lincRNA	DEL	-	-	-	-	-	0	0	0	0	N	-	-	-	4	0	0	NA	NA	Singleton	NA	NA	NA	NA
ENSG00000260682	7SK	16	81993524	81996298	lincRNA	DUP	-	-	-	-	-	0	0	0	0	N	-	-	-	6	0	0	441	0.111071	Singleton	NA	NA	NA	NA
ENSG00000271814	7SK	X	12632122	12632316	misc_RNA	DUP	-	-	-	-	-	0	0	0	0	N	-	-	-	28	0	0	722.5	0.103526	SSD	ENSG00000222436	NA	NA	NA
ENSG00000148584	A1CF	10	52559169	52645435	protein_coding	DEL	-	-	-	0.301079	0.0036197	2	2	5	7	N	0.0121094	-	-	3	0	0	722.5	1.30654	Relaxed	NA	NA	NA	ENSG00000151962 |ENSG00000163694 |ENSG00000256453 |
ENSG00000184389	A3GALT2	1	33772367	33786699	protein_coding	DUP	-2.62354	0.668347	-2.47163	0.054156	6.5e-07	0	0	12	12	N	0.117213	0.106501	-	3	0	0	535.7	0.68156	Singleton	NA	NA	NA	NA
ENSG00000094914	AAAS	12	53701240	53718648	protein_coding	DUP	-0.0332105	-0.834987	-0.554665	0.160424	4.54e-10	1	1	7	8	Y	39.4867	23.6822	Achalasia-addisonianism-alacrimia syndrome| 231550 (3)| Autosomal recessive	4	0	0	937.5	1.52091	Singleton	NA	NA	NA	NA
ENSG00000250420	AACSP1	5	178191862	178245436	pseudogene	DEL	-	-	-	-	-	0	0	0	0	N	-	-	-	7	0	0	NA	NA	Singleton	NA	NA	NA	NA
ENSG00000114771	AADAC	3	151531825	151546276	protein_coding	DUP	-	-	-	0.00221398	0.000181834	0	0	3	3	N	0.0866553	-	-	6	0	1	535.7	1.02381	Relaxed	ENSG00000197953	NA	NA	ENSG00000204518 |
ENSG00000197953	AADACL2	3	151451704	151479127	protein_coding	DUP	-	-	-	0.00197606	1.78e-08	0	0	4	4	N	-	-	-	7	0	0	167.4	1.10054	IntermediateSSD	ENSG00000114771	NA	ENSG00000204518 |	ENSG00000188984 |ENSG00000204518 |
ENSG00000158122	AAED1	9	99401859	99417585	protein_coding	DEL	-0.864248	-0.708128	-0.788228	0.0776507	9.51e-08	2	2	2	4	N	14.8034	14.6181	-	6	0	0	722.5	0.837919	Singleton	NA	NA	NA	NA
ENSG00000103591	AAGAB	15	67493371	67547533	protein_coding	DUP	1.69832	1.18295	1.53566	0.101168	0.00810207	0	0	8	8	N	7.74876	10.2544	Keratoderma| palmoplantar| punctate type IA| 148600 (3)| Autosomal dominant	3	0	0	722.5	0.757235	Singleton	NA	NA	NA	NA
ENSG00000115977	AAK1	2	69688532	69901481	protein_coding	DUP	0.79308	-0.362979	0.016568	0.297966	0.99932	0	0	10	10	N	2.68114	4.24227	-	3	0	0	1215.8	1.22211	Intermediate	ENSG00000138756	NA	ENSG00000138756 |	ENSG00000138756 |
ENSG00000127837	AAMP	2	219128850	219134980	protein_coding	BOTH	-0.0817346	-0.0550237	-0.0508828	0.452966	0.531201	0	0	4	4	N	86.1051	70.3343	-	5	0	0	1215.8	1.42175	Singleton	NA	NA	NA	NA
ENSG00000129673	AANAT	17	74449433	74466199	protein_coding	DUP	0.262934	0.284391	0.398595	0.0199291	0.0130382	0	0	3	3	N	0.253616	0.0665161	-	4	0	0	441	0.430334	Singleton	NA	NA	NA	NA
ENSG00000131043	AAR2	20	34824381	34858840	protein_coding	DUP	-2.26843	0.546424	-0.801224	0.190804	0.000262136	1	1	11	12	N	14.9411	9.87085	-	3	0	0	937.5	1.00647	Singleton	NA	NA	NA	NA
ENSG00000205002	AARD	8	117950438	117956726	protein_coding	BOTH	0.017149	0.495348	0.500005	0.00241352	0.328326	0	0	2	2	N	1.75534	1.16107	-	13	0	0	104.2	0.175866	Singleton	NA	NA	NA	NA
ENSG00000090861	AARS	16	70286198	70323446	protein_coding	DEL	-	-	-	0.341354	4.68e-05	1	1	8	9	Y	26.4914	17.7571	Charcot-Marie-Tooth disease| axonal| type 2N| 613287 (3)| Autosomal dominant; Epileptic encephalopathy| early infantile| 29| 616339 (3)| Autosomal recessive	3	0	0	1215.8	0.84713	Relaxed	ENSG00000124608	NA	NA	ENSG00000124608 |
ENSG00000124608	AARS2	6	44267391	44281063	protein_coding	DUP	-0.146712	0.781401	0.467519	0.0894858	1.65e-07	0	0	11	11	N	6.08999	5.58604	Combined oxidative phosphorylation deficiency 8| 614096 (3)| Autosomal recessive; Leukoencephalopathy| progressive| with ovarian failure| 615889 (3)| Autosomal recessive	4	0	0	937.5	1.2777	Relaxed	ENSG00000090861	NA	NA	ENSG00000090861 |
ENSG00000266967	AARSD1	17	41102543	41116515	protein_coding	DUP	-0.0543003	-0.47601	-0.336679	0.162354	2.44e-07	0	0	0	0	N	22.4065	17.759	-	3	0	0	1215.8	1.00146	Singleton	NA	NA	NA	NA
ENSG00000149313	AASDHPPT	11	105946228	105969437	protein_coding	DUP	0.619062	0.201516	0.472595	0.598315	0.0839417	0	0	5	5	N	9.41178	8.37687	-	2	0	0	937.5	1.25954	Singleton	NA	NA	NA	NA
ENSG00000008311	AASS	7	121715701	121784334	protein_coding	DEL	-2.62354	0.293912	-1.40225	0.132071	1.36e-06	1	1	11	12	Y	0.304492	0.297083	Hyperlysinemia| 238700 (3)| Autosomal recessive; Saccharopinuria| 268700 (1)| Autosomal recessive	7	0	0	1215.8	1.00062	Singleton	NA	NA	NA	NA
ENSG00000254180	AB015752.3	8	91546839	91632298	processed_transcript	BOTH	-	-	-	-	-	0	0	0	0	N	-	-	-	11	0	1	NA	NA	Singleton	NA	NA	NA	NA
ENSG00000271153	ABC7-43041300I9.1	2	243160372	243160825	pseudogene	DEL	-	-	-	-	-	0	0	0	0	N	-	-	-	2	0	0	NA	NA	Singleton	NA	NA	NA	NA
ENSG00000154263	ABCA10	17	67143355	67240987	protein_coding	DUP	0.25447	-0.455365	-0.167467	0.00217983	1.21e-27	1	1	8	9	N	-	-	-	4	0	0	104.2	1.92888	SSD	ENSG00000154262	NA	NA	NA
ENSG00000144452	ABCA12	2	215796266	216003151	protein_coding	BOTH	0.575868	0.846035	0.830459	0.403147	2.02e-07	1	1	20	21	N	0.112014	0.249143	Ichthyosis| congenital| autosomal recessive 4A| 601277 (3)| Autosomal recessive; Ichthyosis| congenital| autosomal recessive 4B (harlequin)| 242500 (3)| Autosomal recessive	5	0	0	937.5	1.53774	Relaxed	ENSG00000179869	NA	NA	ENSG00000107331 |ENSG00000179869 |ENSG00000198691 |
ENSG00000179869	ABCA13	7	48211055	48687092	protein_coding	BOTH	-1.33971	1.47257	0.254109	0.0472177	3.31e-78	5	5	43	48	N	0.015088	0.0192318	-	6	1	0	535.7	1.67855	Relaxed	ENSG00000144452	NA	NA	ENSG00000144452 |
ENSG00000238098	ABCA17P	16	2389151	2476700	pseudogene	DEL	-	-	-	-	-	0	0	0	0	N	-	-	-	8	0	0	NA	NA	Singleton	NA	NA	NA	NA
ENSG00000107331	ABCA2	9	139901686	139923367	protein_coding	DUP	1.34904	0.22719	0.61274	0.0742275	1	1	1	35	36	N	2.06982	6.07672	-	14	0	0	937.5	1.14353	Strict	NA	ENSG00000198691 |	ENSG00000198691 |	ENSG00000144452 |ENSG00000198691 |
ENSG00000198691	ABCA4	1	94458393	94586688	protein_coding	BOTH	-0.223265	0.162433	0.0828007	0.440503	1.27e-28	1	1	34	35	N	3.49792	2.57525	Cone-rod dystrophy 3| 604116 (3); Fundus flavimaculatus| 248200 (3)| Autosomal recessive; {Macular degeneration| age-related| 2}| 153800 (3)| Autosomal dominant; Retinal dystrophy| early-onset severe| 248200 (3)| Autosomal recessive; Retinitis pigmentosa 19| 601718 (3)| Autosomal recessive; Stargardt disease 1| 248200 (3)| Autosomal recessive	4	0	0	535.7	1.4204	Strict	NA	ENSG00000064687 |ENSG00000107331 |ENSG00000165029 |	ENSG00000064687 |ENSG00000107331 |ENSG00000165029 |	ENSG00000064687 |ENSG00000107331 |ENSG00000144452 |ENSG00000165029 |
ENSG00000154265	ABCA5	17	67240452	67323385	protein_coding	DUP	0.177562	0.230405	0.268054	0.269146	2.53e-15	4	4	12	16	N	2.75863	1.71777	-	4	0	0	937.5	1.67668	Singleton	NA	NA	NA	NA
ENSG00000154262	ABCA6	17	67074843	67138029	protein_coding	DUP	-2.62354	-2.53125	-2.47163	0.00627863	1.83e-16	1	1	14	15	N	0.0252274	0.0905396	-	4	0	0	104.2	1.98257	SSD	ENSG00000154263	NA	NA	NA
ENSG00000141338	ABCA8	17	66863433	66951533	protein_coding	DUP	-0.543991	1.33269	0.574197	0.00875491	1.72e-33	5	5	20	25	N	0.132229	0.489511	-	4	0	1	104.2	1.94527	SSD	ENSG00000154258	NA	NA	NA
ENSG00000154258	ABCA9	17	66970629	67057205	protein_coding	BOTH	-2.27547	0.581041	-0.61266	0.0172842	1.28e-26	3	3	14	17	N	0.0186784	0.739514	-	4	0	1	371.2	1.92694	SSD	ENSG00000141338	NA	NA	NA
ENSG00000231749	ABCA9-AS1	17	67000855	67014464	antisense	BOTH	-	-	-	-	-	0	0	0	0	N	-	-	-	5	0	0	NA	NA	Singleton	NA	NA	NA	NA
ENSG00000085563	ABCB1	7	87133175	87342611	protein_coding	DEL	-1.44238	0.591033	-0.221649	0.831468	0.734474	0	0	12	12	N	0.20638	0.171671	{Colchicine resistance}| 120080 (3); {Inflammatory bowel disease 13}| 612244 (3)	5	0	2	1215.8	1.27421	Intermediate	ENSG00000005471	NA	ENSG00000073734 |	ENSG00000004846 |ENSG00000073734 |
ENSG00000135776	ABCB10	1	229652329	229694442	protein_coding	BOTH	-0.438454	0.829443	0.364927	0.0283266	7.95e-06	0	0	8	8	N	15.3748	11.6784	-	4	0	0	1215.8	1.02136	Singleton	NA	NA	NA	NA
ENSG00000005471	ABCB4	7	87031013	87109751	protein_coding	DEL	-0.00107365	0.90111	0.609875	0.238505	0.000203043	0	0	7	7	N	0.460564	0.751277	Cholestasis| intrahepatic| of pregnancy| 3| 614972 (3)| Autosomal recessive| Autosomal dominant; Cholestasis| progressive familial intrahepatic 3| 602347 (3)| Autosomal recessive; Gallbladder disease 1| 600803 (3)| Autosomal recessive| Autosomal dominant	4	0	1	162.6	1.29802	RelaxedSSD	ENSG00000085563	NA	NA	ENSG00000004846 |ENSG00000073734 |
ENSG00000004846	ABCB5	7	20654830	20816658	protein_coding	DEL	-0.561329	0.709511	0.227405	0.125791	1.17e-23	0	0	11	11	N	0.024208	0.00445725	-	8	0	0	535.7	1.46961	Relaxed	NA	NA	NA	ENSG00000005471 |ENSG00000073734 |ENSG00000085563 |
ENSG00000115657	ABCB6	2	220074490	220083712	protein_coding	DUP	0.053705	0.944183	0.686368	0.122433	2.11e-17	2	2	14	16	Y	6.54409	4.57582	[Blood group| Langereis system]| 111600 (3); Dyschromatosis universalis hereditaria 3| 615402 (3)| Autosomal dominant; Microphthalmia| isolated| with coloboma 7| 614497 (3)| Autosomal dominant; Pseudohyperkalemia| familial| 2| due to red cell leak| 609153 (3)| Autosomal dominant	5	0	0	937.5	1.50631	SSD	ENSG00000131269	NA	NA	NA
ENSG00000131269	ABCB7	X	74273115	74376567	protein_coding	DEL	-	-	-	0.341131	0.995048	0	0	3	3	Y	15.2506	17.5426	Anemia| sideroblastic| with ataxia| 301310 (3)| X-linked recessive	26	0	0	1215.8	0.887402	SSD	ENSG00000115657	NA	NA	NA
ENSG00000124574	ABCC10	6	43395104	43418168	protein_coding	DUP	-2.62354	0.080358	-1.15309	0.125839	8.31e-21	1	1	19	20	N	4.05172	3.35489	-	4	0	0	722.5	1.29569	Singleton	NA	NA	NA	NA
ENSG00000121270	ABCC11	16	48200821	48281479	protein_coding	BOTH	-0.0620368	0.0946281	0.0700885	0.0065581	5.7e-25	1	1	14	15	N	-	-	[Axillary odor| variation in]| 117800 (3)| Autosomal dominant; [Colostrum secretion| variation in]| 117800 (3)| Autosomal dominant; [Earwax| wet/dry]| 117800 (3)| Autosomal dominant	4	0	0	296	1.75083	RelaxedSSD	ENSG00000140798	NA	NA	ENSG00000114770 |
ENSG00000140798	ABCC12	16	48116884	48189929	protein_coding	BOTH	1.15262	0.568731	0.877949	0.0709494	2.21e-26	2	2	22	24	N	0.00369328	0.0141801	-	4	0	0	441	1.52304	SSD	ENSG00000121270	NA	NA	NA
ENSG00000243064	ABCC13	21	15608527	15735075	pseudogene	BOTH	-	-	-	-	-	0	0	0	0	N	-	-	-	25	0	0	NA	NA	Singleton	NA	NA	NA	NA
ENSG00000023839	ABCC2	10	101542489	101611949	protein_coding	DUP	-	-	-	0.186654	3.36e-29	1	1	17	18	N	0.127571	0.0985873	Dubin-Johnson syndrome| 237500 (3)| Autosomal recessive	4	0	0	722.5	0.973057	Intermediate	NA	NA	ENSG00000103222 |	ENSG00000103222 |
ENSG00000108846	ABCC3	17	48712138	48769613	protein_coding	DUP	-2.14823	0.026904	-0.849949	0.04477	2.62e-14	0	1	21	22	N	-	-	-	2	0	0	535.7	0.895784	Intermediate	NA	NA	ENSG00000091262 |ENSG00000103222 |	ENSG00000091262 |ENSG00000103222 |
ENSG00000125257	ABCC4	13	95672083	95953687	protein_coding	DEL	-0.396132	1.1619	0.558902	0.142495	0.00131468	1	1	15	16	N	0.340251	0.517999	-	8	0	1	937.5	1.33062	SSD	ENSG00000001626	NA	NA	NA
ENSG00000114770	ABCC5	3	183637722	183735803	protein_coding	BOTH	2.12058	1.05376	1.52127	0.264803	0.896205	2	2	6	8	N	21.2155	37.2358	-	6	0	0	937.5	1.30801	Relaxed	NA	NA	NA	ENSG00000121270 |
ENSG00000223882	ABCC5-AS1	3	183724126	183729207	antisense	BOTH	-	-	-	-	-	0	0	0	0	N	-	-	-	6	0	0	NA	NA	Singleton	NA	NA	NA	NA
ENSG00000173208	ABCD2	12	39943835	40013553	protein_coding	DUP	0.932391	-0.559736	-0.0718077	0.178479	2.97e-06	0	0	5	5	N	0.970386	0.739349	-	4	0	0	441	1.43835	Intermediate	ENSG00000101986	NA	ENSG00000101986 |	ENSG00000101986 |
ENSG00000117528	ABCD3	1	94883933	94984222	protein_coding	BOTH	-0.791493	0.758372	0.144851	0.519588	0.999696	0	0	9	9	N	21.5059	19.8357	?Bile acid synthesis defect| congenital| 5| 616278 (3)| Autosomal recessive	3	0	0	1215.8	1.348	Singleton	NA	NA	NA	NA
ENSG00000119688	ABCD4	14	74752126	74769759	protein_coding	BOTH	-0.147426	0.476491	0.280431	0.201609	1.4e-08	0	0	15	15	Y	3.40737	3.13906	Methylmalonic aciduria and homocystinuria| cblJ type| 614857 (3)| Autosomal recessive	7	0	0	937.5	1.79077	Singleton	NA	NA	NA	NA
ENSG00000164163	ABCE1	4	146019084	146050331	protein_coding	DEL	1.12169	0.921571	1.23268	0.986179	0.999983	0	0	4	4	N	15.2186	18.7453	-	5	0	0	1215.8	0.648221	Singleton	NA	NA	NA	NA
ENSG00000204574	ABCF1	6	30539153	30564956	protein_coding	DUP	-0.557457	1.43711	0.620147	0.199314	2.73e-06	0	1	5	6	N	293.396	240.841	-	2	0	0	937.5	1.64522	SSD	ENSG00000161204	NA	NA	NA
ENSG00000161204	ABCF3	3	183903811	183911800	protein_coding	BOTH	1.45913	-0.978403	-0.333019	0.210007	0.00402617	0	0	14	14	N	11.8198	12.3169	-	6	0	0	1215.8	1.10733	SSD	ENSG00000204574	NA	NA	NA
ENSG00000160179	ABCG1	21	43619799	43717354	protein_coding	BOTH	0.491755	-0.59684	-0.257655	0.36726	0.358876	1	1	7	8	N	2.65325	3.31873	-	27	3	0	441	1.33471	Relaxed	ENSG00000172350	NA	NA	ENSG00000172350 |
ENSG00000172350	ABCG4	11	119019722	119033360	protein_coding	DUP	0.573754	0.0045129	0.245373	0.426082	0.000455417	0	0	8	8	N	2.28447	1.79265	-	3	0	0	937.5	1.30745	Relaxed	ENSG00000160179	NA	NA	ENSG00000160179 |
ENSG00000144827	ABHD10	3	111697857	111712210	protein_coding	DEL	-0.0162125	0.842266	0.658879	0.0508138	0.000658971	0	0	1	1	N	34.6253	21.1584	-	4	0	0	722.5	1.09171	Singleton	NA	NA	NA	NA
ENSG00000100997	ABHD12	20	25275379	25371619	protein_coding	DEL	0.189387	-1.00069	-0.680858	0.0920391	1.98e-06	0	0	11	11	N	13.4953	12.3847	Polyneuropathy| hearing loss| ataxia| retinitis pigmentosa| and cataract| 612674 (3)| Autosomal recessive	8	0	0	937.5	0.764836	Strict	ENSG00000131969	ENSG00000131969 |	ENSG00000131969 |	ENSG00000131969 |
ENSG00000139826	ABHD13	13	108870727	108886603	protein_coding	DEL	0.394992	-0.129024	0.128202	0.215948	0.637357	0	0	0	0	N	2.12642	4.6955	-	12	0	0	1215.8	1.64591	Singleton	NA	NA	NA	NA
ENSG00000168792	ABHD15	17	27887565	27894155	protein_coding	DUP	-0.132665	0.753876	0.483364	0.102677	0.00179013	1	1	14	15	N	0.0901992	0.157575	-	3	0	0	937.5	2.83445	SSD	ENSG00000140526	NA	NA	NA
ENSG00000204427	ABHD16A	6	31654726	31671221	protein_coding	DUP	-1.72028	0.877555	-0.311849	0.218787	0.988883	0	0	8	8	N	45.0647	32.3739	-	2	0	0	937.5	0.736178	SSD	ENSG00000183260	NA	NA	NA
ENSG00000107362	ABHD17B	9	74477368	74525847	protein_coding	DUP	-0.261827	0.57089	0.308234	0.550746	0.961448	0	0	0	0	N	2.30375	5.14328	-	6	0	0	535.7	3.13991	Strict	NA	ENSG00000136379 |	ENSG00000129968 |ENSG00000136379 |	ENSG00000129968 |ENSG00000136379 |
ENSG00000136379	ABHD17C	15	80972025	81047962	protein_coding	BOTH	0.0595247	0.506873	0.525253	0.053789	0.840829	0	0	1	1	N	11.884	26.6468	-	6	0	1	441	2.82549	Strict	ENSG00000129968	ENSG00000107362 |ENSG00000129968 |	ENSG00000107362 |ENSG00000129968 |	ENSG00000107362 |ENSG00000129968 |
ENSG00000140526	ABHD2	15	89630690	89745591	protein_coding	DUP	0.797735	0.694597	0.929878	0.42028	0.849464	0	0	1	1	N	4.5235	3.87343	-	6	0	0	937.5	2.27445	SSD	ENSG00000168792	NA	NA	NA
ENSG00000158201	ABHD3	18	19230858	19284766	protein_coding	DUP	0.491496	0.459017	0.639435	0.175451	1.34e-06	0	0	4	4	N	0.236218	0.504512	-	12	0	0	535.7	1.8216	Strict	ENSG00000143994	ENSG00000143994 |	ENSG00000143994 |	ENSG00000143994 |
ENSG00000011198	ABHD5	3	43731605	43775863	protein_coding	DEL	0.380318	0.764159	0.757882	0.204529	3.45e-05	0	0	3	3	Y	10.5087	10.3006	Chanarin-Dorfman syndrome| 275630 (3)| Autosomal recessive	3	0	0	535.7	1.98961	SSD	ENSG00000100439	NA	NA	NA
ENSG00000127220	ABHD8	19	17402940	17421045	protein_coding	DUP	-0.217955	-0.547903	-0.47895	0.0120852	0.642341	2	2	5	7	N	12.2573	14.9875	-	8	0	1	535.7	0.525978	Singleton	NA	NA	NA	NA
ENSG00000136754	ABI1	10	27035522	27150016	protein_coding	BOTH	1.65823	-0.198188	0.353452	0.696517	0.632775	0	0	5	5	N	16.473	25.2019	-	6	0	1	937.5	0.83347	Strict	ENSG00000138443	ENSG00000108798 |ENSG00000138443 |	ENSG00000108798 |ENSG00000138443 |	ENSG00000108798 |ENSG00000138443 |
ENSG00000138443	ABI2	2	204192942	204312446	protein_coding	DEL	0.675866	0.613651	0.822834	0.669946	0.953329	0	0	7	7	N	14.0076	19.1449	-	5	0	0	441	0.865377	Strict	ENSG00000136754	ENSG00000108798 |ENSG00000136754 |	ENSG00000108798 |ENSG00000136754 |	ENSG00000108798 |ENSG00000136754 |
ENSG00000108798	ABI3	17	47287589	47300587	protein_coding	BOTH	0.355671	-0.2173	-0.00780657	0.0320004	0.027711	0	0	3	3	N	8.5242	7.44452	-	4	0	0	535.7	1.30982	Strict	NA	ENSG00000136754 |ENSG00000138443 |	ENSG00000136754 |ENSG00000138443 |	ENSG00000136754 |ENSG00000138443 |
ENSG00000154175	ABI3BP	3	100468000	100712359	protein_coding	DEL	-1.02519	-0.279002	-0.54386	0.0729544	3.94e-07	1	2	27	29	N	0.0624771	0.786361	-	5	0	0	535.7	1.23688	SSD	ENSG00000164694	NA	NA	NA
ENSG00000143322	ABL2	1	179068462	179198819	protein_coding	BOTH	0.312085	1.09698	0.971116	0.343693	0.00970258	0	0	6	6	N	3.78331	4.37274	Leukemia| acute myeloid| with eosinophilia (1)	5	0	0	441	1.32763	Strict	ENSG00000097007	ENSG00000097007 |	ENSG00000097007 |	ENSG00000097007 |
ENSG00000099204	ABLIM1	10	116190872	116444762	protein_coding	BOTH	1.4518	1.59515	1.87614	0.443581	0.951992	3	3	14	17	N	11.1804	19.4683	-	10	0	1	937.5	2.1366	Strict	NA	ENSG00000163995 |ENSG00000173210 |	ENSG00000163995 |ENSG00000173210 |	ENSG00000158856 |ENSG00000163995 |ENSG00000173210 |
[truncated: 26,320 more rows]

## Sheet: D5-Genomics_England_CHD_Genes_o
EnsemblId(GRch38)	Gene Entity Symbol	FFS	Branch.length	Paralog.status	SSD.Partners	Strict.Partners	Intermediate.Partners	Relaxed.Partners
[truncated: 47 more rows]

[truncated: 2 more sheets: D6-MISSING_all_case_genes, D7-Hap-Par_all_case_genes]
